# Supplementary material for: An empirical strategy to detect bacterial transcript structure from directional RNA-seq transcriptome data
Source: BMC Genomics. 2015 May 7;16(1):359. doi: 10.1186/s12864-015-1555-8 (PMC4422608; doi:10.1186/s12864-015-1555-8)
Supplement: Additional file 1: — Transcriptional start sites and termination sites identified for chromosomally-encoded genes of S. Typhimurium 14028s. Description of data: A complete list of all TSS/TTS in the S. Typhimurium 14028s genome as determined from analysis of RNAseq transcriptome data, with FDR corrected p values <0.05. Gene names and nucleotide positions are listed as annotated in the S. Typhimurium 14028s genome ([41]; NC_016856). TSS_Region: Ingenic - the predicted site lies within the coding region of an annotated gene; Intergenic - the predicted site lies between the coding sequences of two adjacent genes. [file 12864_2015_1555_MOESM1_ESM.xls]

## Sheet: 14028s-TSS
Gene	Strand	TSS	CDS_Start	TSS_Region	FDR_corrected P-value (read based)	FDR_corrected P-value (library based)
thrL	+	123	190	Ingenic	0.000556897	0.00329998
thrL	+	127	190	Ingenic	0.0259469	0.50788
thrA	+	322	337	Intergenic	0.0175781	0.09888
talB	+	7505	7665	Intergenic	0.0078125	0.0178923
talB	+	7515	7665	Intergenic	0.03125	0.200753
mogA	+	8712	8729	Intergenic	1.55431e-15	0
mogA	+	8718	8729	Intergenic	0.0107422	0.0712891
dnaK	+	11488	11593	Intergenic	0	5.3501e-08
dnaK	+	11486	11593	Intergenic	1.90735e-06	0.0212409
dnaK	+	11489	11593	Intergenic	0.000976563	0.62637
dnaK	+	11490	11593	Intergenic	0.00390625	0.895232
dnaK	+	11487	11593	Intergenic	0.015625	0.780474
nhaA	+	46056	46190	Intergenic	7.083e-09	7.781e-10
rpsT	-	52662	52543	Intergenic	7.62939e-06	0.00868719
rpsT	-	52661	52543	Intergenic	0.000488281	0.256874
rpsT	-	52660	52543	Intergenic	0.000488281	0.133265
rpsT	-	52659	52543	Intergenic	0.000488281	0.937743
rpsT	-	52663	52543	Intergenic	0.000976563	0.00868719
rpsT	-	52665	52543	Intergenic	0.03125	0.817619
ribF	+	52865	52872	Ingenic	0.000110626	0.0106427
ribF	+	52867	52872	Intergenic	0.000545042	6.91274e-05
dapB	+	73899	74017	Intergenic	0.0625	0.0487405
carA	+	75789	75881	Intergenic	0.00390625	0.0515817
carA	+	75794	75881	Intergenic	0.0078125	0.155892
STM14_0079	+	80341	80354	Intergenic	0.0625	0.0426836
caiF	+	81193	81260	Intergenic	0.03125	0.107834
STM14_0095	+	94298	94319	Intergenic	3.72893e-11	0.0034616
STM14_0095	+	94292	94319	Intergenic	2.38419e-07	1.99758e-07
STM14_0095	+	94295	94319	Intergenic	0.000488281	0.0117959
STM14_0096	+	94827	94843	Intergenic	3.72529e-09	0.00127073
STM14_0096	+	94820	94843	Intergenic	0.000488281	0.000284767
STM14_0096	+	94825	94843	Intergenic	0.015625	0.285133
STM14_0096	+	94821	94843	Intergenic	0.03125	0.132
STM14_0098	-	96079	95773	Intergenic	1.52588e-05	0.00118569
STM14_0098	-	96078	95773	Intergenic	0.000244141	0.648452
STM14_0098	-	96083	95773	Intergenic	0.000488281	3.9572e-05
STM14_0098	-	96081	95773	Intergenic	0.03125	0.171032
yabF	+	98947	98967	Ingenic	0.00390625	0.0819332
yabF	+	98945	98967	Ingenic	0.03125	0.0819332
yabF	+	98949	98967	Ingenic	0.03125	0.203429
yabF	+	98950	98967	Ingenic	0.03125	0.685361
yabF	+	98953	98967	Ingenic	0.03125	0.415267
folA	+	101427	101551	Intergenic	0.00646973	0.025605
folA	+	101541	101551	Intergenic	0.0078125	0.51521
folA	+	101540	101551	Intergenic	0.105057	0.00608348
djlA	+	109041	109136	Intergenic	3.05176e-05	0.00265926
djlA	+	109040	109136	Intergenic	0.000488281	1.44738e-05
djlA	+	109048	109136	Intergenic	0.00195312	0.858271
djlA	+	109045	109136	Intergenic	0.00390625	0.0408483
leuL	-	134638	134624	Intergenic	0	1.33227e-15
leuL	-	134633	134624	Intergenic	6.10352e-05	0.457454
leuL	-	134639	134624	Intergenic	0.000488281	0.08619
STM14_0144	+	140398	140496	Intergenic	0.00012207	2.49871e-05
yabB	+	140635	140659	Intergenic	1.17215e-06	1.55431e-15
yabB	+	140625	140659	Ingenic	0.000976563	0.222208
ftsZ	+	156296	156395	Ingenic	0.186702	0.00685871
mutT	+	162209	162259	Intergenic	0.0078125	0.00364683
coaE	-	164632	164540	Intergenic	6.10352e-05	5.10506e-05
coaE	-	164626	164540	Intergenic	0.00390625	0.185564
coaE	-	164623	164540	Intergenic	0.0078125	0.185564
coaE	-	164627	164540	Intergenic	0.015625	0.0229803
nadC	-	169998	169979	Intergenic	3.05176e-05	0.0528105
ampD	+	170049	170067	Intergenic	0	3.21965e-15
ampD	+	170048	170067	Intergenic	0.00195312	0.0022182
pdhR	+	175922	176029	Intergenic	0.015625	0.154167
pdhR	+	175976	176029	Intergenic	0.03125	0.154167
aceE	+	176915	176953	Intergenic	0	4.38538e-14
aceE	+	176916	176953	Intergenic	0.015625	0.987803
acnB	+	186455	186562	Intergenic	2.98023e-08	2.71941e-08
acnB	+	186461	186562	Intergenic	0.000244141	0.788955
STM14_0191	-	190114	190062	Intergenic	0.00195312	0.00364683
yacL	+	190271	190308	Intergenic	0.015625	0.0374036
speE	-	196609	196581	Intergenic	0.00170898	0.000731206
speE	-	196608	196581	Intergenic	0.03125	0.53737
yacC	-	197205	197035	Intergenic	2.38419e-07	0.00360951
cueO	+	197216	197237	Intergenic	3.63798e-12	4.36445e-07
gcd	-	201340	201315	Intergenic	1.16415e-10	0.00450497
gcd	-	201345	201315	Intergenic	9.31323e-10	4.34742e-11
gcd	-	201339	201315	Intergenic	0.0078125	0.544569
hpt	+	201463	201521	Intergenic	3.05176e-05	0.000101537
hpt	+	201462	201521	Intergenic	0.00195312	0.0102341
yadF	-	202802	202777	Intergenic	0.015625	0.00943317
yadF	-	202797	202777	Intergenic	0.015625	0.0350525
yadF	-	202793	202777	Intergenic	0.015625	0.0350525
panD	-	212208	212115	Intergenic	4.08567e-05	1.09424e-06
pcnB	-	216088	215996	Intergenic	0.00590897	0.00572016
ligT	-	218995	218985	Intergenic	0.0078125	0.0604891
ligT	-	218996	218985	Intergenic	0.03125	0.0604891
mrcB	+	221576	221628	Ingenic	0.0317841	0.114655
fhuA	+	224405	224443	Intergenic	7.62939e-06	0.000209226
fhuA	+	224406	224443	Intergenic	0.000488281	0.0500786
fhuA	+	224411	224443	Intergenic	0.015625	0.521474
hemL	-	239208	239195	Intergenic	0.000244141	0.00650899
yadR	+	240832	240868	Intergenic	2.84414e-08	0.0160502
yadR	+	240829	240868	Intergenic	0.137495	0.00438338
pfs	-	243482	243464	Intergenic	1.16415e-10	4.59029e-09
pfs	-	243477	243464	Intergenic	3.72529e-09	0.0093881
pfs	-	243479	243464	Intergenic	0.00195312	0.0701196
dgt	+	243517	243549	Intergenic	5.96046e-08	1.64372e-05
dgt	+	243519	243549	Intergenic	0.015625	0.762708
dgt	+	243518	243549	Intergenic	0.03125	0.334977
htrA	+	245175	245196	Intergenic	0.00585938	0.365719
htrA	+	245157	245196	Intergenic	0.015625	0.036558
cdaR	+	246767	246776	Intergenic	0.015625	0.555556
yaeH	-	248421	248408	Intergenic	0	6.99344e-05
yaeH	-	248422	248408	Intergenic	0.00012207	0.00692514
yaeH	-	248423	248408	Intergenic	0.00390625	0.024448
yaeH	-	248428	248408	Intergenic	0.015625	0.0737982
dapD	-	250831	250818	Intergenic	0.00731665	0.0103043
map	-	254583	254551	Intergenic	3.72529e-09	9.88233e-08
map	-	254572	254551	Intergenic	0.03125	0.757195
STM14_0256	+	254604	254799	Intergenic	1.49012e-08	4.33337e-08
STM14_0256	+	254606	254799	Intergenic	0.00012207	0.00213231
STM14_0256	+	254607	254799	Intergenic	0.03125	0.0845264
frr	+	257760	257853	Intergenic	0.0137666	0.0524383
frr	+	257757	257853	Ingenic	0.144392	0.015223
STM14_0262	+	259823	259830	Intergenic	0.00731665	0.00136751
ldcC	+	276717	276726	Intergenic	0.00585938	0.0143791
yaeP	-	281260	281216	Intergenic	3.72529e-09	5.09128e-09
yaeP	-	281259	281216	Intergenic	0.00012207	0.0128487
yaeP	-	281258	281216	Intergenic	0.00195312	0.0333899
yaeP	-	281257	281216	Intergenic	0.03125	0.472002
rcsF	-	286174	286104	Intergenic	3.3021e-05	4.41681e-06
rcsF	-	286173	286104	Intergenic	0.03125	0.35603
metQ	-	287108	287038	Ingenic	0.190847	0.0480215
metN	-	288816	288754	Intergenic	1.90735e-06	0.000355637
yaeD	+	288930	288944	Intergenic	0.00012207	0.00550882
STM14_0291	-	289728	289703	Ingenic	5.48363e-06	0.000345044
yafD	+	298873	298940	Intergenic	5.89306e-13	5.38981e-11
yafD	+	298878	298940	Intergenic	0.0078125	0.613481
yafD	+	298871	298940	Intergenic	0.03125	0.147189
dniR	-	302007	301990	Intergenic	0	1.59872e-14
dniR	-	302002	301990	Intergenic	2.86102e-06	0.877913
dniR	-	302003	301990	Intergenic	0.03125	0.337148
yafS	+	302839	302852	Intergenic	0.000488281	0.00238242
rnhA	-	304064	304038	Intergenic	0.00390625	0.00316032
dnaQ	+	304071	304102	Intergenic	3.8147e-06	0.0945346
dnaQ	+	303984	304102	Intergenic	6.10352e-05	0.000126723
dnaQ	+	303986	304102	Intergenic	0.03125	0.22425
STM14_0360	-	351319	351297	Intergenic	6.54254e-08	5.64186e-05
STM14_0360	-	351315	351297	Intergenic	0.00195312	0.734812
STM14_0360	-	351320	351297	Intergenic	0.00390625	0.299643
yafV	-	353189	353173	Intergenic	0.000488281	0.0075062
yafV	-	353188	353173	Intergenic	0.00195312	0.0263148
yafV	-	353191	353173	Intergenic	0.00390625	0.0075062
yafV	-	353190	353173	Intergenic	0.0078125	0.0263148
yafV	-	353185	353173	Intergenic	0.0078125	0.905532
fadE	-	355758	355726	Intergenic	0	2.6612e-13
fadE	-	355760	355726	Intergenic	0.00390625	0.0529875
fadE	-	355755	355726	Intergenic	0.00390625	0.45131
fadE	-	355759	355726	Intergenic	0.03125	0.86618
gmhA	+	355926	355966	Intergenic	0.00195312	0.0253697
gmhA	+	355945	355966	Intergenic	0.03125	0.194975
gmhA	+	355950	355966	Intergenic	0.03125	0.404729
yafK	-	358346	358235	Intergenic	0.000976563	0.00329675
pepD	-	363210	363115	Intergenic	1.16415e-10	3.81251e-13
pepD	-	363215	363115	Intergenic	0.03125	0.0798077
frsA	+	363895	363911	Intergenic	0	0
proB	+	366977	367000	Intergenic	0.03125	0.125774
STM14_0383	+	371421	371424	Intergenic	0	0
STM14_0383	+	371423	371424	Intergenic	3.8147e-06	0.263823
STM14_0383	+	371422	371424	Intergenic	0.000488281	0.0648477
STM14_0400	+	387714	387801	Intergenic	0.03125	0.0957755
STM14_0425	+	412172	412206	Intergenic	1.52588e-05	0.00641515
yahN	-	416151	416137	Intergenic	0	6.56381e-07
yahN	-	416150	416137	Intergenic	0.00390625	0.914336
yahO	+	416306	416369	Intergenic	8.88178e-16	0
yahO	+	416305	416369	Intergenic	0.000244141	0.00210203
yahO	+	416312	416369	Intergenic	0.000488281	0.948811
yahO	+	416313	416369	Intergenic	0.00390625	0.948811
prpB	+	418645	418670	Intergenic	6.10352e-05	0.000328082
prpB	+	418650	418670	Intergenic	0.03125	0.563163
hemB	-	425362	425345	Intergenic	0	7.22455e-11
hemB	-	425358	425345	Intergenic	0.03125	0.784846
ampH	-	430726	430678	Intergenic	0.015625	0.111111
yaiY	-	433766	433727	Intergenic	2.38419e-07	6.89667e-08
yaiZ	+	433983	433995	Intergenic	9.53674e-07	5.31113e-06
yaiZ	+	433982	433995	Intergenic	1.90735e-06	9.09917e-08
ddl_1	-	435479	435330	Intergenic	0.03125	0.0111614
STM14_0451	+	437583	437620	Intergenic	0.00195312	0.0194243
STM14_0451	+	437584	437620	Intergenic	0.0078125	0.0194243
STM14_0451	+	437573	437620	Intergenic	0.03125	0.0622586
STM14_0451	+	437595	437620	Intergenic	0.03125	0.0622586
psiF	+	438354	438410	Intergenic	0	3.93183e-06
psiF	+	438176	438410	Intergenic	9.53674e-07	0.0492492
psiF	+	438141	438410	Intergenic	0.015625	0.139418
psiF	+	438172	438410	Intergenic	0.03125	0.323291
psiF	+	438352	438410	Intergenic	0.03125	0.0492492
proC	-	440850	440758	Intergenic	2.32831e-10	7.34524e-13
proC	-	440843	440758	Intergenic	0.015625	0.336061
yaiI	+	440888	440898	Ingenic	0.0154419	0.0193157
aroL	+	441444	441538	Intergenic	0.0195312	0.00179506
yaiA	+	442099	442110	Intergenic	0.00294196	0.0198099
yaiA	+	442100	442110	Intergenic	0.0184387	0.959679
yaiA	+	442098	442110	Intergenic	0.168143	5.21e-05
yaiE	+	443286	443300	Intergenic	0.0461426	0.195281
rdgC	-	444549	444533	Intergenic	0.00209045	0.0124539
rdgC	-	444548	444533	Intergenic	0.0351562	0.323179
phoB	+	451466	451488	Intergenic	0.03125	0.0392495
brnQ	+	453786	453951	Intergenic	0.000244141	0.0273941
brnQ	+	453785	453951	Intergenic	0.015625	0.0273941
yajB	-	460213	460159	Intergenic	0.0078125	0.000884165
yajB	-	460339	460159	Intergenic	0.03125	0.471266
yajB	-	460214	460159	Intergenic	0.03125	0.0199417
queA	+	460244	460253	Intergenic	0.03125	0.578125
STM14_0484	+	465960	466001	Intergenic	0.0078125	0.019238
STM14_0484	+	465959	466001	Intergenic	0.015625	0.072051
STM14_0484	+	465963	466001	Intergenic	0.03125	0.212885
yajD	+	467235	467254	Intergenic	0	9.75886e-14
yajD	+	467238	467254	Intergenic	0.000488281	0.152176
yajD	+	467236	467254	Intergenic	0.0078125	0.314345
yajI	-	470025	469932	Intergenic	0.0078125	0.0730603
STM14_0491	+	469960	469965	Intergenic	0.000244141	0.00277398
STM14_0491	+	469945	469965	Intergenic	0.0078125	0.101261
STM14_0491	+	469941	469965	Intergenic	0.015625	0.101261
ybaD	+	470068	470084	Ingenic	1.14264e-12	9.19875e-10
ybaD	+	470070	470084	Ingenic	0.0384064	0.680863
yajO	-	475279	475266	Intergenic	5.48363e-06	0.864772
yajO	-	475280	475266	Intergenic	0.0610391	0.0110029
yajO	-	475281	475266	Intergenic	0.180797	0.0408621
thiI	+	478484	478561	Intergenic	0.000488281	0.00895006
thiI	+	478485	478561	Intergenic	0.03125	0.806193
apbA	-	488454	488384	Intergenic	0	0
apbA	-	488455	488384	Intergenic	0.0078125	0.268614
yajQ	+	488471	488510	Intergenic	4.65661e-10	0.109728
yajQ	+	488468	488510	Intergenic	3.72529e-09	8.20362e-10
yajR	-	490418	490412	Intergenic	1.90735e-06	0.00799827
cyoA	-	498968	498840	Intergenic	1.13687e-13	1.19774e-11
cyoA	-	498969	498840	Intergenic	0.00390625	0.0259439
cyoA	-	498967	498840	Intergenic	0.00390625	0.14909
cyoA	-	498965	498840	Intergenic	0.03125	0.489176
cyoA	-	498962	498840	Intergenic	0.03125	0.290793
yajG	-	501417	501390	Intergenic	0	3.9508e-05
yajG	-	501420	501390	Intergenic	2.91038e-11	2.09114e-06
yajG	-	501419	501390	Intergenic	0.015625	0.565129
bolA	+	501662	501694	Intergenic	0.00523878	0.041126
bolA	+	501661	501694	Intergenic	0.101322	0.00576154
bolA	+	501660	501694	Intergenic	0.127947	0.00576154
clpP	+	503794	503903	Intergenic	1.49012e-08	0.00116012
clpP	+	503793	503903	Intergenic	3.8147e-06	0.00023483
clpP	+	503747	503903	Intergenic	0.03125	0.0602416
clpX	+	504693	504778	Ingenic	0.0267722	0.195334
clpX	+	504691	504778	Ingenic	0.157529	0.000506298
hupB	+	508690	508798	Intergenic	0	2.36654e-08
hupB	+	508689	508798	Intergenic	0.0351562	0.0385235
cypD	+	509209	509361	Intergenic	0.000201225	0.273845
cypD	+	509208	509361	Intergenic	0.00381026	0.000704698
ybaW	+	511804	511860	Intergenic	0.000267526	9.61815e-07
ybaW	+	511802	511860	Intergenic	0.015625	0.0487769
cof	+	514903	514925	Intergenic	7.45058e-09	1.76923e-08
cof	+	514902	514925	Intergenic	1.90735e-06	5.35169e-06
STM14_0542	-	516856	516847	Intergenic	1.52588e-05	0.00164812
STM14_0542	-	516855	516847	Intergenic	0.00195312	0.614856
tesB	-	523860	523834	Intergenic	7.62939e-06	9.58264e-07
tesB	-	523859	523834	Intergenic	0.03125	0.108539
ybaY	+	523988	524049	Intergenic	3.55271e-15	0.15388
ybaY	+	523986	524049	Intergenic	9.53674e-07	3.41842e-06
ybaY	+	523987	524049	Intergenic	6.10352e-05	0.0226095
ybaY	+	523985	524049	Intergenic	0.000244141	0.00190787
ybaY	+	523991	524049	Intergenic	0.03125	0.946046
rpmE2	+	527040	527046	Intergenic	1.45519e-11	4.08812e-07
rpmE2	+	527036	527046	Intergenic	0.03125	0.0457866
rpmJ_1	+	527226	527312	Ingenic	0.0055707	0.057503
rpmJ_1	+	527224	527312	Ingenic	0.153545	0.0191437
ybaJ	-	529542	529445	Intergenic	0.00012207	0.417336
ybaJ	-	529816	529445	Intergenic	0.000488281	0.000523155
ybaJ	-	529552	529445	Intergenic	0.0078125	0.0137124
acrA	-	534761	534306	Intergenic	7.45058e-09	1.98571e-06
acrA	-	534768	534306	Intergenic	0.015625	0.115504
priC	-	540396	540325	Intergenic	3.05176e-05	0.000261406
priC	-	540403	540325	Intergenic	0.00195312	0.0384783
priC	-	540402	540325	Intergenic	0.00390625	0.0132719
priC	-	540401	540325	Intergenic	0.015625	0.212366
priC	-	540392	540325	Intergenic	0.03125	0.625527
ybaN	+	540393	540406	Intergenic	0.000976563	0.00958794
ybaN	+	540397	540406	Intergenic	0.015625	0.193201
ybaN	+	540398	540406	Intergenic	0.015625	0.193201
ybaN	+	540395	540406	Intergenic	0.03125	0.193201
dnaX	+	541577	541601	Intergenic	6.10352e-05	0.00316032
adk	+	546709	546735	Intergenic	1.45519e-11	3.51365e-06
hemH	+	547601	547608	Intergenic	0	1.07692e-14
hemH	+	547602	547608	Intergenic	0.00390625	0.955398
ybaL	-	552743	552720	Intergenic	0.03125	0.263224
ushA	+	554297	554328	Intergenic	5.96046e-08	0.000120987
ybaP	-	557577	557572	Intergenic	6.05583e-05	0.0196275
cueR	+	561182	561250	Intergenic	3.55271e-15	8.05134e-13
cueR	+	561180	561250	Intergenic	3.8147e-06	3.42016e-05
cueR	+	561184	561250	Intergenic	0.015625	0.694907
ybbK	-	563114	563033	Intergenic	7.62939e-06	1.84025e-05
ybbK	-	563110	563033	Intergenic	0.000488281	0.126195
ybbK	-	563113	563033	Intergenic	0.03125	0.0429551
ybbK	-	563065	563033	Intergenic	0.03125	0.859493
ybbL	+	563166	563180	Intergenic	0.00012207	0.259259
ybbN	-	565573	565563	Intergenic	0.0010512	0.40808
ybbN	-	565575	565563	Intergenic	0.174071	0.0389688
tesA	-	567188	567162	Intergenic	0	0
sfbA	+	571739	571806	Intergenic	0.000244141	0.699342
ybbB	-	575495	575474	Intergenic	2.70888e-07	7.39488e-09
allA	+	576653	576697	Intergenic	9.53674e-07	2.40238e-06
ppiB	-	599823	599656	Intergenic	0.03125	0.0219914
ppiB	-	599818	599656	Intergenic	0.03125	0.0219914
cysS	+	599808	599829	Intergenic	0	2.5946e-08
cysS	+	599802	599829	Intergenic	0.0078125	0.0113279
folD	-	604292	604262	Intergenic	2.02017e-07	3.94112e-07
STM14_0633	-	604534	604444	Intergenic	2.27374e-13	2.4547e-13
STM14_0633	-	604532	604444	Intergenic	0.0078125	0.162982
STM14_0633	-	604529	604444	Intergenic	0.015625	0.952423
fimA	+	604627	604824	Intergenic	6.10352e-05	1.44514e-05
STM14_0657	-	620842	620806	Intergenic	0.015625	0.111111
STM14_0673	-	637540	637522	Intergenic	0.0078125	0.17826
nfnB	-	638394	638375	Intergenic	0.03125	0.159475
STM14_0676	-	639515	639421	Intergenic	0.03125	0.150345
STM14_0677	+	639557	639577	Intergenic	4.76837e-07	2.76807e-06
STM14_0677	+	639559	639577	Intergenic	0.000244141	0.0518679
STM14_0677	+	639560	639577	Intergenic	0.000976563	0.111861
STM14_0677	+	639563	639577	Intergenic	0.00195312	0.550309
STM14_0677	+	639558	639577	Intergenic	0.03125	0.735234
STM14_0678	+	639664	639710	Ingenic	0.0057539	0.0452675
ybdK	-	641500	641490	Intergenic	5.55112e-15	0
ybdK	-	641501	641490	Ingenic	1.52588e-05	0.787294
fepA	-	644592	644507	Ingenic	0.0327148	0.125
fes	+	644667	644696	Intergenic	0	3.45777e-11
fepD	-	654298	654266	Intergenic	0.000244141	0.578125
fepB	-	656769	656640	Intergenic	1.52588e-05	0.0126121
fepB	-	656768	656640	Intergenic	0.00012207	0.777259
fepB	-	656771	656640	Intergenic	0.00195312	0.0126121
cstA	+	661950	661968	Ingenic	1.52588e-05	0.387775
cstA	+	661889	661968	Ingenic	0.0625	0.0422509
ybdH	-	665505	665458	Intergenic	7.27596e-12	3.71068e-05
ybdL	+	665567	665585	Intergenic	0.00195312	0.00161055
dsbG	-	670823	670702	Intergenic	0.000244141	0.0405186
ahpC	+	670756	671143	Intergenic	0	0
ybdQ	-	678359	678296	Intergenic	7.45058e-09	2.04365e-11
ybdQ	-	678358	678296	Intergenic	0.0195312	0.0395305
ybdQ	-	678360	678296	Intergenic	0.03125	0.107085
ybdQ	-	678354	678296	Intergenic	0.03125	0.107085
ybdR	+	678490	678519	Intergenic	2.30926e-14	0
ybdR	+	678491	678519	Intergenic	1.52588e-05	0.0335373
rnk	-	680411	680250	Intergenic	0.112315	0.0035722
rna	-	681308	681291	Intergenic	0	3.00674e-10
rna	-	681303	681291	Intergenic	0.000488281	0.954582
rna	-	681312	681291	Intergenic	0.00390625	0.179514
rna	-	681311	681291	Intergenic	0.015625	0.179514
rna	-	681313	681291	Intergenic	0.03125	0.179514
pagP	+	692646	692651	Intergenic	0.000488281	0.00243816
cspE	+	693375	693411	Intergenic	2.82657e-08	1.94675e-10
cspE	+	693377	693411	Intergenic	3.33894e-08	0.0208553
ccrB	-	694071	694061	Intergenic	7.62939e-06	0.00436438
ccrB	-	694073	694061	Intergenic	0.03125	0.317777
ybeM	+	694071	694152	Intergenic	0.015625	0.00725172
ybeM	+	694112	694152	Intergenic	0.015625	0.0957548
ybeF	-	697496	697482	Intergenic	2.8871e-08	9.84175e-05
ybeF	-	697494	697482	Intergenic	0.000488281	0.215198
ybeF	-	697497	697482	Intergenic	0.000976563	0.0306351
ybeF	-	697498	697482	Intergenic	0.015625	0.0306351
ybeD	-	698829	698788	Intergenic	0	7.10543e-15
ybeB	-	705479	705239	Intergenic	0.00390625	0.0607716
ybeB	-	705389	705239	Intergenic	0.00390625	0.0607716
cobC	-	706340	706176	Intergenic	1.13687e-13	1.41615e-05
STM14_0757	+	712480	712491	Intergenic	0.03125	0.361102
STM14_0760	+	714963	715041	Ingenic	1.51067e-09	0.00360951
rihA	-	727006	726990	Intergenic	0.000976563	0.0638052
gltI	-	730401	730332	Intergenic	2.38419e-07	3.63645e-07
gltI	-	730400	730332	Intergenic	1.52588e-05	0.0432896
gltI	-	730568	730332	Intergenic	0.00195312	0.00300952
phoL	-	734859	734818	Ingenic	9.77707e-12	4.95159e-14
phoL	-	734861	734818	Ingenic	0.000976563	0.00134063
miaB	-	736491	736408	Intergenic	0.015625	0.0342439
ubiF	+	736540	736552	Intergenic	0	0.0332701
ubiF	+	736475	736552	Intergenic	0.03125	0.0332701
ubiF	+	736484	736552	Intergenic	0.03125	0.0332701
asnB	-	741135	741100	Intergenic	0.0078125	0.0215475
asnB	-	741134	741100	Intergenic	0.015625	0.0796175
nagB	-	745506	745428	Ingenic	0.000111122	2.07518e-06
nagB	-	745504	745428	Ingenic	0.0107422	0.306406
nagB	-	745455	745428	Intergenic	0.040085	0.145719
STM14_0797	-	745635	745595	Intergenic	0.015625	0.00799827
nagE	+	745659	745755	Intergenic	0.000976563	0.000461618
glnS	+	747901	747918	Intergenic	0.000976563	0.815974
glnS	+	747857	747918	Intergenic	0.03125	0.227193
fur	-	757503	757343	Intergenic	2.82377e-06	0.0056355
seqA	+	759561	759655	Intergenic	2.98023e-08	3.18015e-08
seqA	+	759564	759655	Intergenic	0.0078125	0.0748276
seqA	+	759563	759655	Intergenic	0.03125	0.0748276
STM14_0819	-	766579	766318	Intergenic	0.015625	0.330204
ybfA	+	774794	774958	Intergenic	0.000488281	0.00038724
ybfA	+	774787	774958	Intergenic	0.03125	0.0331507
ybfA	+	774788	774958	Intergenic	0.03125	0.104177
phrB	+	775250	775275	Intergenic	0.000976563	0.0144453
phrB	+	775249	775275	Intergenic	0.0351562	0.151965
ybgI	+	778506	778545	Intergenic	0	7.92588e-13
ybgI	+	778511	778545	Intergenic	6.10352e-05	0.834168
ybgI	+	778507	778545	Intergenic	0.0078125	0.100094
abrB	-	796331	796314	Intergenic	0.03125	0.0412348
gltA	-	798088	797734	Intergenic	0.000244141	0.00388283
gltA	-	798087	797734	Intergenic	0.000976563	0.00388283
gltA	-	798074	797734	Intergenic	0.015625	0.337892
gltA	-	798104	797734	Intergenic	0.03125	0.147645
sdhC	+	798273	798489	Intergenic	0.00012207	0.000333982
sdhC	+	798281	798489	Intergenic	0.00195312	0.738821
sdhC	+	798097	798489	Intergenic	0.0078125	0.0102485
cydA	+	809749	810026	Intergenic	0.00195312	0.00245526
cydA	+	809748	810026	Intergenic	0.0625	0.0496425
ybgE	+	812925	813014	Ingenic	1.51182e-09	0.263514
ybgC	+	813418	813524	Intergenic	0	0.000431023
ybgC	+	813417	813524	Intergenic	7.62939e-06	0.00183593
tolB	+	816341	816461	Intergenic	6.14069e-07	3.99916e-07
pnuC	+	821629	821643	Intergenic	0.00077194	0.0164761
ybgS	-	823932	823794	Intergenic	0	1.0409e-06
ybgS	-	823936	823794	Intergenic	4.65661e-10	3.24407e-08
ybgS	-	823934	823794	Intergenic	0.00390625	0.472002
ybgS	-	823937	823794	Intergenic	0.03125	0.668736
gpmA	-	837521	837455	Ingenic	0	6.84977e-11
gpmA	-	837523	837455	Ingenic	0.000976563	0.293124
gpmA	-	837471	837455	Intergenic	0.292018	0.0397752
galE	-	841954	841937	Intergenic	2.98023e-08	4.20265e-07
galE	-	841955	841937	Intergenic	3.05176e-05	0.000431023
galE	-	841950	841937	Intergenic	0.015625	0.553286
modE	-	845577	845570	Intergenic	9.53674e-07	1.88209e-06
modE	-	845578	845570	Intergenic	0.000244141	0.0040425
modE	-	845580	845570	Intergenic	0.000976563	0.013364
modE	-	845579	845570	Intergenic	0.03125	0.214309
modA	+	845937	846015	Intergenic	0.015625	0.448358
ybhE	+	849222	849521	Intergenic	9.53674e-07	1.78466e-08
ybhE	+	849224	849521	Intergenic	3.05176e-05	0.00134611
ybhC	-	852054	851943	Intergenic	0.03125	0.00802621
hutI	+	852024	852181	Intergenic	0.000244141	0.00953518
hutI	+	851952	852181	Intergenic	0.03125	0.00953518
ybhB	-	859086	859077	Intergenic	9.98249e-09	1.76174e-10
bioA	-	860431	860424	Intergenic	6.10352e-05	0.763254
bioA	-	860432	860424	Intergenic	0.00390625	0.156593
bioA	-	860434	860424	Intergenic	0.03125	0.156593
bioB	+	860479	860511	Intergenic	1.52588e-05	4.29115e-07
uvrB	+	864749	864774	Ingenic	0.0195312	0.0521524
uvrB	+	864753	864774	Ingenic	0.0403452	0.00327279
ybhK	-	870671	870582	Intergenic	3.05176e-05	0.00792504
moaA	+	870770	870979	Intergenic	3.05176e-05	0.010242
moaA	+	870774	870979	Intergenic	0.015625	0.155484
moaA	+	870861	870979	Intergenic	0.03125	0.758249
moaB	+	871952	871990	Ingenic	0.0351562	0.107834
ybhL	+	873718	873730	Intergenic	0	7.84817e-12
ybhO	-	879504	879405	Ingenic	0.301985	0.03125
ybhP	-	880178	880160	Intergenic	0	2.93321e-12
ybhP	-	880176	880160	Intergenic	0.00012207	0.48543
ybhP	-	880180	880160	Intergenic	0.00195312	0.00409163
ybhP	-	880181	880160	Intergenic	0.03125	0.261683
ybhQ	+	880276	880293	Intergenic	2.38419e-07	0.290793
ybhQ	+	880272	880293	Intergenic	1.90735e-06	8.65573e-06
ybhQ	+	880267	880293	Intergenic	0.000244141	0.0259439
ybhQ	+	880277	880293	Intergenic	0.000488281	0.882951
ybhQ	+	880275	880293	Intergenic	0.0078125	0.14909
ybhQ	+	880274	880293	Intergenic	0.015625	0.489176
ybhQ	+	880269	880293	Intergenic	0.03125	0.290793
ybiH	-	886446	886408	Intergenic	4.76837e-07	5.35169e-06
ybiH	-	886452	886408	Intergenic	7.62939e-06	0.000147526
ybiH	-	886450	886408	Intergenic	0.015625	0.179168
ybiH	-	886454	886408	Intergenic	0.03125	0.179168
rhlE	+	886562	886638	Intergenic	0.00390625	0.00202243
ybiI	-	892343	892325	Ingenic	3.8147e-06	1.4951e-05
ybiI	-	892344	892325	Ingenic	6.10352e-05	0.0335373
ybiI	-	892342	892325	Ingenic	0.00012207	0.00391727
ybiI	-	892337	892325	Ingenic	0.00012207	0.529574
ybiI	-	892340	892325	Ingenic	0.015625	0.327716
STM14_965	-	898231	898181	Intergenic	0.000244141	0.00117408
STM14_965	-	898236	898181	Intergenic	0.03125	0.166599
STM14_965	-	898233	898181	Intergenic	0.0546875	0.0194243
dps	-	899072	899042	Intergenic	0	1.27243e-12
dps	-	899073	899042	Intergenic	2.8871e-08	1.61759e-06
ompX	+	900360	900586	Intergenic	2.38419e-07	3.39239e-07
ompX	+	900362	900586	Intergenic	7.62939e-06	0.118897
ompX	+	900357	900586	Intergenic	0.000488281	0.00752874
ompX	+	900359	900586	Intergenic	0.000488281	0.118897
ompX	+	900364	900586	Intergenic	0.0078125	0.795156
STM14_974	-	903180	903137	Intergenic	0	0
STM14_974	-	903177	903137	Intergenic	1.19209e-07	0.821286
STM14_974	-	903182	903137	Intergenic	0.03125	0.918577
ybiS	-	905982	905869	Intergenic	0.000976563	0.00168381
ybiS	-	905983	905869	Intergenic	0.0625	0.0393731
ybiT	+	906069	906088	Intergenic	0.0078125	0.0412348
ybiV(1)	+	911491	911512	Ingenic	0.00195312	0.0452675
moeA	-	918013	918004	Intergenic	2.32831e-10	0.000986778
moeA	-	918015	918004	Intergenic	1.52588e-05	0.000187952
ybiK	+	918142	918201	Intergenic	0.000427723	0.000101537
ybiK	+	918146	918201	Intergenic	0.000915527	0.00255469
yliG	-	925926	925906	Intergenic	0.00390625	0.0555556
bssR	+	926112	926137	Intergenic	9.53674e-07	0.00278662
bssR	+	926113	926137	Intergenic	3.05176e-05	0.249451
bssR	+	926108	926137	Intergenic	3.8147e-05	0.000214666
bssR	+	926115	926137	Intergenic	0.000259399	0.988175
bssR	+	926110	926137	Intergenic	0.000656128	0.0238682
bssR	+	926111	926137	Intergenic	0.0107422	0.421921
yliJ	-	936345	936305	Intergenic	1.52588e-05	0.00506525
yliJ	-	936346	936305	Intergenic	3.05176e-05	0.00506525
yliJ	-	936381	936305	Intergenic	0.03125	0.16337
yliJ	-	936375	936305	Intergenic	0.03125	0.0609376
dacC	+	936457	936549	Intergenic	1.90735e-06	0.191858
dacC	+	936451	936549	Intergenic	0.000976563	0.00166213
dacC	+	936454	936549	Intergenic	0.0078125	0.075467
ybjG	-	939366	939234	Intergenic	3.72529e-09	0.00441603
ybjG	-	939388	939234	Intergenic	0.000976563	0.00441603
STM14_1018	-	942874	942856	Intergenic	0.0078125	0.17826
STM14_1018	-	942872	942856	Intergenic	0.03125	0.17826
STM14_1020	+	942948	943024	Ingenic	5.38421e-10	1.89846e-06
STM14_1020	+	942932	943024	Ingenic	0.000976563	0.00170771
STM14_1021	-	945560	945446	Intergenic	0.00390625	0.375663
ybjM	+	945530	945717	Intergenic	2.98023e-08	0.161605
grxA	-	946411	946389	Intergenic	6.10352e-05	0.000308052
grxA	-	946414	946389	Intergenic	0.00390625	0.00689193
grxA	-	946413	946389	Intergenic	0.0078125	0.201223
ybjC	+	946552	946559	Intergenic	3.05176e-05	7.33879e-07
ybjC	+	946553	946559	Intergenic	0.00390625	0.00699905
potF	+	949305	949437	Intergenic	0	0.000110841
potF	+	949304	949437	Intergenic	6.10352e-05	0.000483407
potF	+	949300	949437	Intergenic	0.00390625	0.129171
potF	+	949299	949437	Intergenic	0.0078125	0.129171
artJ	-	959756	959718	Intergenic	0.0078125	0.224773
artJ	-	959754	959718	Intergenic	0.03125	0.224773
artM	-	960709	960623	Ingenic	0.0625	0.033344
artP	-	962923	962823	Intergenic	4.27436e-14	0
artP	-	962916	962823	Intergenic	0.000976563	0.301626
artP	-	962918	962823	Intergenic	0.0461426	0.0577486
ybjP	-	963609	963568	Intergenic	0	8.77853e-13
ybjP	-	963611	963568	Intergenic	3.05176e-05	0.0112925
ybjP	-	963616	963568	Intergenic	0.015625	0.455442
ybjP	-	963615	963568	Intergenic	0.03125	0.455442
orfB	+	963443	963696	Intergenic	4.54747e-13	1.46336e-11
orfB	+	963445	963696	Intergenic	0.015625	0.268435
orfB	+	963449	963696	Intergenic	0.03125	0.839696
ltaA	-	968409	968397	Intergenic	0.00558727	0.0452675
poxB	-	970163	970154	Intergenic	0	0.0648477
poxB	-	970167	970154	Intergenic	5.96046e-08	3.01428e-06
poxB	-	970169	970154	Intergenic	0.00170898	0.0267953
poxB	-	970168	970154	Intergenic	0.0195312	0.263823
poxB	-	970174	970154	Intergenic	0.03125	0.639165
STM14_1055	+	973873	973986	Intergenic	0.015625	0.134847
cspD	-	980429	980352	Intergenic	0	0.667925
cspD	-	980431	980352	Intergenic	1.45519e-11	3.2184e-09
cspD	-	980430	980352	Intergenic	1.19209e-07	0.514451
cspD	-	980432	980352	Intergenic	0.00012207	0.140151
STM14_1073	-	987575	987565	Intergenic	0.000976563	0.0448179
STM14_1073	-	987584	987565	Intergenic	0.00390625	0.00270494
STM14_1074	+	987664	987674	Intergenic	0.015625	0.72627
infA	-	988987	988894	Ingenic	0.000542214	0.0558197
infA	-	988988	988894	Ingenic	0.0174187	9.81102e-06
cydD	-	993468	993443	Intergenic	0.000976563	0.111111
trxB	-	994541	994525	Intergenic	4.18154e-12	2.40141e-13
lrp	+	994813	995071	Intergenic	0.0625	0.0469124
ftsK	+	995621	995700	Intergenic	0.0114913	0.0338824
ftsK	+	995620	995700	Intergenic	0.126331	0.00906702
lolA	+	999857	999925	Intergenic	0.0178491	0.0136869
STM14_1087	+	1001933	1001941	Intergenic	3.30938e-05	0.00447194
STM14_1087	+	1001929	1001941	Intergenic	0.0465698	0.017704
dmsA	+	1003558	1003680	Intergenic	2.98023e-08	0.00197689
dmsA	+	1003556	1003680	Intergenic	0.015625	0.102602
STM14_1098	+	1012352	1012420	Intergenic	0	6.75028e-07
STM14_1098	+	1012351	1012420	Intergenic	0.03125	0.352324
ycaP	+	1018939	1018956	Ingenic	3.55271e-15	1.51924e-11
ycaP	+	1018941	1018956	Ingenic	3.72529e-09	0.906291
ycaP	+	1018940	1018956	Ingenic	9.53674e-07	0.26362
ycaP	+	1018937	1018956	Ingenic	0.015625	0.425129
serC	+	1019783	1019834	Intergenic	0.00627048	0.00165815
cmk	+	1023247	1023353	Intergenic	9.53674e-07	9.51607e-07
cmk	+	1023244	1023353	Intergenic	0.00012207	0.000540828
cmk	+	1023249	1023353	Intergenic	0.015625	0.264675
cmk	+	1023245	1023353	Intergenic	0.03125	0.264675
cmk	+	1023252	1023353	Intergenic	0.03125	0.869585
rpsA	+	1024065	1024150	Intergenic	0.125172	0.000989124
ihfB	+	1025914	1025979	Ingenic	0	1.00275e-08
msbA	+	1028782	1028794	Intergenic	0.03125	0.0066914
ycaR	+	1032833	1032844	Intergenic	6.05583e-05	0.00593706
ycaR	+	1032831	1032844	Intergenic	0.000427723	0.00138821
ycaR	+	1032827	1032844	Intergenic	0.03125	0.178395
STM14_1119	+	1033967	1033980	Intergenic	0.00170898	0.000321265
STM14_1119	+	1033968	1033980	Intergenic	0.00195312	0.0850749
smtA	+	1035739	1035765	Intergenic	1.52588e-05	0.00131483
ycbB	+	1043229	1043379	Intergenic	0.015625	0.181915
ycbB	+	1043240	1043379	Intergenic	0.015625	0.0147659
aspC	-	1047973	1047955	Intergenic	4.11273e-10	1.23985e-07
ompF	-	1049333	1049231	Intergenic	5.96046e-08	0.00183774
ompF	-	1049334	1049231	Intergenic	1.19209e-07	0.00183774
ompF	-	1049335	1049231	Intergenic	0.000488281	0.041126
ompF	-	1049329	1049231	Intergenic	0.00390625	0.704413
ompF	-	1049330	1049231	Intergenic	0.015625	0.704413
asnS	-	1051285	1051238	Intergenic	1.27801e-06	0.192598
asnS	-	1051287	1051238	Intergenic	1.26604e-05	3.03721e-06
asnS	-	1051286	1051238	Intergenic	0.000194065	0.000331393
pncB	-	1056471	1056392	Intergenic	0.0898438	0.0264411
STM14_1140	-	1057894	1057879	Intergenic	1.90148e-11	2.24526e-05
STM14_1140	-	1057893	1057879	Intergenic	0.00195312	0.728658
STM14_1155	+	1067080	1067082	Intergenic	0.0877326	0.0025544
STM14_1156	+	1067657	1067664	Intergenic	0.00317383	0.00025573
STM14_1156	+	1067658	1067664	Intergenic	0.03125	0.772179
STM14_1163	+	1070726	1070732	Intergenic	3.10862e-15	3.52829e-13
STM14_1163	+	1070729	1070732	Intergenic	0.015625	0.407219
STM14_1165	-	1071978	1071933	Intergenic	0.03125	0.649506
sodC_1	-	1088980	1088930	Intergenic	4.54747e-13	3.65267e-07
sodC_1	-	1088981	1088930	Intergenic	0.0078125	0.0480283
sodC_1	-	1088979	1088930	Intergenic	0.0078125	0.13815
sseI	+	1098285	1098316	Intergenic	9.31323e-10	0.000235213
STM14_1197	-	1101609	1101597	Intergenic	0.03125	0.569318
ycbW	+	1106393	1106482	Intergenic	3.63798e-12	1.31971e-06
ycbW	+	1106394	1106482	Intergenic	2.08616e-07	1.31971e-06
ycbW	+	1106397	1106482	Intergenic	0.015625	0.617085
ycbY	+	1108223	1108229	Intergenic	0.03125	0.307121
rmf	+	1115928	1115985	Intergenic	1.81899e-12	0.0492492
rmf	+	1115871	1115985	Intergenic	0.000488281	0.000802804
rmf	+	1115865	1115985	Intergenic	0.00390625	0.000802804
rmf	+	1115870	1115985	Intergenic	0.00390625	0.0145689
lonH	-	1118613	1118599	Intergenic	2.38419e-07	0.0274641
ycbG	+	1118773	1118785	Intergenic	0.00390625	0.00192982
sulA	-	1121245	1121227	Intergenic	1.02863e-06	6.31085e-08
yccF	-	1124675	1124654	Intergenic	0.015625	0.0245063
yccT	-	1128134	1128083	Intergenic	0	1.55875e-13
yccT	-	1128135	1128083	Intergenic	3.8147e-06	0.00205202
yccT	-	1128137	1128083	Intergenic	0.0078125	0.386699
STM14_1223	+	1128172	1128254	Intergenic	3.05176e-05	1.1915e-05
STM14_1223	+	1128173	1128254	Intergenic	0.0078125	0.024448
STM14_1223	+	1128247	1128254	Intergenic	0.0078125	0.899562
STM14_1223	+	1128180	1128254	Intergenic	0.015625	0.0737982
STM14_1223	+	1128182	1128254	Intergenic	0.015625	0.024448
STM14_1223	+	1128187	1128254	Intergenic	0.015625	0.663753
STM14_1223	+	1128171	1128254	Intergenic	0.03125	0.0737982
yccA	-	1133284	1133271	Intergenic	0	0
yccA	-	1133282	1133271	Intergenic	0.000488281	0.489176
yccA	-	1133289	1133271	Intergenic	0.015625	0.489176
yccA	-	1133286	1133271	Intergenic	0.03125	0.290793
pipB	-	1135889	1135669	Intergenic	2.27374e-13	1.14644e-05
sopB	-	1138308	1138260	Intergenic	0.015625	0.0136869
sopB	-	1138307	1138260	Intergenic	0.015625	0.0573342
orfX	+	1138575	1138592	Intergenic	0.00195312	0.052
copR	-	1142769	1142661	Intergenic	6.10352e-05	4.1461e-06
STM14_1243	+	1142738	1142797	Intergenic	7.62939e-06	1.94115e-06
hpaR	-	1146350	1146290	Ingenic	0.0078125	0.0873281
hpaR	-	1146353	1146290	Ingenic	0.03125	0.0873281
cbpA	-	1158346	1158263	Intergenic	0.0078125	0.0088973
cbpA	-	1158339	1158263	Intergenic	0.0078125	0.0088973
cbpA	-	1158335	1158263	Intergenic	0.0078125	0.0088973
cbpA	-	1158334	1158263	Intergenic	0.03125	0.210567
scsA	+	1158492	1158498	Intergenic	1.52588e-05	0.263816
agp	+	1162026	1162044	Intergenic	0	7.60614e-13
agp	+	1162029	1162044	Intergenic	3.05176e-05	0.0982423
agp	+	1162027	1162044	Intergenic	0.00195312	0.013364
wraB	-	1164203	1164163	Intergenic	8.88178e-16	0.252724
wraB	-	1164324	1164163	Intergenic	0.000488281	0.000323876
wraB	-	1164322	1164163	Intergenic	0.015625	0.0963469
ymdF	+	1164458	1164548	Ingenic	0	9.31477e-14
ymdF	+	1164462	1164548	Ingenic	0.015625	0.977472
STM14_1277	-	1165910	1165882	Intergenic	0.000976563	0.00432555
STM14_1277	-	1165909	1165882	Intergenic	0.00195312	0.00432555
STM14_1277	-	1165911	1165882	Intergenic	0.015625	0.0189283
STM14_1277	-	1165912	1165882	Intergenic	0.03125	0.0687102
putP	+	1170161	1170325	Intergenic	0.03125	0.291329
STM14_1282	+	1172323	1172347	Intergenic	0	0
STM14_1283	+	1172414	1172451	Ingenic	0.165497	0.0114375
ycdW	+	1183176	1183227	Intergenic	6.10352e-05	0.134847
ycdX	+	1184240	1184250	Intergenic	3.85247e-14	3.55271e-15
ycdX	+	1184241	1184250	Intergenic	0.03125	0.362827
csgE	-	1187915	1187885	Ingenic	0.00390625	0.0725555
csgE	-	1187916	1187885	Ingenic	0.03125	0.205431
csgB	+	1189215	1189295	Intergenic	7.62939e-06	0.00270157
csgB	+	1189219	1189295	Intergenic	1.52588e-05	0.000557286
csgB	+	1189225	1189295	Intergenic	0.000488281	0.568848
csgB	+	1189094	1189295	Intergenic	0.000976563	0.0404261
csgB	+	1189218	1189295	Intergenic	0.00390625	0.0404261
mdoG	+	1194388	1194580	Intergenic	0.03125	0.0646312
msyB	-	1199348	1199327	Intergenic	0.000266761	0.0219387
msyB	-	1199349	1199327	Intergenic	0.015625	0.0219387
msyB	-	1199350	1199327	Intergenic	0.179642	0.0219387
yceE	-	1200669	1200623	Intergenic	0.00012207	0.0452675
htrB	-	1201800	1201698	Intergenic	0.015625	0.0935555
STM14_1326	-	1204182	1204166	Intergenic	0.03125	0.143487
bssS	-	1206198	1206068	Intergenic	6.10352e-05	3.38437e-05
bssS	-	1206191	1206068	Intergenic	0.00390625	0.0125089
bssS	-	1206201	1206068	Intergenic	0.03125	0.24495
bssS	-	1206196	1206068	Intergenic	0.03125	0.107085
yceB	-	1208401	1208388	Intergenic	0.00516883	0.0850749
yceB	-	1208402	1208388	Intergenic	0.0544285	0.00168411
grxB	-	1209178	1209160	Intergenic	0	0.00184727
yceL	-	1210443	1210432	Intergenic	0.03125	0.453296
rimJ	+	1210636	1210669	Intergenic	0	0
rimJ	+	1210639	1210669	Intergenic	0.03125	0.926902
yceH	+	1211190	1211289	Ingenic	0.0770254	0.0187584
flgM	-	1215576	1215502	Intergenic	6.66134e-14	0
flgM	-	1215574	1215502	Intergenic	0.03125	0.33823
flgM	-	1215571	1215502	Intergenic	0.03125	0.569593
flgB	+	1216398	1216410	Intergenic	0.0625	0.0306564
flgK	+	1223619	1223631	Intergenic	0.0307142	0.0306564
rne	-	1230098	1229720	Intergenic	0.0078125	0.000517203
maf_1	-	1233332	1233238	Intergenic	6.10352e-05	5.98585e-05
maf_1	-	1233327	1233238	Intergenic	0.000488281	0.132953
yceD	+	1233303	1233436	Intergenic	0	0.17982
yceD	+	1233300	1233436	Intergenic	7.27596e-12	3.76921e-13
yceD	+	1233302	1233436	Intergenic	0.0078125	0.17982
yceD	+	1233297	1233436	Intergenic	0.03125	0.17982
yceD	+	1233299	1233436	Intergenic	0.03125	0.17982
rpmF	+	1233956	1234009	Ingenic	0.0220789	0.945024
rpmF	+	1233959	1234009	Intergenic	0.0785883	0.00700356
pabC	+	1239954	1239963	Intergenic	0.000244141	0.293483
ycfF	+	1248487	1248566	Intergenic	0.00390625	0.00100289
ycfF	+	1248514	1248566	Intergenic	0.0078125	0.0211116
ycfF	+	1248485	1248566	Intergenic	0.03125	0.0743062
thiK	+	1249864	1249935	Ingenic	0.274998	0.0375977
ndh	+	1252596	1252617	Intergenic	0	2.8022e-13
ndh	+	1252597	1252617	Intergenic	0.00195312	0.682189
ndh	+	1252592	1252617	Intergenic	0.00390625	0.164628
ycfJ	+	1254089	1254100	Intergenic	7.45058e-09	0.0011734
ycfJ	+	1254084	1254100	Intergenic	3.05176e-05	8.19095e-06
ycfJ	+	1254088	1254100	Intergenic	0.015625	0.286566
ycfQ	-	1255365	1255349	Intergenic	3.8147e-06	0.138969
ycfQ	-	1255367	1255349	Intergenic	7.62939e-06	0.000144741
ycfQ	-	1255399	1255349	Intergenic	0.0078125	0.00357333
ycfR	+	1255548	1255591	Intergenic	0	2.22022e-11
ycfR	+	1255547	1255591	Intergenic	0.00012207	0.00147827
ycfR	+	1255545	1255591	Intergenic	0.00195312	0.111945
ycfS	-	1256944	1256910	Ingenic	0.015625	0.0143809
mfd	-	1260627	1260504	Intergenic	0.03125	0.0341441
mfd	-	1260625	1260504	Intergenic	0.03125	0.364545
sifA	-	1269085	1269017	Ingenic	1.86265e-09	0.00329675
sifA	-	1269086	1269017	Ingenic	0.015625	0.210751
potA	-	1271437	1271329	Intergenic	0.0078125	0.0375977
pepT	+	1271482	1271580	Intergenic	0	0
ycfD	-	1276066	1276019	Intergenic	0.0208647	0.00110721
ycfD	-	1276070	1276019	Intergenic	0.282414	0.0251485
phoP	-	1278258	1278237	Intergenic	1.86265e-09	7.13296e-06
phoP	-	1278257	1278237	Intergenic	3.8147e-06	0.00030524
trmU	-	1281585	1281569	Intergenic	0.0625	0.0388223
icdA	+	1283108	1283259	Intergenic	0	0
STM14_1426	-	1291357	1291224	Intergenic	5.96046e-08	5.06111e-06
STM14_1426	-	1291351	1291224	Intergenic	0.00390625	0.156203
STM14_1426	-	1291355	1291224	Intergenic	0.0078125	0.156203
STM14_1426	-	1291396	1291224	Intergenic	0.03125	0.156203
STM14_1427	+	1291506	1291515	Intergenic	7.62939e-06	0.000802804
STM14_1427	+	1291502	1291515	Intergenic	0.00195312	0.0492492
STM14_1427	+	1291507	1291515	Intergenic	0.00390625	0.323291
STM14_1430	+	1293551	1293622	Intergenic	3.05176e-05	0.00267869
STM14_1430	+	1293545	1293622	Intergenic	0.000976563	0.126671
STM14_1430	+	1293549	1293622	Intergenic	0.03125	0.126671
STM14_1438	+	1297916	1297994	Intergenic	0.00203866	0.000359059
STM14_1438	+	1297921	1297994	Intergenic	0.03125	0.0342439
STM14_1439	+	1298431	1298444	Intergenic	1.90735e-06	8.77201e-05
STM14_1439	+	1298437	1298444	Intergenic	0.00195312	0.323179
STM14_1439	+	1298428	1298444	Intergenic	0.03125	0.135414
STM14_1439	+	1298435	1298444	Intergenic	0.03125	0.604827
STM14_1441	+	1299044	1299077	Intergenic	3.45205e-06	0.103516
STM14_1447	+	1301589	1301766	Intergenic	1.86265e-09	2.11659e-07
STM14_1447	+	1301760	1301766	Intergenic	0.015625	0.439746
STM14_1449	-	1302896	1302877	Intergenic	0.000244141	0.0533966
STM14_1449	-	1302901	1302877	Intergenic	0.015625	0.435453
STM14_1454	-	1305296	1305275	Intergenic	0	0
STM14_1454	-	1305295	1305275	Intergenic	0.015625	0.421921
STM14_1454	-	1305290	1305275	Intergenic	0.03125	0.808756
STM14_1466	+	1315386	1315412	Intergenic	0.000488281	0.000130686
STM14_1480	-	1329871	1329826	Intergenic	0	0.00688932
STM14_1480	-	1329872	1329826	Intergenic	0.00195312	0.0934407
STM14_1484	-	1335155	1335144	Intergenic	8.88178e-16	0.0198099
STM14_1484	-	1335157	1335144	Intergenic	9.09495e-13	6.88338e-15
STM14_1484	-	1335156	1335144	Intergenic	0.00195312	0.203552
STM14_1484	-	1335151	1335144	Intergenic	0.03125	0.9936
STM14_1485	+	1335356	1335446	Intergenic	1.52588e-05	3.51791e-05
STM14_1486	+	1335894	1336058	Intergenic	1.13687e-13	0.00205221
msgA	-	1339692	1339680	Intergenic	2.12798e-06	3.5964e-06
STM14_1495	-	1341028	1341019	Intergenic	0.0195312	0.224773
pagD	-	1341440	1341414	Intergenic	0.03125	0.0147659
STM14_1499	+	1341668	1341718	Intergenic	0	0
STM14_1499	+	1341669	1341718	Intergenic	0.00195312	0.134888
pagC	+	1342142	1342226	Ingenic	0.0432247	0.00238609
pagC	+	1342141	1342226	Ingenic	0.346425	0.0431745
STM14_1506	-	1344715	1344636	Intergenic	3.72529e-09	0.00105231
STM14_1506	-	1344714	1344636	Intergenic	5.96046e-08	0.00344401
STM14_1506	-	1344718	1344636	Intergenic	0.0078125	0.24704
STM14_1507	+	1344512	1344742	Intergenic	0.000488281	8.51502e-05
STM14_1512	-	1347964	1347953	Intergenic	0.03125	0.105344
STM14_1514	-	1348697	1348666	Intergenic	0.00012207	0.000128359
STM14_1514	-	1348698	1348666	Intergenic	0.0078125	0.0378903
STM14_1514	-	1348693	1348666	Intergenic	0.0078125	0.471483
STM14_1514	-	1348694	1348666	Intergenic	0.015625	0.246483
STM14_1520	-	1355108	1355098	Intergenic	2.84217e-14	0.000216818
STM14_1520	-	1355110	1355098	Intergenic	0.015625	0.344108
STM14_1520	-	1355109	1355098	Intergenic	0.03125	0.736138
STM14_1521	+	1355279	1355292	Intergenic	5.82077e-11	0.00037272
STM14_1521	+	1355275	1355292	Intergenic	1.86265e-09	1.97755e-10
STM14_1521	+	1355276	1355292	Intergenic	0.015625	0.235499
STM14_1521	+	1355278	1355292	Intergenic	0.015625	0.424612
aadA	+	1356545	1356571	Intergenic	1.7941e-05	0.000215228
STM14_1526	+	1357429	1357504	Intergenic	0.0112305	0.185695
STM14_1526	+	1357427	1357504	Intergenic	0.0245209	0.0664831
STM14_1529	-	1359567	1359517	Intergenic	0	0.00529189
STM14_1529	-	1359569	1359517	Intergenic	3.8147e-05	0.000310865
STM14_1529	-	1359572	1359517	Intergenic	0.000488281	0.00136356
STM14_1531	+	1359819	1359828	Intergenic	1.52588e-05	0.00692138
STM14_1531	+	1359815	1359828	Intergenic	0.00390625	0.400136
STM14_1531	+	1359820	1359828	Intergenic	0.015625	0.191858
STM14_1531	+	1359816	1359828	Intergenic	0.03125	0.075467
yoaG	+	1361654	1361746	Ingenic	0.0106354	0.033344
yeaQ	+	1363084	1363114	Ingenic	0	2.15927e-05
yeaQ	+	1363080	1363114	Ingenic	1.21713e-05	5.78402e-07
STM14_1540	-	1363613	1363529	Ingenic	4.76837e-07	0.00239721
STM14_1541	-	1363613	1363599	Intergenic	5.82077e-11	8.15221e-08
STM14_1541	-	1363614	1363599	Intergenic	0.00195312	0.0138303
STM14_1541	-	1363612	1363599	Intergenic	0.03125	0.557255
yaoF	+	1363786	1363795	Intergenic	9.70613e-09	0.000105549
yeaO	-	1364797	1364759	Ingenic	3.95812e-09	3.24356e-10
yeaO	-	1364799	1364759	Ingenic	0.0078125	0.0530007
yeaO	-	1364798	1364759	Ingenic	0.03125	0.291102
STM14_1554	+	1370005	1370048	Intergenic	0	1.47528e-06
STM14_1554	+	1370007	1370048	Intergenic	0.00012207	0.00624793
STM14_1554	+	1370000	1370048	Intergenic	0.03125	0.0692288
mipA	+	1374118	1374166	Intergenic	4.76837e-07	0.00256256
mipA	+	1374110	1374166	Intergenic	0.00390625	0.0502682
mipA	+	1374117	1374166	Intergenic	0.015625	0.0502682
STM14_1562	+	1376457	1376495	Intergenic	0.0286865	0.0264411
gapA	-	1379900	1379665	Intergenic	0	3.78872e-06
gapA	-	1379901	1379665	Intergenic	6.10352e-05	0.000354909
gapA	-	1379902	1379665	Intergenic	0.000244141	0.000354909
yeaA	+	1379939	1379977	Intergenic	0	0
yeaA	+	1379952	1379977	Intergenic	0.00390625	0.905777
yeaA	+	1379932	1379977	Intergenic	0.03125	0.342134
yeaA	+	1379945	1379977	Intergenic	0.03125	0.750973
yeaC	+	1380377	1380462	Ingenic	0.0287589	0.0196275
sppA	-	1384785	1384742	Intergenic	0.00390625	0.00179405
ydjA	+	1384824	1384916	Intergenic	6.10352e-05	2.136e-06
ydjA	+	1384822	1384916	Intergenic	0.0078125	0.00378817
STM14_1578	+	1390184	1390194	Intergenic	0	4.61853e-13
STM14_1578	+	1390004	1390194	Intergenic	0.03125	0.0492492
argD_1	+	1392129	1392170	Intergenic	2.32831e-10	0.0128487
argD_1	+	1392123	1392170	Intergenic	3.72529e-09	1.91219e-07
argD_1	+	1392127	1392170	Intergenic	1.52588e-05	0.0775982
argD_1	+	1392124	1392170	Intergenic	0.00195312	0.0775982
spy	+	1398440	1398533	Ingenic	0	1.37101e-08
spy	+	1398439	1398533	Ingenic	0.0325432	0.00497786
nadE	-	1400947	1400922	Ingenic	4.65661e-10	5.51938e-09
nadE	-	1400945	1400922	Ingenic	0.000976563	0.136007
nadE	-	1400946	1400922	Ingenic	0.03125	0.642842
nadE	-	1400944	1400922	Ingenic	0.03125	0.823427
osmE	+	1401124	1401141	Intergenic	1.81899e-12	0.352707
osmE	+	1401121	1401141	Intergenic	7.62939e-06	0.000160558
osmE	+	1401117	1401141	Intergenic	3.05176e-05	3.30302e-05
osmE	+	1401122	1401141	Intergenic	6.10352e-05	0.0292666
katE	-	1409384	1409342	Intergenic	0	0
katE	-	1409382	1409342	Intergenic	0.000488281	0.802215
cedA	+	1409540	1409707	Intergenic	0.000488281	0.200753
cedA	+	1409539	1409707	Intergenic	0.015625	0.067124
yniC	-	1413025	1412984	Intergenic	0.015625	0.169933
yniB	+	1412902	1413133	Intergenic	0	1.29451e-10
yniB	+	1412897	1413133	Intergenic	0.0078125	0.121271
pfkB	-	1416007	1415998	Intergenic	9.53674e-07	2.50629e-07
pfkB	-	1416005	1415998	Intergenic	0.03125	0.285364
STM14_1612	-	1418270	1418053	Intergenic	0.0078125	0.00646016
STM14_1614	+	1418425	1418507	Ingenic	0.015625	0.0375977
btuC	+	1429533	1429547	Intergenic	0.03125	0.26272
btuE	+	1430589	1430619	Intergenic	7.85131e-09	0.451028
btuE	+	1430587	1430619	Intergenic	0.0400717	0.0024042
ydiV	+	1432511	1432774	Intergenic	0.03125	0.167666
ydiV	+	1432560	1432774	Intergenic	0.03125	0.167666
ydiU	+	1433547	1433549	Intergenic	0.000204771	0.000963089
ydiU	+	1433548	1433549	Intergenic	0.0078125	0.503572
ydiE	-	1435227	1435217	Intergenic	3.05176e-05	0.000102424
ydiE	-	1435228	1435217	Intergenic	0.00390625	0.136473
ydiA	-	1437432	1437409	Intergenic	7.45058e-09	0.000260334
ydiA	-	1437437	1437409	Intergenic	0.000244141	0.00372887
ydiA	-	1437435	1437409	Intergenic	0.00195312	0.0826868
pps	+	1437710	1437746	Intergenic	7.10543e-15	3.5989e-09
pps	+	1437706	1437746	Intergenic	6.10352e-05	1.86844e-06
ydiK	-	1456269	1456215	Intergenic	5.24521e-06	0.000493607
ydiK	-	1456293	1456215	Intergenic	0.00390625	0.336061
ydiK	-	1456294	1456215	Intergenic	0.0112305	0.00768825
sufA	+	1462189	1462291	Intergenic	7.10543e-15	3.31744e-11
sufA	+	1462188	1462291	Intergenic	0.00390625	0.0183975
sufA	+	1462185	1462291	Intergenic	0.0078125	0.247318
sufA	+	1462190	1462291	Intergenic	0.015625	0.664062
ynhG	+	1467830	1467965	Intergenic	1.56795e-08	0
ynhG	+	1467831	1467965	Intergenic	0.0011573	0.368603
lpp	-	1469619	1469591	Intergenic	0	0.809306
lpp	-	1469622	1469591	Intergenic	2.98023e-08	1.04084e-06
lpp	-	1469621	1469591	Intergenic	2.38419e-07	0.00070255
lpp	-	1469620	1469591	Intergenic	6.10352e-05	0.583223
lpp	-	1469623	1469591	Intergenic	0.03125	0.17982
pykF	-	1471402	1471314	Intergenic	1.90735e-06	0.299228
pykF	-	1471405	1471314	Intergenic	0.0078125	0.299228
pykF	-	1471521	1471314	Intergenic	0.015625	0.299228
pykF	-	1471528	1471314	Intergenic	0.03125	0.123304
pykF	-	1471527	1471314	Intergenic	0.03125	0.0413395
pykF	-	1471522	1471314	Intergenic	0.03125	0.123304
ttrB	-	1481214	1481161	Intergenic	0.03125	0.131728
ttrR	+	1482993	1483060	Ingenic	0.276846	0.027298
orf70	+	1483756	1483796	Intergenic	0.03125	0.0814399
orf70	+	1483786	1483796	Intergenic	0.03125	0.23081
orf319	-	1485115	1485063	Intergenic	0	1.5861e-05
orf319	-	1485116	1485063	Intergenic	7.46695e-10	1.04091e-10
orf319	-	1485114	1485063	Intergenic	0.0078125	0.943049
orf242	-	1485975	1485964	Intergenic	0.0078125	0.263224
ssrA	-	1489723	1489574	Intergenic	0.03125	0.263901
ssaG	+	1499481	1499513	Intergenic	7.10543e-15	6.9562e-07
ssaG	+	1499480	1499513	Intergenic	3.8147e-05	0.000131819
ssaG	+	1499491	1499513	Intergenic	0.00585938	0.352666
ssaR	+	1508702	1508720	Intergenic	0	2.08826e-05
ydhE	-	1513379	1513311	Intergenic	1.90735e-06	2.36693e-06
ydhE	-	1513378	1513311	Intergenic	0.000976563	0.0234876
ydhE	-	1513375	1513311	Intergenic	0.03125	0.333131
ribE	+	1513340	1513528	Intergenic	0.00390625	0.00802399
cfa	-	1515555	1515359	Intergenic	0.000201225	2.55238e-07
cfa	-	1515556	1515359	Intergenic	0.00317383	0.000525983
cfa	-	1515379	1515359	Intergenic	0.0078125	0.853659
ydhC	-	1516871	1516854	Intergenic	0.00390625	0.00239796
ydhC	-	1516866	1516854	Intergenic	0.03125	0.66353
sodB	-	1520015	1519970	Intergenic	3.1202e-07	0.000137709
sodB	-	1520013	1519970	Intergenic	1.37202e-05	0.000650978
ydhO	-	1520958	1520951	Intergenic	3.05176e-05	0.002038
ydhO	-	1520962	1520951	Intergenic	0.0625	0.0455825
ydhD	+	1521154	1521253	Intergenic	0.000488281	0.0449032
ydhD	+	1521171	1521253	Intergenic	0.0078125	0.587978
ydhD	+	1521150	1521253	Intergenic	0.03125	0.0449032
gloA	-	1522844	1522833	Intergenic	0.000725246	0.00727917
gloA	-	1522845	1522833	Intergenic	0.00279133	1.50042e-06
ydhL	+	1524745	1524760	Intergenic	0	0
ydhF	+	1525040	1525050	Intergenic	9.75628e-05	2.41949e-05
sodC_2	+	1526009	1526026	Intergenic	0.00825441	0.0420648
slyA	+	1529674	1529862	Intergenic	0	9.38249e-13
slyA	+	1529673	1529862	Intergenic	0.000244141	0.00402955
slyA	+	1529675	1529862	Intergenic	0.000976563	0.0384783
slyA	+	1529677	1529862	Intergenic	0.00195312	0.625527
slyB	-	1530899	1530811	Intergenic	3.63798e-12	2.95636e-09
slyB	-	1530920	1530811	Intergenic	3.05176e-05	0.00070255
slyB	-	1530918	1530811	Intergenic	0.03125	0.17982
anmK	+	1530914	1531083	Intergenic	3.05176e-05	0.00802621
pdxH	+	1532666	1532680	Intergenic	2.86388e-08	0.00061268
pdxH	+	1532665	1532680	Intergenic	0.148103	0.0144453
tyrS	+	1533409	1533463	Intergenic	0.0493686	0.0476348
gst	-	1536335	1536321	Intergenic	4.76837e-07	0.000443607
gst	-	1536334	1536321	Intergenic	0.000488281	0.201036
gst	-	1536363	1536321	Intergenic	0.03125	0.0812194
gst	-	1536354	1536321	Intergenic	0.03125	0.201036
tppB	-	1538009	1537931	Intergenic	3.72529e-09	4.61141e-05
ydgT	-	1545860	1545741	Intergenic	1.11808e-05	0.000796137
ydgT	-	1545859	1545741	Intergenic	6.10352e-05	0.292773
ydgT	-	1545769	1545741	Intergenic	0.0351562	0.292773
add	-	1548491	1548473	Intergenic	0.015625	0.0176903
add	-	1548489	1548473	Intergenic	0.015625	0.0037534
ydgA	-	1550735	1550685	Intergenic	4.06897e-13	1.48936e-08
ydgA	-	1550737	1550685	Intergenic	0.000659364	0.000502823
manA	-	1551982	1551963	Intergenic	0.03125	0.128374
fumA	+	1552104	1552163	Intergenic	2.38419e-07	0.0134692
fumA	+	1552106	1552163	Intergenic	3.05176e-05	0.0993361
fumA	+	1552102	1552163	Intergenic	0.00012207	0.00405691
fumA	+	1552101	1552163	Intergenic	0.000244141	0.00405691
fumA	+	1552103	1552163	Intergenic	0.03125	0.216544
fumC	+	1553928	1553977	Intergenic	0.114932	0.0375977
tus	-	1556318	1556306	Intergenic	0.03125	0.0306564
rstA	-	1562004	1561997	Intergenic	4.76837e-07	2.11665e-06
rstA	-	1562010	1561997	Intergenic	0.015625	0.088849
rstA	-	1562005	1561997	Intergenic	0.03125	0.216776
rstA	-	1561999	1561997	Intergenic	0.03125	0.702035
rstA	-	1561998	1561997	Intergenic	0.03125	0.702035
ydgH	-	1565314	1565146	Intergenic	0.000976563	0.0137259
pntA	+	1565479	1565673	Intergenic	0.0625	0.0294933
STM14_1793	-	1571800	1571767	Ingenic	6.05583e-05	0.00775585
STM14_1793	-	1571801	1571767	Ingenic	0.00317383	0.00775585
STM14_1795	-	1572325	1572284	Intergenic	0	2.25375e-14
STM14_1795	-	1572324	1572284	Intergenic	0.0078125	0.847305
ynfM	-	1573972	1573932	Intergenic	0	0.08123
ynfM	-	1573974	1573932	Intergenic	3.8147e-06	0.08123
ynfM	-	1573973	1573932	Intergenic	6.10352e-05	0.161945
ynfM	-	1573978	1573932	Intergenic	0.0078125	0.45378
ynfM	-	1573975	1573932	Intergenic	0.0078125	0.287502
bioD_2	+	1576398	1576425	Intergenic	0.00170898	0.00688932
STM14_1805	-	1582016	1581947	Intergenic	0.0078125	0.296009
ynfD	-	1589949	1589833	Intergenic	1.19209e-07	1.19588e-10
ynfD	-	1589947	1589833	Intergenic	0.00390625	0.0172381
ynfB	-	1591657	1591625	Ingenic	0	0.00030778
ynfB	-	1591698	1591625	Ingenic	1.49012e-08	1.94701e-06
ynfB	-	1591717	1591625	Ingenic	0.03125	0.132049
ynfB	-	1591658	1591625	Ingenic	0.03125	0.284136
ydfH	-	1598665	1598650	Intergenic	0.195595	0.0375977
ydfG	-	1599544	1599541	Intergenic	9.53674e-07	2.0436e-06
ydfG	-	1599543	1599541	Intergenic	3.8147e-06	0.000525983
ydfG	-	1599542	1599541	Intergenic	0.0078125	0.118919
dcp	+	1599658	1599665	Intergenic	0.03125	0.5904
STM14_1829	+	1601996	1602052	Intergenic	7.10543e-15	4.22739e-09
STM14_1829	+	1602001	1602052	Intergenic	1.52588e-05	0.129409
STM14_1829	+	1602002	1602052	Intergenic	0.000488281	0.129409
ydeJ	-	1602914	1602881	Intergenic	4.02331e-07	0.0221442
ydeI	+	1603290	1603308	Intergenic	0	4.28475e-05
ydeI	+	1603289	1603308	Intergenic	1.42109e-14	2.57572e-14
ydeI	+	1603288	1603308	Intergenic	0.03125	0.402314
STM14_1833	-	1604226	1604014	Intergenic	0.000915527	0.00196211
STM14_1833	-	1604180	1604014	Intergenic	0.00390625	0.400662
STM14_1857	-	1624897	1624881	Intergenic	1.52588e-05	2.07231e-05
STM14_1868	+	1634811	1634851	Intergenic	1.90735e-06	0.00565829
STM14_1868	+	1634810	1634851	Intergenic	0.00195312	0.00565829
STM14_1868	+	1634814	1634851	Intergenic	0.00195312	0.187795
STM14_1869	-	1636478	1636371	Intergenic	0.0192871	0.0440741
STM14_1869	-	1636425	1636371	Ingenic	0.12253	0.0440741
STM14_1871	-	1637072	1637064	Intergenic	5.82077e-11	2.55718e-12
STM14_1871	-	1637071	1637064	Intergenic	0.015625	0.225868
STM14_1871	-	1637064	1637064	Intergenic	0.03125	0.851194
STM14_1884	-	1653402	1653392	Intergenic	3.63798e-12	0.000253563
STM14_1884	-	1653403	1653392	Intergenic	6.10352e-05	4.83688e-05
osmC	-	1654663	1654645	Intergenic	5.68434e-14	3.68447e-11
osmC	-	1654664	1654645	Intergenic	0.00195312	0.00692514
osmC	-	1654667	1654645	Intergenic	0.03125	0.392059
yddX	+	1655081	1655158	Intergenic	0	2.05924e-12
yddX	+	1655082	1655158	Intergenic	0.000488281	0.133551
yddX	+	1655079	1655158	Intergenic	0.03125	0.468036
yddX	+	1655086	1655158	Intergenic	0.03125	0.691211
adhP	+	1657672	1657771	Intergenic	2.3223e-10	5.84519e-10
adhP	+	1657667	1657771	Intergenic	0.00585938	0.0234269
adhP	+	1657668	1657771	Intergenic	0.03125	0.277672
adhP	+	1657669	1657771	Intergenic	0.03125	0.474481
nmpC	+	1665089	1665150	Intergenic	3.8147e-06	0.13331
nmpC	+	1664726	1665150	Intergenic	0.015625	0.13331
smvA	-	1668302	1668274	Intergenic	0.000976563	0.206737
smvA	-	1668307	1668274	Intergenic	0.03125	0.206737
smvA	-	1668306	1668274	Intergenic	0.03125	0.206737
narU	+	1669099	1669184	Intergenic	0.00390625	0.0420648
STM14_1912	-	1680145	1680113	Intergenic	1.77636e-15	0.0118271
STM14_1912	-	1680153	1680113	Intergenic	0.000976563	0.038474
STM14_1912	-	1680155	1680113	Intergenic	0.03125	0.106302
STM14_1918	-	1683694	1683623	Ingenic	5.24521e-06	0.000302839
STM14_1918	-	1683687	1683623	Ingenic	7.24792e-05	0.909398
yncA	+	1688315	1688322	Intergenic	0.000976563	0.00238609
ydcY	-	1689541	1689524	Intergenic	1.52588e-05	0.04605
ydcY	-	1689546	1689524	Intergenic	3.05176e-05	0.00037272
ydcY	-	1689547	1689524	Intergenic	6.10352e-05	0.0052472
ydcY	-	1689545	1689524	Intergenic	0.0078125	0.111945
ydcY	-	1689544	1689524	Intergenic	0.0078125	0.111945
ydcY	-	1689543	1689524	Intergenic	0.03125	0.651547
STM14_1932	+	1696596	1696602	Intergenic	0	2.67207e-11
STM14_1932	+	1696595	1696602	Intergenic	0.000488281	0.000602181
STM14_1932	+	1696591	1696602	Intergenic	0.0078125	0.0267121
STM14_1933	+	1696604	1696703	Ingenic	0	2.27374e-13
ydcW	-	1698279	1698235	Intergenic	4.07002e-06	1.37639e-09
ydcW	-	1698280	1698235	Ingenic	0.0216426	0.0145788
STM14_1939	-	1701790	1701785	Intergenic	0	8.88178e-16
STM14_1939	-	1701787	1701785	Intergenic	0.03125	0.199982
sifB	+	1702119	1702158	Intergenic	0.000976563	0.132956
sifB	+	1702118	1702158	Intergenic	0.015625	0.0361435
STM14_1945	-	1708205	1708183	Intergenic	0.000259399	0.000230936
STM14_1945	-	1708204	1708183	Intergenic	0.00390625	0.0648502
STM14_1945	-	1708210	1708183	Intergenic	0.03125	0.172901
ydcK	+	1710030	1710042	Intergenic	6.10352e-05	0.0358683
ydcK	+	1710028	1710042	Intergenic	0.00390625	0.0358683
ydcK	+	1710029	1710042	Intergenic	0.00390625	0.0358683
rimL	-	1711822	1711558	Intergenic	0.0625	0.0239747
STM14_1951	+	1711762	1711775	Intergenic	0.000488281	0.00121409
STM14_1951	+	1711752	1711775	Intergenic	0.015625	0.0693482
STM14_1951	+	1711754	1711775	Intergenic	0.03125	0.393473
STM14_1964	-	1724589	1724579	Intergenic	9.53674e-07	0.00023483
STM14_1964	-	1724593	1724579	Intergenic	7.62939e-06	6.72076e-06
ydcI	+	1724818	1724872	Intergenic	3.05176e-05	1.9716e-06
trg	-	1727517	1727481	Intergenic	5.68434e-14	0.00306637
STM14_1968	-	1728781	1728768	Intergenic	0.0175781	0.125929
STM14_1969	-	1729080	1729075	Intergenic	0.015625	0.00288661
STM14_1977	+	1733531	1733868	Intergenic	1.90735e-06	0.0689591
STM14_1982	+	1738858	1738867	Intergenic	0.0078125	0.0515817
cybB	-	1740343	1740330	Intergenic	0.0192871	0.0191205
ldhA	+	1749933	1750006	Intergenic	0.000244141	0.000160551
ldhA	+	1749934	1750006	Intergenic	0.015625	0.0741275
ldhA	+	1749936	1750006	Intergenic	0.03125	0.212689
STM14_1993	-	1751855	1751715	Intergenic	0	0
STM14_1993	-	1751856	1751715	Intergenic	0.0078125	0.457454
nifJ	+	1752051	1752102	Intergenic	4.06897e-13	0.00197856
nifJ	+	1752050	1752102	Intergenic	0.0206947	0.054956
ynaF	+	1756099	1756108	Intergenic	0	6.14264e-12
ynaF	+	1756097	1756108	Intergenic	0.03125	0.171032
STM14_1998	-	1756953	1756930	Intergenic	0.0078125	0.0476348
STM14_1999	+	1756991	1757094	Intergenic	0.000976563	0.00283555
dbpA	-	1759867	1759638	Intergenic	6.6791e-13	7.53786e-12
dbpA	-	1759866	1759638	Intergenic	3.8147e-06	0.0718445
dbpA	-	1759868	1759638	Intergenic	0.015625	0.616192
zntB	-	1761120	1761108	Intergenic	0.015625	0.61936
ydaL	-	1763570	1763382	Intergenic	0.03125	0.0280551
ogt	+	1763579	1763640	Intergenic	0	3.40421e-11
fnr	+	1764283	1764351	Intergenic	0.00390625	0.00885607
ydaA	+	1765231	1765254	Ingenic	9.28512e-08	0.045415
ydaA	+	1765225	1765254	Ingenic	0.0716533	0.045415
STM14_2011	-	1768474	1768468	Intergenic	0.00390625	0.0306564
STM14_2021	-	1777932	1777900	Intergenic	0.03125	0.0562816
STM14_2022	+	1777967	1777978	Intergenic	0.03125	0.259259
mppA	-	1783603	1783588	Intergenic	0.000915527	0.00111195
ycjI	+	1783758	1783778	Intergenic	7.62939e-06	8.55085e-06
ycjG	-	1785739	1785446	Intergenic	0.00390625	0.0260773
tpx	+	1785544	1785562	Intergenic	2.98023e-08	0.00339184
tpx	+	1785543	1785562	Intergenic	1.90735e-06	2.24966e-06
tpx	+	1785538	1785562	Intergenic	0.015625	0.164944
tpx	+	1785541	1785562	Intergenic	0.015625	0.31336
tpx	+	1785542	1785562	Intergenic	0.015625	0.31336
tyrR	-	1788429	1788411	Intergenic	0	1.41476e-12
tyrR	-	1788418	1788411	Intergenic	0.00390625	0.248194
tyrR	-	1788424	1788411	Intergenic	0.0107422	0.441607
pspA	-	1793140	1793105	Intergenic	8.88178e-16	4.35836e-08
pspA	-	1793141	1793105	Intergenic	1.52588e-05	0.0259439
pspA	-	1793139	1793105	Intergenic	0.00012207	0.14909
pspA	-	1793142	1793105	Intergenic	0.000976563	0.0259439
pspA	-	1793144	1793105	Intergenic	0.03125	0.489176
pspF	+	1793258	1793276	Intergenic	0.00390625	0.09888
sapA	+	1794358	1794368	Intergenic	0.000488281	0.00113499
STM14_2050	-	1802230	1802219	Intergenic	3.63798e-12	6.93202e-06
STM14_2050	-	1802226	1802219	Intergenic	0.015625	0.448576
ycjE	+	1802351	1802408	Ingenic	0.03125	0.0887159
fabI	+	1802756	1802825	Intergenic	0.0286865	0.704381
fabI	+	1802757	1802825	Intergenic	0.0586851	0.015567
osmB	+	1810479	1810612	Intergenic	0	0
pgpB	-	1814611	1814602	Intergenic	0	0
ribA	+	1814757	1814798	Intergenic	0.000488281	0.288767
ribA	+	1814755	1814798	Intergenic	0.00390625	0.116958
ribA	+	1814730	1814798	Intergenic	0.015625	0.116958
acnA	-	1818161	1818119	Intergenic	1.49012e-08	4.49484e-07
acnA	-	1818158	1818119	Intergenic	2.98023e-08	3.13314e-06
acnA	-	1818157	1818119	Intergenic	0.00195312	0.914742
STM14_2071	-	1818871	1818674	Intergenic	0	2.66454e-15
STM14_2071	-	1818870	1818674	Intergenic	3.05176e-05	0.352707
STM14_2071	-	1818876	1818674	Intergenic	0.0078125	0.0781216
STM14_2071	-	1818874	1818674	Intergenic	0.03125	0.352707
STM14_2071	-	1818872	1818674	Intergenic	0.03125	0.583223
cysB	-	1820145	1820070	Intergenic	7.45058e-09	6.95123e-08
STM14_2076	-	1823428	1823364	Intergenic	0.0078125	0.0765878
STM14_2076	-	1823424	1823364	Intergenic	0.03125	0.0765878
STM14_2076	-	1823430	1823364	Intergenic	0.0351562	0.0765878
yciN	+	1823472	1823481	Intergenic	0.015625	0.00243084
sohB	-	1824840	1824820	Intergenic	0.000488281	0.00162672
yciK	+	1825006	1825058	Ingenic	0.03125	0.0794573
yciK	+	1825014	1825058	Ingenic	0.03125	0.496357
trpH	-	1828982	1828978	Intergenic	0	4.28546e-14
trpH	-	1828978	1828978	Intergenic	0.015625	0.633316
yciG	+	1836195	1836247	Intergenic	4.54747e-13	7.41187e-10
yciG	+	1836198	1836247	Intergenic	1.49012e-08	0.599102
yciG	+	1836197	1836247	Intergenic	0.015625	0.599102
ompW	-	1839236	1839220	Intergenic	7.10543e-15	0.000334607
ompW	-	1839293	1839220	Intergenic	0.015625	0.00834044
STM14_2096	+	1839470	1839558	Intergenic	2.32831e-10	0.000120068
STM14_2096	+	1839469	1839558	Intergenic	3.8147e-06	3.07399e-07
yciC	+	1839974	1839988	Intergenic	0.00221252	0.128076
yciA	+	1841476	1841488	Intergenic	0.000976563	0.00390313
yciI	+	1842888	1842901	Intergenic	3.8147e-06	0.00105506
yciI	+	1842890	1842901	Intergenic	0.0078125	0.49635
yciI	+	1842762	1842901	Intergenic	0.015625	0.227193
STM14_2102	-	1843429	1843414	Intergenic	0.00012207	2.63965e-05
STM14_2102	-	1843428	1843414	Intergenic	0.000976563	0.00499208
STM14_2102	-	1843423	1843414	Intergenic	0.00390625	0.474108
cls	+	1843543	1843557	Intergenic	1.16415e-10	0.0178326
adhE	+	1853635	1853817	Intergenic	6.10352e-05	4.84537e-08
adhE	+	1853619	1853817	Intergenic	0.00390625	0.0484581
adhE	+	1853641	1853817	Intergenic	0.0078125	0.138598
adhE	+	1853642	1853817	Intergenic	0.03125	0.323275
hns	+	1857945	1857972	Intergenic	0	0
hns	+	1857952	1857972	Intergenic	0.00195312	0.601319
ychK	-	1861973	1861637	Intergenic	6.10352e-05	0.00108579
ychJ	+	1861720	1861748	Intergenic	3.05176e-05	0.435726
ychJ	+	1861712	1861748	Intergenic	0.00195312	0.00745615
ychJ	+	1861713	1861748	Intergenic	0.015625	0.0850749
ychN	+	1878691	1879012	Intergenic	0	0.000959197
chaB	-	1879689	1879675	Intergenic	7.62939e-06	0.000902155
chaB	-	1879688	1879675	Intergenic	6.10352e-05	0.146357
chaB	-	1879693	1879675	Intergenic	0.00012207	0.000902155
chaB	-	1879692	1879675	Intergenic	0.000976563	0.0158243
hemA	-	1886515	1886399	Intergenic	1.49012e-08	0.0011734
hemA	-	1886510	1886399	Intergenic	0.015625	0.131915
lolB	+	1886586	1886713	Intergenic	4.65661e-10	3.18711e-10
lolB	+	1886587	1886713	Intergenic	2.98023e-08	0.000449623
ychH	-	1891572	1891530	Intergenic	0	0
ychH	-	1891573	1891530	Intergenic	1.90735e-06	3.30302e-05
pth	+	1891598	1891806	Intergenic	2.98023e-08	5.10506e-05
pth	+	1891597	1891806	Intergenic	0.0078125	0.0229803
pth	+	1891595	1891806	Intergenic	0.015625	0.0716034
pth	+	1891596	1891806	Intergenic	0.03125	0.185564
ychF	+	1892458	1892507	Intergenic	0.0327148	0.299012
STM14_2170	+	1904212	1904220	Intergenic	0	0
STM14_2170	+	1904215	1904220	Intergenic	2.38419e-07	0.990892
STM14_2170	+	1904210	1904220	Intergenic	6.10352e-05	0.0775982
treA	+	1905730	1905759	Ingenic	3.68594e-14	0.00631998
ymgE	-	1907803	1907788	Intergenic	9.53674e-07	2.66189e-05
ymgE	-	1907801	1907788	Intergenic	9.53674e-07	0.00291691
ymgE	-	1907802	1907788	Intergenic	1.52588e-05	2.66189e-05
ymgE	-	1907800	1907788	Intergenic	0.00390625	0.22999
ymgE	-	1907798	1907788	Intergenic	0.0078125	0.918901
ymgE	-	1907799	1907788	Intergenic	0.03125	0.447201
ycgR	+	1907942	1907957	Intergenic	0.015625	0.0426836
ycgR	+	1907944	1907957	Intergenic	0.03125	0.429178
emtA	-	1909425	1909316	Intergenic	0.0078125	0.125178
ldcA	+	1909347	1909487	Intergenic	0.015625	0.0573342
ldcA	+	1909355	1909487	Intergenic	0.015625	0.185366
dadA	-	1914723	1914676	Intergenic	7.45058e-09	2.871e-10
dadA	-	1914722	1914676	Intergenic	2.98023e-08	2.15817e-05
ycgB	+	1914959	1915005	Intergenic	0.015625	0.0123742
ycgB	+	1914963	1915005	Intergenic	0.015625	0.404571
ycgB	+	1914958	1915005	Intergenic	0.0625	0.0496754
fadR	-	1917316	1917297	Intergenic	0	0
fadR	-	1917310	1917297	Intergenic	0.000976563	0.887587
fadR	-	1917319	1917297	Intergenic	0.03125	0.498879
STM14_2186	-	1920492	1920428	Intergenic	6.20814e-07	3.15988e-07
STM14_2188	-	1920811	1920757	Ingenic	0.338209	0.03635
STM14_2189	-	1920931	1920899	Intergenic	0	1.46633e-09
STM14_2189	-	1920933	1920899	Intergenic	5.48363e-06	0.000158563
STM14_2189	-	1920928	1920899	Intergenic	0.000488281	0.239592
ycgL	-	1922861	1922689	Intergenic	0.00195312	0.00161692
minC	+	1922728	1922776	Intergenic	7.27596e-12	1.13154e-12
minC	+	1922725	1922776	Intergenic	0.00012207	0.00677465
fadD	-	1928353	1928309	Intergenic	0.00012207	0.001512
slp	-	1929143	1929095	Intergenic	2.82657e-08	0.149702
yeaZ	-	1929873	1929862	Intergenic	1.58162e-10	6.61347e-05
yeaZ	-	1929874	1929862	Intergenic	1.56065e-06	1.98045e-06
yoaA	-	1931838	1931830	Intergenic	7.62939e-06	0.161139
yoaA	-	1931839	1931830	Intergenic	0.03125	0.382598
yoaA	-	1931837	1931830	Intergenic	0.03125	0.382598
yoaB	+	1931942	1931961	Intergenic	9.53674e-07	0.00201946
yoaB	+	1931941	1931961	Intergenic	0.0078125	0.00844226
yoaB	+	1931944	1931961	Intergenic	0.015625	0.439318
yoaB	+	1931943	1931961	Intergenic	0.03125	0.219166
yoaH	-	1932584	1932490	Intergenic	0.015625	0.0267708
yoaH	-	1932582	1932490	Intergenic	0.015625	0.0267708
yoaH	-	1932499	1932490	Intergenic	0.015625	0.202562
yoaH	-	1932502	1932490	Intergenic	0.03125	0.0807266
sdaA	+	1934623	1934781	Intergenic	0.000488281	0.00677104
manX	+	1939842	1939938	Ingenic	0.000214218	0.0103334
manX	+	1939841	1939938	Ingenic	0.131288	2.12e-08
rrmA	-	1944934	1944921	Intergenic	0.00585938	0.00360951
yobF	-	1947508	1947317	Intergenic	1.19732e-11	7.87285e-09
yobG	-	1948581	1948467	Intergenic	0.000244141	1.4043e-05
yobG	-	1948576	1948467	Intergenic	0.000488281	0.0293134
STM14_2227	+	1948618	1948625	Intergenic	2.38419e-07	0.00947473
STM14_2227	+	1948612	1948625	Intergenic	9.53674e-07	1.71418e-06
STM14_2227	+	1948616	1948625	Intergenic	0.000976563	0.027299
STM14_2227	+	1948614	1948625	Intergenic	0.00195312	0.027299
kdgR	-	1949891	1949867	Ingenic	0.00195312	0.00836683
kdgR	-	1949893	1949867	Ingenic	0.0351562	0.0950112
htpX	-	1952490	1952345	Intergenic	0.03125	0.071407
yebS	+	1956009	1956017	Intergenic	0.000488281	0.0100227
STM14_2239	+	1961490	1961534	Ingenic	9.70613e-09	9.55677e-09
STM14_2239	+	1961491	1961534	Ingenic	2.86102e-06	0.0227176
STM14_2239	+	1961494	1961534	Ingenic	5.48363e-06	0.753623
yebW	+	1961874	1961884	Intergenic	0	9.63359e-07
yebW	+	1961872	1961884	Intergenic	0.0112305	0.0836719
yebW	+	1961873	1961884	Intergenic	0.0121533	0.00074028
STM14_2242	-	1963175	1963132	Intergenic	0	0.00116507
STM14_2242	-	1963178	1963132	Intergenic	0.015625	0.0609376
STM14_2242	-	1963176	1963132	Intergenic	0.03125	0.0609376
sopE2	-	1964147	1964139	Intergenic	1.52588e-05	0.807751
sopE2	-	1964150	1964139	Intergenic	0.000244141	0.0025544
sopE2	-	1964145	1964139	Intergenic	0.00390625	0.471315
STM14_2248	+	1965504	1965548	Intergenic	0.03125	0.125929
STM14_2250	-	1967296	1967154	Intergenic	0	1.12259e-05
STM14_2250	-	1967298	1967154	Intergenic	0.00390625	0.00844226
STM14_2260	-	1973733	1973366	Intergenic	0.015625	0.614457
pagK	+	1974539	1974584	Intergenic	0	4.34913e-05
pagK	+	1974538	1974584	Intergenic	2.38419e-07	4.34913e-05
yobA	-	1981339	1981321	Intergenic	0.015625	0.330768
yobA	-	1981376	1981321	Intergenic	0.03125	0.02917
holE	+	1981454	1981459	Intergenic	0.000976563	0.375663
STM14_2282	+	1981774	1981797	Intergenic	0.00390625	0.411691
STM14_2282	+	1981755	1981797	Intergenic	0.0078125	0.0022687
exoX	+	1982468	1982477	Intergenic	0.00477111	0.056948
ptrB	-	1985399	1985261	Intergenic	6.16565e-08	0.00224967
yebF	-	1986589	1986580	Intergenic	5.65371e-05	0.151965
yebF	-	1986590	1986580	Intergenic	0.00299406	0.0521524
yebG	-	1986953	1986938	Intergenic	2.38419e-07	0.000160558
yebG	-	1986958	1986938	Intergenic	1.52588e-05	1.04084e-06
yebG	-	1986950	1986938	Intergenic	0.00012207	0.0781216
yebG	-	1986955	1986938	Intergenic	0.015625	0.17982
purT	+	1987062	1987069	Intergenic	0.03125	0.466064
zwf	-	1992692	1992547	Intergenic	0.00117493	0.000624489
zwf	-	1992683	1992547	Intergenic	0.00390625	0.194422
yebK	+	1992842	1992889	Intergenic	0.00390625	0.0388327
msbB	-	1996390	1996368	Intergenic	0.00636292	3.9002e-05
znuA	-	1998781	1998764	Intergenic	0	0
znuC	+	1998750	1998843	Intergenic	7.62939e-06	0.00206311
aspS	-	2008467	2008287	Intergenic	0.000976563	0.00757082
STM14_2313	+	2008413	2008446	Intergenic	0.015625	0.0112855
yecN	+	2010024	2010046	Intergenic	7.77156e-16	0
yecN	+	2010037	2010046	Intergenic	0.000976563	0.652603
argS	+	2013963	2014001	Ingenic	0.00195312	0.051137
STM14_2339	-	2032562	2032531	Ingenic	1.07659e-06	0.0388327
STM14_2339	-	2032564	2032531	Ingenic	0.0778282	0.0388327
flhD	-	2033665	2033471	Intergenic	0.00299406	0.0151292
STM14_2342	-	2033987	2033827	Intergenic	3.8147e-06	0.00889604
STM14_2342	-	2033985	2033827	Intergenic	0.00012207	0.00889604
yecG	+	2034237	2034258	Ingenic	0.00390625	0.000874844
yecG	+	2034234	2034258	Ingenic	0.015625	0.211755
ftnB	+	2038498	2038645	Intergenic	5.68434e-14	7.21645e-15
ftnB	+	2038499	2038645	Intergenic	0.03125	0.139787
ftn	+	2040771	2040796	Intergenic	0	2.31201e-06
ftn	+	2040769	2040796	Intergenic	7.62939e-06	0.0102341
yecH	-	2041581	2041578	Intergenic	0.03125	0.0528105
yecA	-	2043841	2043756	Intergenic	1.77636e-15	9.21094e-06
yecA	-	2043840	2043756	Intergenic	2.98023e-08	0.0694292
yecA	-	2043845	2043756	Intergenic	3.36899e-05	4.55174e-08
STM14_2357	-	2044514	2044320	Intergenic	0.072998	0.0128784
pgsA	-	2047785	2047766	Intergenic	6.37502e-09	2.45993e-06
uvrY	-	2050339	2050308	Intergenic	3.8147e-06	1.38258e-05
uvrY	-	2050336	2050308	Intergenic	0.015625	0.181805
yecF	+	2050737	2050772	Ingenic	0.00012207	0.00555267
sdiA	-	2051843	2051785	Intergenic	0.00195312	0.0826406
sdiA	-	2051842	2051785	Intergenic	0.00390625	0.0826406
yedO	-	2054460	2054441	Ingenic	0.0550921	0.0291936
fliY	-	2055526	2055395	Intergenic	0	1.72951e-12
fliY	-	2055525	2055395	Intergenic	9.09495e-13	0.781415
fliY	-	2055528	2055395	Intergenic	0.00012207	0.0714667
fliA	-	2056881	2056871	Intergenic	4.76837e-07	0.128076
fliA	-	2056887	2056871	Intergenic	0.00390625	0.0388327
fliC	-	2060605	2060550	Ingenic	0	1.1681e-05
fliC	-	2060606	2060550	Ingenic	0.015625	0.236409
fliD	+	2060762	2060807	Intergenic	0.00390625	0.017004
amyA	+	2063050	2063072	Intergenic	0.00012207	0.0632446
amyA	+	2063049	2063072	Intergenic	0.00390625	0.0632446
amyA	+	2063051	2063072	Intergenic	0.03125	0.386563
yedD	-	2065030	2065021	Intergenic	0	1.17336e-08
yedD	-	2065033	2065021	Intergenic	0.0078125	0.00163947
dsrB	-	2079698	2079688	Intergenic	7.62939e-06	0.417336
dsrB	-	2079699	2079688	Intergenic	0.00195312	0.0137124
yodD	+	2079802	2079817	Intergenic	1.77636e-15	0.981718
yodD	+	2079796	2079817	Intergenic	7.10543e-15	0
yodD	+	2079800	2079817	Intergenic	2.91038e-11	0.186415
yodD	+	2079797	2079817	Intergenic	0.00390625	0.186415
yodD	+	2079798	2079817	Intergenic	0.03125	0.750973
STM14_2409	-	2083254	2083243	Intergenic	0.0461426	0.219813
yedI	-	2084214	2084198	Intergenic	0.00195312	0.235958
yedI	-	2084211	2084198	Intergenic	0.00390625	0.0859077
yedI	-	2084280	2084198	Intergenic	0.03125	0.0859077
yedJ	-	2087974	2087933	Intergenic	0.00170898	0.111111
cspB	-	2090978	2090842	Intergenic	0	0
cspB	-	2090976	2090842	Intergenic	0.00390625	0.801071
cspB	-	2090979	2090842	Intergenic	0.03125	0.611746
STM14_2427	-	2094297	2094127	Intergenic	0.00195312	0.00094965
STM14_2427	-	2094290	2094127	Intergenic	0.03125	0.0729926
STM14_2428	+	2094332	2094340	Intergenic	1.86265e-09	0.537237
STM14_2428	+	2094329	2094340	Intergenic	0.015625	0.0281141
STM14_2428	+	2094330	2094340	Intergenic	0.015625	0.537237
STM14_2473	-	2125991	2125982	Intergenic	1.19209e-07	0.000318115
STM14_2473	-	2125990	2125982	Intergenic	0.000976563	0.146999
STM14_2473	-	2125987	2125982	Intergenic	0.00390625	0.902185
yeeI	+	2133737	2133902	Intergenic	9.53674e-07	0.000362678
amn	-	2144338	2144312	Intergenic	3.8147e-05	0.00851123
amn	-	2144411	2144312	Intergenic	0.03125	0.0387414
STM14_2496	-	2144846	2144834	Ingenic	0.0078125	0.015462
STM14_2497	-	2145301	2145214	Intergenic	0.000488281	0.0136869
erfK	-	2148797	2148776	Intergenic	2.8455e-13	1.60538e-13
erfK	-	2148795	2148776	Intergenic	0.000118734	0.576869
yeeA	-	2186871	2186838	Intergenic	0.0351562	0.302643
sbmC	-	2187444	2187424	Intergenic	0	1.11022e-15
phsA	-	2192512	2192503	Intergenic	2.98023e-08	2.44949e-05
phsA	-	2192514	2192503	Intergenic	0.0078125	0.0604891
sbcB	+	2195663	2195813	Intergenic	0.03125	0.651322
yeeZ	-	2200859	2200807	Intergenic	0	2.871e-10
yeeZ	-	2200864	2200807	Intergenic	0.000976563	0.00171383
yeeZ	-	2200861	2200807	Intergenic	0.015625	0.119667
wzzB	-	2209428	2209367	Intergenic	0.03125	0.0127425
wzzB	-	2209379	2209367	Intergenic	0.03125	0.167442
wzzB	-	2209369	2209367	Intergenic	0.03125	0.764731
udg	-	2210784	2210676	Intergenic	0.03125	0.0143791
yegH	+	2254857	2254878	Intergenic	1.19209e-07	2.57235e-05
yegH	+	2254859	2254878	Intergenic	0.00390625	0.373955
yegH	+	2254856	2254878	Intergenic	0.015625	0.0835109
yegH	+	2254854	2254878	Intergenic	0.03125	0.192427
yegE	+	2260032	2260083	Intergenic	2.38419e-07	0.185366
yegE	+	2260031	2260083	Intergenic	0.03125	0.185366
STM14_2623	-	2265766	2265749	Intergenic	1.81899e-12	2.70885e-05
STM14_2623	-	2265765	2265749	Intergenic	4.65661e-10	0.0314349
STM14_2623	-	2265767	2265749	Intergenic	2.38419e-07	0.000111321
STM14_2624	+	2265468	2265837	Intergenic	0.00390625	0.169434
STM14_2638	-	2285145	2285004	Intergenic	2.38419e-07	0.000112264
STM14_2638	-	2285143	2285004	Intergenic	6.10352e-05	0.0243135
STM14_2638	-	2285144	2285004	Intergenic	0.000244141	0.00210203
STM14_2638	-	2285139	2285004	Intergenic	0.00390625	0.557369
STM14_2638	-	2285148	2285004	Intergenic	0.015625	0.0674879
yegS	+	2285547	2285566	Intergenic	2.91038e-11	0.000173085
yegS	+	2285546	2285566	Intergenic	1.16415e-10	7.44994e-09
yegS	+	2285545	2285566	Intergenic	0.00390625	0.0534837
fbaB	-	2287658	2287570	Intergenic	1.13687e-13	0
fbaB	-	2287656	2287570	Intergenic	0.000488281	0.0501684
fbaB	-	2287657	2287570	Intergenic	0.03125	0.438795
fbaB	-	2287650	2287570	Intergenic	0.03125	0.859004
yegW	-	2291789	2291778	Intergenic	0.0319573	0.0338824
STM14_2649	-	2293953	2293682	Intergenic	7.62939e-06	0.093343
STM14_2649	-	2293956	2293682	Intergenic	0.00390625	0.093343
yehE	-	2299783	2299740	Intergenic	0.03125	0.359156
mrp	-	2301152	2301127	Intergenic	0.0625	0.0363336
metG	+	2301273	2301292	Intergenic	0.015625	0.017004
yehS	-	2305267	2305250	Intergenic	0.0147467	0.00460879
yehV	+	2307902	2307921	Intergenic	0	0
STM14_2665	+	2308705	2308712	Intergenic	0.0319573	0.0258481
STM14_2665	+	2308707	2308712	Intergenic	0.0327148	0.848099
yehZ	-	2312577	2312545	Intergenic	0	4.812e-11
yehZ	-	2312578	2312545	Intergenic	3.05176e-05	3.8612e-05
yehZ	-	2312579	2312545	Intergenic	0.0078125	0.0837533
dld	+	2315250	2315290	Intergenic	2.91038e-11	2.15953e-09
dld	+	2315256	2315290	Intergenic	0.03125	0.0787259
dld	+	2315275	2315290	Intergenic	0.03125	0.90818
yohC	-	2318801	2318778	Intergenic	0	4.34379e-10
yohC	-	2318802	2318778	Intergenic	1.52588e-05	0.00308894
yohC	-	2318797	2318778	Intergenic	0.00390625	0.596919
yohC	-	2318803	2318778	Intergenic	0.015625	0.0837533
yohF	-	2320328	2320316	Intergenic	0	0
yohF	-	2320331	2320316	Intergenic	0.00390625	0.15388
sanA	+	2331768	2331780	Intergenic	5.96046e-08	0.299012
mglB	-	2339579	2339169	Intergenic	0.00636292	0.0333571
folE	-	2342763	2342665	Ingenic	0.000638813	0.399323
folE	-	2342764	2342665	Ingenic	0.299968	0.0489273
STM14_2704	-	2342860	2342762	Ingenic	0	0
STM14_2706	+	2342804	2342834	Intergenic	0.000488281	0.00014283
STM14_2705	-	2342860	2342848	Intergenic	2.84217e-14	9.64481e-07
STM14_2705	-	2342862	2342848	Intergenic	1.16415e-10	1.47099e-08
yeiE	-	2352990	2352963	Ingenic	0	4.97583e-11
yeiE	-	2352989	2352963	Intergenic	0.073831	0.00492434
yeiH	+	2353081	2353084	Intergenic	0.00390625	0.0452675
nfo	+	2354189	2354212	Intergenic	0.0195312	0.09888
fruF	-	2358994	2358907	Intergenic	0	0
fruF	-	2358993	2358907	Intergenic	0.0078125	0.55806
yeiR	+	2363037	2363062	Intergenic	2.91038e-11	8.88178e-16
spr	+	2365055	2365211	Intergenic	3.05176e-05	3.36875e-07
spr	+	2365059	2365211	Intergenic	0.03125	0.323258
rtn	+	2366075	2366109	Intergenic	7.46695e-10	0.00258146
rtn	+	2366069	2366109	Intergenic	0.03125	0.451124
rsuA	-	2376003	2375949	Intergenic	0.000976563	0.000332218
rsuA	-	2375994	2375949	Intergenic	0.015625	0.106578
rplY	+	2377920	2377986	Intergenic	0	0
rplY	+	2377921	2377986	Intergenic	0	0.245184
rplY	+	2377919	2377986	Intergenic	0.0078125	0.402369
yejK	-	2380152	2380034	Intergenic	0.0625	0.0348006
yejL	+	2380063	2380214	Intergenic	8.88178e-16	6.13856e-07
yejL	+	2380059	2380214	Intergenic	0.00390625	0.0358902
yejL	+	2380062	2380214	Intergenic	0.00390625	0.0110211
yejL	+	2380058	2380214	Intergenic	0.0078125	0.0998392
sspH2	-	2394835	2394804	Intergenic	0.00012207	0.00683803
narP	+	2398190	2398255	Intergenic	3.8147e-06	0.0025544
napF	-	2411274	2411198	Intergenic	0.00390625	0.00385948
eco	+	2411576	2411612	Intergenic	0.000488281	0.000300498
eco	+	2411569	2411612	Intergenic	0.03125	0.0966267
yojI	-	2413967	2413958	Intergenic	0.0351562	0.261719
apbE	-	2416935	2416881	Intergenic	0.03125	0.349891
gyrA	-	2427927	2427900	Intergenic	3.8147e-06	0.000780302
gyrA	-	2427929	2427900	Intergenic	0.00390625	0.000127926
ubiG	+	2431851	2431869	Intergenic	0	5.973e-14
ubiG	+	2431848	2431869	Intergenic	0.0206947	0.0136036
nrdA	+	2432837	2432953	Intergenic	0.03125	0.286778
yfaX	-	2451780	2451768	Intergenic	0.0625	0.0306564
STM14_2830	-	2453224	2453214	Intergenic	2.38419e-07	0.00923021
yfaO	+	2454139	2454150	Intergenic	0.00195312	0.0126625
yfaO	+	2454140	2454150	Intergenic	0.00195312	0.158077
ais	-	2455321	2455225	Intergenic	2.32831e-10	6.8512e-09
ais	-	2455318	2455225	Intergenic	0.0078125	0.193201
yfbE	+	2455458	2455524	Intergenic	0.00227569	0.00184601
yfbE	+	2455459	2455524	Intergenic	0.00317383	0.567085
yfbE	+	2455457	2455524	Intergenic	0.0112875	0.0234876
pmrD	-	2463198	2463128	Intergenic	0.00217176	0.000619281
pmrD	-	2463191	2463128	Intergenic	0.03125	0.472695
menD	-	2468860	2468849	Intergenic	0.0244369	0.100137
elaB	-	2470655	2470642	Intergenic	0	1.19349e-13
elaB	-	2470654	2470642	Intergenic	0.00209045	0.989327
elaA	-	2471256	2471152	Intergenic	3.05176e-05	5.99499e-06
elaA	-	2471255	2471152	Intergenic	3.05176e-05	0.000955543
elaA	-	2471250	2471152	Intergenic	0.03125	0.498194
STM14_2852	+	2472174	2472195	Intergenic	6.10352e-05	0.150158
yfbQ	+	2493508	2493547	Intergenic	4.76837e-07	0.00124562
yfbQ	+	2493509	2493547	Intergenic	0.00390625	0.766354
STM14_2875	+	2494835	2494855	Intergenic	0.0243834	2.85554e-05
STM14_2881	+	2499276	2499320	Intergenic	1.90735e-06	6.60525e-07
STM14_2881	+	2499277	2499320	Intergenic	0.000976563	0.0360816
STM14_2880	-	2499763	2499430	Intergenic	0.00390625	0.00326023
STM14_2880	-	2499767	2499430	Intergenic	0.0078125	0.0132409
STM14_2880	-	2499762	2499430	Intergenic	0.0078125	0.0457866
STM14_2880	-	2499681	2499430	Intergenic	0.015625	0.312673
ackA	+	2499465	2499491	Intergenic	0.0235155	0.708643
STM14_2889	-	2508720	2508682	Intergenic	0.00390625	0.00646016
yfcF	-	2511841	2511822	Intergenic	1.52588e-05	5.47786e-09
yfcF	-	2511840	2511822	Intergenic	0.00390625	0.00113321
yfcF	-	2511836	2511822	Intergenic	0.03125	0.221535
yfcG	+	2511939	2511965	Intergenic	0	0
argT	-	2517982	2517845	Intergenic	5.58794e-08	3.53755e-10
argT	-	2517981	2517845	Intergenic	1.52588e-05	3.30302e-05
argT	-	2517979	2517845	Intergenic	3.05176e-05	0.0781216
argT	-	2517978	2517845	Intergenic	0.015625	0.583223
STM14_2907	-	2524248	2524214	Intergenic	0.03125	0.17826
cvpA	-	2527952	2527931	Ingenic	0.0078125	0.423397
cvpA	-	2527956	2527931	Ingenic	0.0384064	0.168025
flk	+	2535112	2535147	Intergenic	5.82077e-11	1.56635e-07
flk	+	2535116	2535147	Intergenic	0.015625	0.811313
fabB	-	2541707	2541388	Intergenic	9.31323e-10	1.41301e-11
fabB	-	2541706	2541388	Intergenic	2.98023e-08	0.000718585
fabB	-	2541705	2541388	Intergenic	0.000976563	0.453049
fabB	-	2541409	2541388	Intergenic	0.0078125	0.715253
fabB	-	2541410	2541388	Intergenic	0.015625	0.715253
mnmC	+	2541461	2541548	Intergenic	0.00390625	0.259259
yfcB	-	2548160	2548146	Intergenic	0.00390625	0.416544
yfcB	-	2548168	2548146	Intergenic	0.0078125	0.0254959
yfcN	+	2548298	2548312	Intergenic	1.49012e-08	2.92016e-05
sixA	-	2549635	2549448	Intergenic	0.147313	0.0178326
fadI	-	2553144	2553114	Intergenic	0.000976563	0.00294294
fadI	-	2553135	2553114	Intergenic	0.00195312	0.0127426
yfcZ	-	2553610	2553576	Ingenic	0.0606856	0.000419975
fadL	+	2553855	2553941	Intergenic	1.45519e-11	1.58817e-12
fadL	+	2553858	2553941	Intergenic	0.00390625	0.603247
fadL	+	2553856	2553941	Intergenic	0.03125	0.370583
fadL	+	2553857	2553941	Intergenic	0.03125	0.370583
STM14_2941	-	2554174	2553948	Intergenic	0.00195312	0.0372962
STM14_2941	-	2554161	2553948	Intergenic	0.00390625	0.0372962
STM14_2941	-	2554172	2553948	Intergenic	0.015625	0.0372962
STM14_2941	-	2554170	2553948	Intergenic	0.015625	0.239257
STM14_2941	-	2554169	2553948	Intergenic	0.015625	0.103013
STM14_2941	-	2554162	2553948	Intergenic	0.03125	0.239257
STM14_2943	-	2556221	2556166	Intergenic	3.8147e-06	1.26811e-07
STM14_2943	-	2556187	2556166	Intergenic	0.000244141	0.92467
STM14_2943	-	2556220	2556166	Intergenic	0.0078125	0.0125089
STM14_2943	-	2556222	2556166	Intergenic	0.015625	0.24495
yfdC	+	2556347	2556359	Intergenic	0	0.00081755
yfdC	+	2556346	2556359	Intergenic	9.31323e-10	1.31148e-05
yfdC	+	2556345	2556359	Intergenic	0.0078125	0.365385
yfdC	+	2556342	2556359	Intergenic	0.015625	0.550309
pgtE	-	2558577	2558545	Intergenic	0.000244141	0.312782
pgtC	-	2563424	2563363	Intergenic	7.62939e-06	0.113815
STM14_2951	-	2565641	2565591	Intergenic	1.90735e-06	0.479024
STM14_2951	-	2565677	2565591	Intergenic	0.03125	0.0748373
ddg	+	2565882	2566113	Intergenic	0.03125	0.161605
yfdZ	-	2568847	2568795	Intergenic	1.81899e-12	0.000589545
yfdZ	-	2568849	2568795	Intergenic	3.05176e-05	1.69351e-05
yfdZ	-	2568848	2568795	Intergenic	0.03125	0.124865
STM14_2957	+	2570525	2570685	Intergenic	5.68434e-14	0.102602
STM14_2957	+	2570524	2570685	Intergenic	4.76837e-07	0.000352073
STM14_2958	-	2573608	2573592	Intergenic	3.63798e-12	0
STM14_2958	-	2573605	2573592	Intergenic	2.38419e-07	0.0183975
STM14_2958	-	2573606	2573592	Intergenic	0.015625	0.859004
STM14_2958	-	2573607	2573592	Intergenic	0.03125	0.664062
STM14_2960	+	2573758	2573772	Ingenic	2.07675e-06	9.07317e-10
STM14_2960	+	2573760	2573772	Ingenic	0.0146525	0.131747
ypeC	+	2574855	2574884	Intergenic	0.00646973	0.436384
mntH	-	2576705	2576512	Intergenic	0.015625	0.00699905
mntH	-	2576654	2576512	Intergenic	0.03125	0.0921882
nupC	+	2576508	2576855	Intergenic	5.96046e-08	2.19416e-09
nupC	+	2576513	2576855	Intergenic	3.8147e-06	2.95934e-05
nupC	+	2576514	2576855	Intergenic	0.000976563	0.179168
yfeC	+	2580874	2580905	Intergenic	6.10352e-05	1.85417e-05
yfeC	+	2580883	2580905	Intergenic	0.000976563	0.828117
gltX	-	2583168	2583130	Intergenic	0.000976563	0.0403127
gltX	-	2583175	2583130	Intergenic	0.00390625	0.000516158
gltX	-	2583174	2583130	Intergenic	0.015625	0.121447
yfeH	+	2589325	2589338	Intergenic	0.015625	0.0370332
zipA	-	2593661	2593626	Intergenic	0	0
zipA	-	2593940	2593626	Intergenic	0.015625	0.0748276
cysK	+	2594695	2594783	Intergenic	3.46918e-08	0.0138214
STM14_2988	+	2595890	2595966	Ingenic	8.88178e-14	0.00157559
STM14_2988	+	2595886	2595966	Ingenic	0.0080624	0.00157559
STM14_2988	+	2595889	2595966	Ingenic	0.0106354	0.100595
ptsH	+	2596105	2596138	Intergenic	0.427472	0.0343275
pdxK	-	2600000	2599972	Intergenic	3.72529e-09	0.000175155
cysM	-	2604150	2604114	Intergenic	0.00390625	0.00896343
cysM	-	2604149	2604114	Intergenic	0.00390625	0.0831191
cysM	-	2604156	2604114	Intergenic	0.03125	0.195334
ucpA	-	2609024	2608942	Intergenic	0.000976563	9.1578e-05
ucpA	-	2609027	2608942	Intergenic	0.015625	0.0316074
ucpA	-	2609020	2608942	Intergenic	0.015625	0.0919256
STM14_3004	-	2610113	2610079	Intergenic	0.00209045	0.00239796
amiA	+	2611786	2611885	Intergenic	0.000488281	0.665102
eutS	-	2630411	2630402	Intergenic	6.10352e-05	0.0226077
eutS	-	2630412	2630402	Intergenic	0.000976563	0.00577263
tnpA_8	-	2631391	2631341	Ingenic	0.0351562	0.0341607
maeB	-	2633993	2633810	Intergenic	0.03125	0.00847042
talA	+	2634018	2634082	Intergenic	0	4.2297e-07
talA	+	2634017	2634082	Intergenic	7.24792e-05	0.140151
talA	+	2634016	2634082	Intergenic	0.00075686	0.00728851
talA	+	2634019	2634082	Intergenic	0.03125	0.987931
yffH	-	2639222	2639216	Intergenic	0.00195312	0.00683803
dapE	+	2649212	2649246	Ingenic	9.75628e-05	4.6464e-06
STM14_3049	-	2653538	2653525	Intergenic	9.53674e-07	0.00330331
STM14_3049	-	2653541	2653525	Intergenic	7.62939e-06	3.23964e-06
STM14_3049	-	2653542	2653525	Intergenic	0.015625	0.0133585
dapA	-	2656486	2656473	Intergenic	1.86265e-09	0.0265521
dapA	-	2656566	2656473	Intergenic	0.0078125	0.0265521
dapA	-	2656572	2656473	Intergenic	0.015625	0.0066611
gcvR	+	2656543	2656619	Intergenic	0.015625	0.00688932
perM	-	2659337	2659315	Intergenic	1.52588e-05	0.00298977
perM	-	2659341	2659315	Intergenic	0.00195312	0.0126121
STM14_3058	+	2659429	2659523	Intergenic	1.16415e-10	5.20307e-06
STM14_3058	+	2659428	2659523	Intergenic	1.52588e-05	0.0048432
STM14_3058	+	2659435	2659523	Intergenic	0.00012207	0.310334
STM14_3058	+	2659427	2659523	Intergenic	0.00390625	0.0839795
upp	-	2664324	2664211	Intergenic	1.69766e-05	0.000433291
upp	-	2664330	2664211	Intergenic	0.0327148	0.0930583
purM	+	2664602	2664610	Intergenic	0.00012207	0.556479
purM	+	2664598	2664610	Intergenic	0.000488281	0.00346851
ppk	+	2666411	2666489	Intergenic	0.000488281	0.0511547
ppk	+	2666410	2666489	Ingenic	0.0192871	0.0511547
STM14_3071	+	2672675	2672763	Intergenic	1.52588e-05	0.000271842
STM14_3071	+	2672672	2672763	Intergenic	0.0078125	0.169454
STM14_3071	+	2672615	2672763	Intergenic	0.015625	0.0204836
STM14_3071	+	2672674	2672763	Intergenic	0.015625	0.0204836
xseA	+	2677610	2677631	Intergenic	1.81899e-12	2.47369e-08
xseA	+	2677611	2677631	Intergenic	9.53674e-07	0.000782696
xseA	+	2677609	2677631	Intergenic	0.00195312	0.190014
xseA	+	2677615	2677631	Intergenic	0.0078125	0.367151
yfgA	-	2710017	2709957	Intergenic	0.00141339	0.0227176
yfgA	-	2710019	2709957	Intergenic	0.00445612	2.22522e-06
yfgA	-	2710015	2709957	Intergenic	0.0299402	0.119072
yfgB	-	2711497	2711415	Intergenic	0.0245209	0.242887
yfgB	-	2711501	2711415	Intergenic	0.0307142	0.112342
yfgB	-	2711499	2711415	Intergenic	0.0337746	0.0146546
ndk	-	2712077	2712053	Intergenic	6.10352e-05	0.000337823
ndk	-	2712073	2712053	Intergenic	0.015625	0.0987132
STM14_3105	-	2724279	2724249	Intergenic	9.53674e-07	0.000433291
STM14_3105	-	2724278	2724249	Intergenic	7.62939e-06	0.0089004
sseA	+	2724447	2724458	Intergenic	0	3.55406e-09
sseA	+	2724445	2724458	Intergenic	1.90735e-06	0.00289537
sseA	+	2724446	2724458	Intergenic	1.90735e-06	0.000254889
yfhP	-	2735038	2734978	Intergenic	0.000175499	0.000223374
STM14_3121	-	2735877	2735869	Intergenic	0.000544269	7.57288e-06
STM14_3121	-	2735876	2735869	Intergenic	0.121492	0.0203982
suhB	+	2735980	2735988	Intergenic	0.250077	0.000629294
csiE	+	2742602	2742627	Intergenic	0.000488281	0.00595388
csiE	+	2742614	2742627	Intergenic	0.000488281	0.438795
csiE	+	2742612	2742627	Intergenic	0.000976563	0.0501684
csiE	+	2742601	2742627	Intergenic	0.015625	0.247318
csiE	+	2742609	2742627	Intergenic	0.015625	0.119667
glyA	-	2746542	2746487	Intergenic	0	0
cadB	+	2750026	2750089	Intergenic	4.54747e-13	2.48579e-09
cadB	+	2750027	2750089	Intergenic	0.03125	0.343259
yfhC	-	2766164	2766096	Ingenic	0.00168612	0.756685
yfhB	-	2766810	2766756	Ingenic	0	3.21965e-15
yfhL	+	2773222	2773243	Intergenic	0.000976563	0.0109343
yfhL	+	2773225	2773243	Intergenic	0.00390625	0.241777
yfhL	+	2773224	2773243	Intergenic	0.03125	0.690378
pdxJ	-	2774796	2774726	Ingenic	0.0327148	0.432264
pdxJ	-	2774799	2774726	Ingenic	0.251722	0.0478592
rnc	-	2777084	2777060	Intergenic	0.00390625	0.0263148
rnc	-	2777207	2777060	Intergenic	0.0078125	0.0786119
rnc	-	2777087	2777060	Intergenic	0.015625	0.0263148
rnc	-	2777202	2777060	Intergenic	0.0351562	0.0263148
lepA	-	2780256	2780124	Intergenic	3.05176e-05	0.000606974
STM14_3166	+	2782415	2782885	Intergenic	4.54747e-13	6.7999e-09
STM14_3166	+	2782416	2782885	Intergenic	0.015625	0.0263111
STM14_3167	+	2784524	2784542	Intergenic	0.00390625	0.0612829
STM14_3181	-	2799745	2799718	Intergenic	0.0078125	0.017004
STM14_3181	-	2799744	2799718	Intergenic	0.015625	0.210751
STM14_3193	+	2809835	2809856	Intergenic	0.000488281	0.0220039
STM14_3193	+	2809845	2809856	Intergenic	0.00390625	0.0710408
STM14_3198	+	2811987	2812004	Intergenic	0.015625	0.0426836
STM14_3199	-	2813553	2813093	Intergenic	0	0
STM14_3199	-	2813478	2813093	Intergenic	0.03125	0.520193
STM14_3210	-	2817309	2817302	Intergenic	0.000976563	0.0388223
STM14_3210	-	2817315	2817302	Intergenic	0.03125	0.381118
STM14_3211	-	2818227	2818177	Intergenic	0.015625	0.00606214
STM14_3217	+	2821352	2821377	Intergenic	9.09495e-13	1.39731e-09
STM14_3217	+	2821357	2821377	Intergenic	0.000488281	0.0113108
STM14_3218	+	2821757	2821795	Intergenic	0.323665	0.0452675
STM14_3221	+	2823889	2824017	Intergenic	0.000976563	0.000105714
STM14_3221	+	2823891	2824017	Intergenic	0.015625	0.348916
STM14_3235	-	2834045	2833998	Ingenic	0.000488281	0.00220375
STM14_3235	-	2834062	2833998	Ingenic	0.00390625	0.0087096
STM14_3235	-	2834043	2833998	Ingenic	0.00390625	0.0864795
STM14_3235	-	2834041	2833998	Ingenic	0.03125	0.424613
yfiC	-	2836634	2836606	Ingenic	0.00390625	0.0406619
yfiC	-	2836636	2836606	Ingenic	0.03125	0.130159
srmB	+	2836529	2836737	Intergenic	0.000976563	0.00282114
srmB	+	2836730	2836737	Intergenic	0.03125	0.186266
yfiD	-	2840188	2840123	Intergenic	0.000488281	0.000146344
yfiD	-	2840270	2840123	Intergenic	0.03125	0.0524872
ung	+	2840428	2840442	Intergenic	3.05176e-05	0.00258509
ung	+	2840376	2840442	Intergenic	0.03125	0.0403127
yfiF	-	2842412	2842284	Intergenic	0.00195312	0.000399444
yfiF	-	2842400	2842284	Intergenic	0.00390625	0.550281
yfiF	-	2842408	2842284	Intergenic	0.015625	0.034741
trxC	+	2842444	2842488	Intergenic	0.0078125	0.0429551
trxC	+	2842454	2842488	Intergenic	0.0078125	0.0429551
trxC	+	2842442	2842488	Intergenic	0.015625	0.0122202
trxC	+	2842440	2842488	Intergenic	0.03125	0.0429551
yfiQ	+	2843703	2843714	Intergenic	0	4.04174e-05
yfiQ	+	2843702	2843714	Intergenic	0.00077194	0.000232867
STM14_3253	-	2850085	2850069	Intergenic	1.45519e-11	2.43505e-12
STM14_3253	-	2850081	2850069	Intergenic	0.00012207	0.118897
STM14_3253	-	2850082	2850069	Intergenic	0.03125	0.402314
clpB	-	2858716	2858606	Intergenic	0.0646288	0.0193157
rluD	-	2860479	2860444	Intergenic	6.10352e-05	0.00201182
rluD	-	2860476	2860444	Intergenic	0.03125	0.146332
yfiO	+	2860409	2860576	Intergenic	0.00195312	0.000769507
yfiO	+	2860408	2860576	Intergenic	0.015625	0.0143213
yfiO	+	2860402	2860576	Intergenic	0.03125	0.0488149
yfiO	+	2860404	2860576	Intergenic	0.03125	0.0488149
yfiA	+	2861561	2861585	Intergenic	0	6.01547e-07
yfiA	+	2861559	2861585	Intergenic	4.76837e-07	0.000603132
yfiA	+	2861560	2861585	Intergenic	0.000244141	0.0332593
yfiA	+	2861562	2861585	Intergenic	0.00390625	0.998271
STM14_3269	-	2864228	2864203	Intergenic	1.01888e-06	2.18204e-11
STM14_3269	-	2864226	2864203	Intergenic	3.8147e-05	0.0569328
STM14_3269	-	2864227	2864203	Intergenic	0.0078125	0.133551
rpsP	-	2870860	2870805	Intergenic	2.21277e-06	0
rpsP	-	2870861	2870805	Ingenic	2.86102e-06	0.525636
ffh	-	2872526	2872480	Intergenic	0.00390625	0.000413684
STM14_3282	+	2872496	2872506	Intergenic	0.0625	0.0375977
corE	+	2872633	2872646	Ingenic	0.00195312	0.722153
corE	+	2872629	2872646	Ingenic	0.015625	0.0301068
grpE	-	2876208	2876094	Intergenic	3.63798e-12	3.52163e-13
grpE	-	2876204	2876094	Intergenic	0.000488281	0.00595388
grpE	-	2876207	2876094	Intergenic	0.015625	0.438795
grpE	-	2876197	2876094	Intergenic	0.015625	0.664062
grpE	-	2876198	2876094	Intergenic	0.03125	0.859004
ppnK	+	2876113	2876217	Intergenic	0.0078125	0.0341441
smpA	+	2878892	2878991	Ingenic	0.0297154	0.000355757
yfjG	-	2880279	2880251	Intergenic	0.00390625	0.000225365
yfjG	-	2880272	2880251	Intergenic	0.015625	0.00650067
smpB	+	2880345	2880401	Intergenic	1.90735e-06	4.44396e-06
smpB	+	2880343	2880401	Intergenic	0.000976563	0.0280417
smpB	+	2880350	2880401	Intergenic	0.000976563	0.955512
smpB	+	2880347	2880401	Intergenic	0.00390625	0.352666
smpB	+	2880342	2880401	Intergenic	0.0078125	0.0280417
smpB	+	2880348	2880401	Intergenic	0.03125	0.585129
STM14_3302	+	2898364	2898394	Intergenic	0.015625	0.798276
STM14_3303	+	2899463	2899472	Intergenic	0.00170898	0.0327935
STM14_3307	+	2903461	2903475	Intergenic	0.0625	0.033344
STM14_3314	+	2909024	2909049	Intergenic	0.03125	0.134847
STM14_3335	+	2930756	2930916	Intergenic	0.0078125	0.00329536
fljB	-	2935019	2934985	Intergenic	3.8147e-06	0.00306637
hin	+	2935068	2935077	Intergenic	0.000976563	0.184061
hin	+	2935067	2935077	Intergenic	0.00195312	0.0127205
STM14_3342	-	2936495	2936449	Intergenic	0.00195312	0.0230265
iroB	+	2936574	2936612	Intergenic	5.82077e-11	4.23232e-05
iroB	+	2936572	2936612	Intergenic	0.03125	0.142112
pipB2	-	2948357	2948089	Intergenic	6.10352e-05	0.000280224
pipB2	-	2948354	2948089	Intergenic	0.0078125	0.372639
virK	+	2948589	2948608	Intergenic	3.72529e-09	7.1509e-06
tctD	-	2954696	2954670	Intergenic	0	4.68133e-07
tctD	-	2954703	2954670	Intergenic	0.000488281	0.0347952
tctD	-	2954704	2954670	Intergenic	0.015625	0.337069
tctD	-	2954694	2954670	Intergenic	0.03125	0.749059
STM14_3365	+	2958024	2958076	Ingenic	0	0
STM14_3365	+	2958023	2958076	Ingenic	0.00195312	0.104898
STM14_3365	+	2958025	2958076	Ingenic	0.015625	0.871486
STM14_3365	+	2958021	2958076	Ingenic	0.03125	0.721557
ygaU	-	2965857	2965835	Intergenic	2.00272e-05	0.00970821
yqaE	-	2966124	2966093	Intergenic	2.91038e-11	0.00595388
yqaE	-	2966135	2966093	Intergenic	4.76837e-07	7.21183e-07
yqaE	-	2966132	2966093	Intergenic	0.03125	0.247318
yqaE	-	2966120	2966093	Intergenic	0.03125	0.664062
STM14_3374	+	2966265	2966276	Intergenic	2.91038e-11	2.10841e-10
STM14_3374	+	2966264	2966276	Intergenic	0.0078125	0.133551
stpA	-	2967874	2967861	Intergenic	0.03125	0.0476348
STM14_3380	+	2968495	2968560	Ingenic	0.0078125	0.503572
STM14_3380	+	2968501	2968560	Ingenic	0.0351562	0.0227589
STM14_3380	+	2968504	2968560	Ingenic	0.0461426	0.0227589
ygaM	+	2969542	2969544	Intergenic	0	0
ygaM	+	2969539	2969544	Intergenic	0.000976563	0.00361825
nrdH	+	2972038	2972092	Intergenic	7.62939e-06	0.00489459
nrdH	+	2972035	2972092	Intergenic	6.10352e-05	6.77766e-05
nrdH	+	2972042	2972092	Intergenic	0.000488281	0.237934
STM14_3396	-	2981261	2981167	Intergenic	0.015625	0.0218342
yqaB	-	2989801	2989791	Intergenic	8.88178e-16	1.48365e-07
yqaB	-	2989802	2989791	Intergenic	0.015625	0.00922396
csrA	-	2991490	2991371	Intergenic	2.65721e-12	1.38555e-10
ygaD	-	2996768	2996732	Intergenic	0.00195312	0.00135873
ygaD	-	2996767	2996732	Intergenic	0.0078125	0.0213044
ygaD	-	2996758	2996732	Intergenic	0.03125	0.375945
STM14_3419	+	2996915	2996927	Intergenic	0.03125	0.051137
mltB	-	2998311	2998289	Intergenic	0.015625	0.168025
ygbA	-	3026533	3026424	Intergenic	0.00390625	0.0478592
sitA	+	3026567	3026606	Intergenic	0	1.40452e-06
sitA	+	3026570	3026606	Intergenic	1.42109e-14	0.499225
sitA	+	3026562	3026606	Intergenic	7.62939e-06	0.000131763
sitA	+	3026566	3026606	Intergenic	0.03125	0.499225
avrA	-	3031104	3031043	Intergenic	0.0351562	0.395323
prgH	-	3037778	3037757	Intergenic	0.000976563	0.371806
prgH	-	3037780	3037757	Intergenic	0.00195312	0.0354656
sicA	-	3051681	3051632	Intergenic	0.0625	0.0274641
invF	-	3064289	3064268	Intergenic	0.000244141	0.0116792
invF	-	3064283	3064268	Intergenic	0.03125	0.416494
STM14_3500	+	3065454	3065500	Intergenic	5.48363e-06	0.00117213
STM14_3500	+	3065458	3065500	Intergenic	0.03125	0.266204
STM14_3505	+	3067564	3067569	Intergenic	0	7.026e-11
STM14_3505	+	3067563	3067569	Intergenic	0.00012207	0.00238223
STM14_3505	+	3067562	3067569	Intergenic	0.015625	0.139906
STM14_3522	-	3083258	3083248	Intergenic	0.03125	0.0362426
ftsB	-	3092087	3092022	Ingenic	0.00390625	0.28833
ftsB	-	3092094	3092022	Ingenic	0.00531101	0.00963041
ftsB	-	3092091	3092022	Ingenic	0.0351562	0.114793
ygbE	-	3092578	3092569	Intergenic	0.0078125	0.0197277
cysD	-	3095564	3095536	Intergenic	0.03125	0.259259
iap	+	3095774	3095787	Intergenic	0.03125	0.0744467
ygcF	-	3117048	3117038	Intergenic	0.000976563	0.0268451
ygcF	-	3117047	3117038	Intergenic	0.0078125	0.0268451
ygcF	-	3117049	3117038	Intergenic	0.015625	0.00650067
mazG	-	3121291	3121220	Intergenic	0.03125	0.0638052
mazG	-	3121234	3121220	Intergenic	0.03125	0.0638052
STM14_3563	-	3122544	3122525	Intergenic	0.00129974	0.000860436
STM14_3567	-	3130280	3130271	Intergenic	0.000244141	0.471315
STM14_3572	-	3135351	3135335	Intergenic	0.00330441	0.00895006
queF	+	3137679	3137691	Intergenic	0.015625	0.0489273
ygdH	+	3138625	3138652	Intergenic	0.00585938	0.0840849
ygdH	+	3138624	3138652	Intergenic	0.0317841	0.000964459
sdaC	+	3140471	3140581	Intergenic	7.62939e-06	1.14535e-07
sdaC	+	3140469	3140581	Intergenic	0.000488281	0.0091069
sdaC	+	3140472	3140581	Intergenic	0.000976563	0.0284097
sdaC	+	3140470	3140581	Intergenic	0.00390625	0.178773
gcvA	-	3155051	3154998	Intergenic	0.00124696	0.000222755
ygdI	-	3155634	3155572	Intergenic	7.45058e-09	6.31588e-05
ygdI	-	3155635	3155572	Intergenic	3.8147e-06	1.94701e-06
ygdI	-	3155633	3155572	Intergenic	3.8147e-06	0.0175972
ygdI	-	3155636	3155572	Intergenic	0.015625	0.0520028
ygdP	-	3182521	3182507	Intergenic	1.5514e-07	0.00821418
ygdP	-	3182522	3182507	Intergenic	0.000382291	3.36168e-07
ygdP	-	3182564	3182507	Ingenic	0.00209045	0.000456317
ygdQ	+	3184055	3184067	Ingenic	7.45058e-09	0.125
ygdR	+	3184905	3184950	Intergenic	1.52588e-05	0.000366478
ygdR	+	3184911	3184950	Intergenic	0.000488281	0.00692514
ygdR	+	3184910	3184950	Intergenic	0.0078125	0.00692514
ygdR	+	3184915	3184950	Intergenic	0.015625	0.663753
tas	+	3185324	3185359	Ingenic	7.75134e-06	5.44987e-05
galR	+	3190414	3190433	Intergenic	0.0078125	0.0397266
galR	+	3190425	3190433	Intergenic	0.03125	0.120381
lysA	-	3193776	3193766	Intergenic	0.00195312	0.496395
ygeA	-	3195508	3195498	Intergenic	9.53674e-07	0.000523002
ygeA	-	3195551	3195498	Intergenic	0.03125	0.0565531
yqeF	-	3200656	3200645	Intergenic	7.62939e-06	0.0268451
yqeF	-	3200657	3200645	Intergenic	0.000488281	0.00650067
STM14_3667	+	3215442	3215623	Intergenic	0.03125	0.140441
STM14_3669	-	3217669	3217472	Intergenic	0.0078125	0.00175016
idi	+	3217693	3217737	Intergenic	0	0
prfB	-	3221005	3220961	Intergenic	0.0107422	0.040043
fldB	+	3224552	3224573	Intergenic	0	2.0042e-06
fldB	+	3224551	3224573	Intergenic	0.015625	0.152034
fldB	+	3224519	3224573	Intergenic	0.03125	0.152034
fldB	+	3224550	3224573	Intergenic	0.03125	0.152034
STM14_3680	+	3225755	3225806	Intergenic	1.90735e-06	8.77201e-05
ygfY	-	3225822	3225807	Intergenic	5.96046e-08	9.07932e-09
ygfY	-	3225819	3225807	Intergenic	5.96046e-08	0.0271579
ygfY	-	3225824	3225807	Intergenic	0.03125	0.0898609
ygfZ	+	3226038	3226057	Ingenic	2.32458e-06	0.00159644
yqfA	-	3227840	3227812	Intergenic	3.8147e-06	2.03902e-10
yqfB	-	3228399	3228287	Intergenic	0.00390625	0.00364683
ygfB	-	3240711	3240699	Intergenic	5.68434e-14	2.76991e-07
ygfB	-	3240710	3240699	Intergenic	3.63798e-12	0.0664304
ygfB	-	3240717	3240699	Intergenic	0.00012207	0.00275144
ygfB	-	3240713	3240699	Intergenic	0.015625	0.14909
ygfE	+	3240754	3240866	Intergenic	2.98023e-08	0.750973
ygfE	+	3240718	3240866	Intergenic	4.76837e-07	3.78872e-06
ygfE	+	3240720	3240866	Intergenic	0.00195312	0.0136731
ygfE	+	3240729	3240866	Intergenic	0.0078125	0.0885913
ygfE	+	3240725	3240866	Intergenic	0.03125	0.342134
ygfE	+	3240727	3240866	Intergenic	0.03125	0.342134
ygfE	+	3240753	3240866	Intergenic	0.03125	0.750973
serA	-	3243705	3243650	Intergenic	0.03125	0.129344
rpiA	-	3244588	3244575	Intergenic	2.98023e-08	0.730693
rpiA	-	3244667	3244575	Intergenic	2.38419e-07	1.73903e-08
rpiA	-	3244592	3244575	Intergenic	0.00195312	0.472522
rpiA	-	3244665	3244575	Intergenic	0.00390625	0.00361825
rpiA	-	3244668	3244575	Intergenic	0.03125	0.250586
rpiA	-	3244593	3244575	Intergenic	0.03125	0.472522
iciA	+	3244713	3244729	Ingenic	0.000244141	0.111111
yggE	-	3246673	3246634	Intergenic	0	2.33147e-15
yggE	-	3246675	3246634	Intergenic	0.0327148	0.0987566
yggA	-	3247379	3247363	Intergenic	0.0078125	0.103516
yggB	-	3248467	3248423	Intergenic	0	0
epd	-	3252181	3252062	Intergenic	6.10352e-05	0.0638052
epd	-	3252185	3252062	Intergenic	0.00390625	0.016638
STM14_3712	+	3252419	3252436	Ingenic	0.00195312	0.102578
STM14_3712	+	3252417	3252436	Ingenic	0.00646973	0.0282085
tktA	-	3257750	3257523	Intergenic	0.00390625	0.000220964
yggG	+	3257739	3257799	Intergenic	1.52588e-05	1.47726e-05
yggG	+	3257750	3257799	Intergenic	0.000976563	0.062953
yggG	+	3257747	3257799	Intergenic	0.00390625	0.062953
yggG	+	3257752	3257799	Intergenic	0.03125	0.551515
speB	-	3259679	3259578	Intergenic	2.91038e-11	9.82403e-12
speB	-	3259736	3259578	Intergenic	0.00585938	0.154011
speB	-	3259636	3259578	Intergenic	0.015625	0.154011
STM14_3727	-	3266992	3266968	Intergenic	0.000244141	0.00624661
STM14_3727	-	3266991	3266968	Intergenic	0.00390625	0.158444
STM14_3727	-	3266989	3266968	Intergenic	0.015625	0.56504
speA	-	3270042	3270024	Ingenic	3.8147e-05	0.000437116
speA	-	3270031	3270024	Intergenic	0.156788	0.0106427
galP	+	3272173	3272461	Intergenic	2.27374e-13	3.67262e-13
yqgE	+	3277203	3277224	Intergenic	0.000427723	1.32054e-05
yqgE	+	3277204	3277224	Intergenic	0.00390625	0.201844
yggS	+	3280050	3280066	Intergenic	0.000244141	0.033326
ansB	-	3285661	3285649	Intergenic	4.76837e-07	0.00410872
ansB	-	3285662	3285649	Intergenic	0.03125	0.420524
yggN	-	3286592	3286557	Intergenic	0	1.22591e-06
trmB	-	3287883	3287652	Intergenic	0.015625	0.00552359
trmB	-	3287879	3287652	Intergenic	0.015625	0.0804224
trmB	-	3287872	3287652	Intergenic	0.015625	0.492048
trmB	-	3287888	3287652	Intergenic	0.03125	0.0231749
STM14_3762	-	3293525	3293459	Intergenic	0.03125	0.125929
STM14_3769	-	3297826	3297821	Intergenic	1.52588e-05	0.0566203
STM14_3769	-	3297828	3297821	Intergenic	0.00390625	0.313514
STM14_3773	-	3302021	3301965	Intergenic	0.000976563	0.25865
STM14_3799	-	3319968	3319928	Intergenic	6.10352e-05	0.161605
gsp	-	3322532	3322454	Ingenic	0.00195312	0.0116542
gsp	-	3322531	3322454	Ingenic	0.0107422	0.382598
gsp	-	3322529	3322454	Ingenic	0.03125	0.914101
yghU	+	3322664	3322681	Intergenic	3.05176e-05	6.75416e-05
yghU	+	3322665	3322681	Intergenic	0.00390625	0.00954156
yghU	+	3322670	3322681	Intergenic	0.03125	0.558218
hypO	-	3332147	3332013	Intergenic	0.000488281	0.0251485
hypO	-	3332028	3332013	Intergenic	0.0128272	0.519353
STM14_3820	-	3335857	3335814	Intergenic	0.00195312	0.00164812
STM14_3821	+	3335867	3335906	Intergenic	7.62939e-06	0.00298048
yghA	+	3336813	3336831	Intergenic	1.52588e-05	1.30078e-05
yghA	+	3336814	3336831	Intergenic	0.00195312	0.00189854
yghA	+	3336819	3336831	Intergenic	0.0078125	0.199982
exbB	-	3339015	3338994	Ingenic	0.0175781	0.359156
exbB	-	3339065	3338994	Ingenic	0.0192871	0.123881
yghB	+	3340552	3340573	Ingenic	0.00153266	0.0153151
yghB	+	3340450	3340573	Intergenic	0.00646973	0.00375729
yghB	+	3340459	3340573	Intergenic	0.03125	0.148543
dkgA	+	3343615	3343657	Intergenic	1.16415e-10	0.35269
dkgA	+	3343613	3343657	Intergenic	2.06288e-05	2.19416e-09
dkgA	+	3343614	3343657	Intergenic	2.06288e-05	2.95934e-05
STM14_3836	+	3346144	3346180	Intergenic	3.46918e-08	0.108843
STM14_3836	+	3346138	3346180	Intergenic	7.7486e-07	0.000229942
STM14_3836	+	3346137	3346180	Intergenic	0.0327148	0.0426962
STM14_3841	+	3349742	3349849	Intergenic	0.0078125	0.359064
parC	-	3357492	3357457	Intergenic	0.00317383	0.0814399
ygiW	-	3358923	3358898	Intergenic	1.16415e-10	1.54987e-13
ygiW	-	3358911	3358898	Intergenic	0.000976563	0.792234
ygiW	-	3358921	3358898	Intergenic	0.00390625	0.161186
ygiW	-	3358922	3358898	Intergenic	0.0078125	0.161186
ygiN	+	3361762	3361775	Intergenic	0.00025413	2.83745e-05
tolC	+	3366586	3366825	Intergenic	2.98023e-08	1.41196e-05
tolC	+	3366590	3366825	Intergenic	3.05176e-05	0.142126
tolC	+	3366587	3366825	Intergenic	0.000488281	0.142126
tolC	+	3366585	3366825	Intergenic	0.0078125	0.142126
tolC	+	3366588	3366825	Intergenic	0.015625	0.445109
ygiB	+	3368486	3368507	Intergenic	1.55431e-15	1.62541e-06
ygiB	+	3368485	3368507	Intergenic	0.000162457	1.01269e-05
ygiB	+	3368484	3368507	Intergenic	0.0078125	0.285133
ygiE	+	3371143	3371338	Intergenic	0.000488281	0.125
STM14_3865	-	3372414	3372354	Intergenic	0.015625	0.0263866
STM14_3865	-	3372412	3372354	Intergenic	0.03125	0.252879
ribB	-	3377049	3376757	Intergenic	0	0
glgS	-	3377805	3377776	Intergenic	0	2.29816e-14
glgS	-	3377806	3377776	Intergenic	0.0078125	0.125493
STM14_3872	-	3378031	3378022	Intergenic	9.53674e-07	0.000730941
STM14_3872	-	3378033	3378022	Intergenic	0.000976563	0.00313594
ygiF	-	3386609	3386555	Intergenic	6.10352e-05	0.0102243
ygiF	-	3386611	3386555	Intergenic	0.00390625	0.0102243
ygiF	-	3386604	3386555	Intergenic	0.0078125	0.451744
ygiF	-	3386613	3386555	Intergenic	0.03125	0.231249
ygiM	+	3386648	3386797	Intergenic	9.53674e-07	0.041126
ygiM	+	3386644	3386797	Intergenic	0.000488281	0.041126
ygiM	+	3386645	3386797	Intergenic	0.000488281	0.185729
ygiM	+	3386649	3386797	Intergenic	0.0078125	0.51222
ygiM	+	3386647	3386797	Intergenic	0.015625	0.328569
ygiH	+	3390101	3390205	Intergenic	0.0078125	0.000952286
ygiH	+	3390111	3390205	Intergenic	0.015625	0.00484677
STM14_3884	+	3390823	3390891	Intergenic	0.0432186	0.5
gcp	-	3392093	3392080	Intergenic	0.000244141	0.0881287
gcp	-	3392135	3392080	Intergenic	0.00390625	0.00127168
rpsU	+	3392192	3392308	Intergenic	3.8147e-06	0.000812794
rpsU	+	3392197	3392308	Intergenic	6.10352e-05	0.129244
rpsU	+	3392190	3392308	Intergenic	0.000488281	0.129244
rpsU	+	3392191	3392308	Intergenic	0.000488281	0.0589935
rpsU	+	3392187	3392308	Intergenic	0.00195312	0.0238682
dnaG	+	3392541	3392759	Intergenic	0.0646463	0.00147489
rpoD	+	3394513	3394519	Intergenic	0.327278	0.0358489
mug	-	3397219	3397131	Intergenic	6.10352e-05	0.00454884
mug	-	3397220	3397131	Intergenic	0.00074482	0.000152107
mug	-	3397221	3397131	Intergenic	0.0175781	0.0196191
yqjI	+	3398405	3398411	Intergenic	0.000244141	0.00122323
yqjI	+	3398406	3398411	Intergenic	0.03125	0.575922
ygjP	+	3407786	3407829	Intergenic	2.32831e-10	4.80723e-08
ygjU	+	3411679	3411753	Intergenic	7.45058e-09	2.04143e-09
ygjU	+	3411683	3411753	Intergenic	6.10352e-05	0.0206611
yqjA	+	3413232	3413447	Intergenic	1.7941e-05	5.08734e-05
yqjA	+	3413233	3413447	Intergenic	0.0078125	0.070371
yqjA	+	3413240	3413447	Intergenic	0.0078125	0.070371
yqjA	+	3413237	3413447	Intergenic	0.03125	0.388594
yqjC	+	3414569	3414641	Intergenic	1.94289e-14	1.56893e-10
yqjG	+	3416707	3416751	Intergenic	7.68705e-06	3.6759e-07
yqjG	+	3416709	3416751	Intergenic	0.00209045	0.0155989
yhaH	+	3417833	3417861	Intergenic	0.0625	0.00875733
yhaJ	-	3419168	3419161	Intergenic	3.05176e-05	4.82267e-05
yhaJ	-	3419173	3419161	Intergenic	0.015625	0.00755789
yhaJ	-	3419171	3419161	Intergenic	0.03125	0.0966267
yhaL	+	3419973	3419991	Intergenic	4.86832e-09	4.10457e-09
yhaL	+	3419971	3419991	Intergenic	0.00109677	4.50573e-05
yhaL	+	3419975	3419991	Intergenic	0.0113279	0.969024
yhaL	+	3419974	3419991	Intergenic	0.0262394	0.808416
agaR	-	3440562	3440524	Intergenic	5.96046e-08	2.43675e-07
agaR	-	3440561	3440524	Intergenic	0.000488281	0.0056204
agaR	-	3440563	3440524	Intergenic	0.03125	0.142961
STM14_3944	+	3444642	3444653	Intergenic	2.98023e-08	9.51889e-09
STM14_3944	+	3444647	3444653	Intergenic	0.03125	0.734812
yraM	+	3446419	3446511	Intergenic	7.45058e-09	1.1058e-07
yraM	+	3446427	3446511	Intergenic	0.03125	0.583965
yraR	-	3450859	3450838	Intergenic	0	0
yraR	-	3450862	3450838	Intergenic	0.03125	0.829037
yhbO	+	3450876	3450936	Intergenic	2.91038e-11	2.11953e-11
yhbO	+	3450879	3450936	Intergenic	3.8147e-06	0.00752874
yhbO	+	3450877	3450936	Intergenic	0.0078125	0.604687
yhbO	+	3450878	3450936	Intergenic	0.015625	0.233669
yhbT	-	3453369	3453240	Intergenic	0.03125	0.0175438
yhbT	-	3453359	3453240	Intergenic	0.03125	0.0175438
yhbT	-	3453331	3453240	Intergenic	0.03125	0.192937
yhbU	+	3453431	3453457	Intergenic	0.03125	0.0256375
yhbW	+	3455496	3455517	Intergenic	0.000244141	2.95558e-05
yhbW	+	3455497	3455517	Intergenic	0.00195312	0.017637
pnp	-	3464658	3464566	Ingenic	0.000488281	6.90613e-05
pnp	-	3464662	3464566	Ingenic	0.00195312	0.0276499
pnp	-	3464664	3464566	Ingenic	0.0192871	0.20724
rpsO	-	3465169	3465077	Intergenic	4.86942e-08	3.87945e-12
rpsO	-	3465166	3465077	Intergenic	0.00369263	0.870026
rbfA	-	3466585	3466573	Intergenic	0.03125	0.169933
rbfA	-	3466580	3466573	Intergenic	0.03125	0.0128787
yhbC	-	3471834	3471479	Intergenic	0.00390625	0.0685225
yhbC	-	3471524	3471479	Intergenic	0.00390625	0.00433441
yhbC	-	3471835	3471479	Intergenic	0.0078125	0.0685225
yhbC	-	3471518	3471479	Intergenic	0.03125	0.0189085
[truncated: 765 more rows]

## Sheet: 14028s-TTS
Gene	Strand	TTS	CDS_End	TTS_Region	FDR_corrected P-value (read based)	FDR_corrected P-value (library based)
thrL	+	285	255	Intergenic	6.92e-08	9.44e-13
yaaA	-	5059	5114	Intergenic	0.00195312	0.26421
mogA	+	9624	9319	Intergenic	0.00390625	0.0335264
dnaJ	+	14742	14734	Intergenic	0.000488281	0.000114699
nhaR	+	48342	48317	Intergenic	0.000976563	0.000818604
rpsT	-	52244	52280	Intergenic	7.63e-06	1.97e-06
ispH	+	58865	58746	Intergenic	3.3e-05	0.645562
rihC	+	61136	61084	Intergenic	0.03125	0.317851
dapB	+	74869	74838	Intergenic	0.03125	0.058101
STM14_0095	+	94574	94549	Intergenic	9.54e-07	4.11e-05
STM14_0096	+	95281	95259	Intergenic	0.015625	0.677801
STM14_0098	-	95400	95483	Intergenic	0.00646973	0.00218317
folA	+	102236	102030	Intergenic	1.91e-06	1.25e-05
surA	-	105170	105182	Ingenic	0.109375	0.033344
STM14_0113	-	108853	108892	Ingenic	1.65e-07	0.25
djlA	+	110279	109948	Intergenic	0.015625	0.286168
leuL	-	134510	134538	Intergenic	1.19e-11	1.71e-10
ilvH	+	138891	138765	Intergenic	0.00195312	0.0373884
murC	+	153424	153330	Ingenic	0.000996403	0.161605
lpxC	+	158592	158564	Intergenic	0.00221252	0.000879959
yacG	-	162691	162976	Intergenic	0.0625	0.0258145
lpdA	+	183169	183144	Intergenic	0.0625	0.0311972
acnB	+	189177	189159	Intergenic	3.05e-05	4.59e-05
STM14_0191	-	189181	189220	Intergenic	0.0078125	0.347626
yacL	+	190741	190670	Intergenic	0	9.09e-09
gcd	-	198923	198925	Intergenic	0.0078125	0.0172289
panD	-	211600	211735	Intergenic	0.03125	0.0386299
dksA	-	217086	217102	Intergenic	5.71e-14	0.00408808
mrcB	+	224208	224150	Intergenic	7.63e-06	4.77e-06
hemL	-	237869	237915	Intergenic	0.00390625	0.00117238
htrA	+	246680	246623	Intergenic	9.31e-10	3.03e-09
yaeH	-	247863	248022	Intergenic	0.0625	0.0343452
dapD	-	249792	249994	Intergenic	0.0078125	0.0031295
frr	+	258481	258410	Intergenic	0.0245209	0.000602979
accA	+	274726	274707	Intergenic	0.000976563	0.00140558
rof	-	280719	280751	Intergenic	2.91e-11	0.000523155
proS	-	283131	283167	Intergenic	0.00195312	0.016638
yaeB	-	284958	284996	Intergenic	0.0494359	0.5
rcsF	-	285659	285700	Ingenic	6.38e-05	7.65e-06
metQ	-	286205	286223	Intergenic	0.000244141	0.0151292
yafD	+	299814	299719	Ingenic	0.000910202	0.17095
dniR	-	300603	300623	Intergenic	0.00390625	0.000125151
rnhA	-	303408	303571	Intergenic	0.0625	0.0217511
dnaQ	+	305050	304833	Intergenic	5.82e-11	0.0201914
STM14_0360	-	350534	350578	Intergenic	0.0625	0.0330155
yafV	-	352356	352406	Intergenic	0.015625	0.0159023
fadE	-	353271	353282	Intergenic	0.000244141	8.08e-06
pepD	-	361407	361658	Intergenic	6.1e-05	0.0114653
crl	+	365624	365614	Intergenic	0.0078125	0.00659392
STM14_0383	+	371768	371747	Intergenic	9.54e-07	0.000513954
STM14_0390	-	378115	378258	Intergenic	0.00390625	0.0918907
STM14_0424	+	412141	412110	Intergenic	0.00195312	0.00997723
yahN	-	415300	415505	Intergenic	0.0078125	0.00165815
yahO	+	416657	416644	Intergenic	0.00390625	0.00713762
hemB	-	424326	424371	Intergenic	0.015625	0.154722
yaiY	-	433360	433419	Intergenic	0.03125	0.0880737
yaiB	+	438119	438058	Intergenic	3.73e-09	1.94e-07
psiF	+	438786	438730	Intergenic	0.0400717	0.293483
yaiC	+	440183	439934	Intergenic	0.015625	0.311877
yaiE	+	443585	443584	Intergenic	0.00195312	0.00773282
STM14_0476	-	458758	458766	Intergenic	0	1.71e-12
secF	+	465883	465853	Intergenic	0.0351562	0.00616151
STM14_0487	+	468190	467846	Intergenic	0.03125	0.677337
yajI	-	469352	469393	Intergenic	0.000976563	0.0233613
yajO	-	474231	474292	Ingenic	0.0192871	0.0306564
ispA	-	477203	477209	Intergenic	0.137495	0.0125479
thiJ	-	486893	486920	Intergenic	0.000244141	0.0268451
cyoE	-	494036	494047	Intergenic	9.54e-07	5.18e-10
cyoD	-	494939	494949	Intergenic	0.000123407	0
yajG	-	500804	500812	Intergenic	0.0546875	0.0242479
bolA	+	502075	502011	Intergenic	0.000201225	0.00096138
tig	+	503676	503656	Intergenic	0.0078125	0.185564
lon	+	508628	508589	Intergenic	1.37e-05	1.24e-08
hupB	+	509109	509070	Intergenic	0.0286865	0.0388223
cypD	+	511276	511232	Intergenic	0	1.94e-13
ybaW	+	512294	512258	Intergenic	2.84e-14	0
cof	+	515755	515743	Intergenic	0.00195312	0.0431186
STM14_0542	-	515339	515792	Intergenic	0.03125	0.107834
ybaY	+	524699	524618	Intergenic	7.63e-06	0.000385731
ylaB	-	525119	525271	Intergenic	0.03125	0.263224
rpmJ_1	+	527475	527452	Intergenic	1.49e-08	0.00021292
acrB	-	529917	529941	Intergenic	0.000244141	0.000146344
recR	+	544562	544509	Intergenic	0.015625	0.00679877
htpG	+	546501	546494	Intergenic	0.03125	0.117003
hemH	+	548676	548570	Intergenic	0.03125	0.0392495
ushA	+	556136	555980	Intergenic	0.0078125	0.0348006
ybaK	-	555966	556097	Intergenic	0.03125	0.306125
cueR	+	562040	561666	Intergenic	0.03125	0.0196191
ybbJ	-	561574	561667	Intergenic	0.00390625	0.00173688
ybbN	-	564697	564709	Intergenic	0.00390625	0.00680977
ybbB	-	574167	574380	Intergenic	0.0625	0.0409289
ylbA	-	588603	588621	Intergenic	0.000976563	0.00385948
ppiB	-	599110	599162	Ingenic	0.000976563	0.00238242
cysS	+	601302	601214	Intergenic	0.000976563	0.0072318
nfnB	-	637715	637722	Intergenic	2.91e-11	1.83e-07
STM14_0678	+	640147	640051	Intergenic	0.03125	0.357624
cstA	+	664084	664073	Intergenic	0.318563	0.000276875
ybdD	+	664653	664334	Intergenic	0.0625	0.0264568
dsbG	-	669922	669956	Intergenic	7.63e-06	4.22e-06
ybdQ	-	677840	677868	Intergenic	0.00195312	0.000448498
rnk	-	679701	679840	Intergenic	0.03125	0.0525093
rna	-	680440	680485	Intergenic	6.85e-07	0.0226077
cspE	+	693654	693620	Intergenic	0	6.93e-07
STM14_0735	+	695175	695076	Ingenic	0.0067568	4.96e-13
tatE	+	695296	695272	Intergenic	7.63e-06	2.01e-08
lipA	-	695332	695358	Intergenic	0.015625	0.0191739
lipB	-	697712	697784	Ingenic	0.00390625	0.015625
ybeD	-	698476	698525	Intergenic	0.00390625	0.0389133
rlpB	-	708985	709016	Ingenic	0.0245209	0.26272
ybeQ	-	717410	717574	Intergenic	0.015625	0.125
gltL	-	727031	727107	Intergenic	0.03125	0.103267
gltI	-	729292	729406	Intergenic	0.185649	0.00581633
miaB	-	734969	734984	Intergenic	0.0625	0.0473272
asnB	-	739429	739436	Intergenic	1.53e-05	7e-05
nagE	+	747770	747707	Intergenic	0.015625	0.0794573
glnS	+	749633	749585	Ingenic	1.14e-13	8.25e-10
fur	-	756862	756891	Intergenic	0.0286865	0.00954156
pgm	+	761917	761895	Intergenic	0.0625	0.0415219
ybfA	+	775176	775164	Intergenic	0.00012207	0.00118569
ybgL	+	781619	781610	Intergenic	0.0078125	0.0524383
gltA	-	796371	796451	Intergenic	0.0625	0.045415
sdhB	+	801822	801718	Intergenic	0.03125	0.128374
sucD	+	808486	808443	Ingenic	6.1e-05	0.000135228
ybgE	+	813365	813295	Intergenic	0.03125	0.0826406
ybgC	+	814022	813928	Ingenic	0.0137666	0.09888
pnuC	+	822815	822362	Intergenic	0.015625	0.0905232
galM	-	837668	837679	Intergenic	3.73e-07	4.42e-05
galK	-	838700	838713	Ingenic	0.0116194	7.79e-07
STM14_0906	+	845908	845848	Intergenic	0.03125	0.0918907
ybhE	+	850678	850516	Intergenic	0.015625	0.0189283
hutC	+	855144	855112	Intergenic	0.0078125	0.00555267
ybhB	-	858289	858601	Intergenic	0.00195312	0.00204832
uvrB	+	867034	866795	Intergenic	0.015625	0.0236106
ybhL	+	874445	874434	Intergenic	7.28e-12	8.78e-13
ybhR	-	880339	880665	Intergenic	0.000488281	2.26e-05
rhlE	+	888014	888002	Intergenic	0.00390625	0.0240102
ybiB	+	891539	891358	Intergenic	0.03125	0.0288284
ybiI	-	892038	892059	Intergenic	2.98e-08	0.0196191
glnH	-	897299	897316	Intergenic	0.0493686	0.114655
dps	-	898347	898539	Intergenic	1.19e-07	2.66e-06
ompX	+	901113	901101	Intergenic	0.000244141	0.000953498
STM14_974	-	902954	903009	Ingenic	0.179072	0.035126
ybiS	-	904826	904949	Intergenic	0.0625	0.048279
STM14_999	+	926932	926762	Intergenic	0.015625	0.00924002
yliJ	-	935555	935679	Intergenic	0.03125	0.0344168
dacC	+	938061	937751	Intergenic	0.00390625	0.00544795
STM14_1020	+	943841	943644	Intergenic	0.03125	0.0353044
ybjM	+	946182	946094	Intergenic	0.0078125	0.0918907
grxA	-	945734	946126	Intergenic	0.0625	0.0251341
ybjN	+	949096	949088	Intergenic	0.000976563	0.0164761
artM	-	959860	959955	Intergenic	0.00390625	0.00168411
ybjP	-	963015	963053	Intergenic	2.7e-09	4.81e-11
ybjX	-	975787	975844	Intergenic	0.03125	0.0331179
ybjD	+	975865	975847	Intergenic	0.03125	0.0880113
cspD	-	980098	980131	Ingenic	0	0.000154335
clpA	+	983331	983303	Intergenic	1.19e-07	6.31e-08
STM14_1068	-	984403	984416	Intergenic	0.0144796	0.00812643
STM14_1072	-	985757	986008	Intergenic	0.000244141	2.4e-05
trxB	-	993543	993557	Intergenic	3.81e-06	0.000186716
serS	+	1003457	1003443	Intergenic	9.31e-10	2.44e-08
pflA	-	1011027	1011047	Intergenic	1.53e-05	0.000170773
pflB	-	1013433	1013455	Intergenic	0.00012207	0.00134063
cmk	+	1024063	1024036	Intergenic	0.157861	2.39e-06
ihfB	+	1026294	1026263	Intergenic	0.03125	0.0153594
mukE	+	1038630	1038568	Ingenic	0.00160077	0.261719
mukB	+	1043145	1043034	Intergenic	0.00359869	0.0420648
aspC	-	1046742	1046765	Intergenic	0.0625	0.0469824
ompF	-	1048128	1048140	Intergenic	0	0
asnS	-	1049819	1049838	Intergenic	0.00012207	0.000676632
STM14_1134	-	1051414	1051439	Ingenic	0.03125	0.0957755
pncB	-	1055183	1055190	Intergenic	0.000976563	0.000388359
STM14_1155	+	1067499	1067372	Intergenic	0.03125	0.0178923
STM14_1163	+	1071073	1071049	Intergenic	6.1e-05	0.00354777
sodC_1	-	1088360	1088397	Intergenic	2.33e-10	1.07e-07
STM14_1197	-	1100833	1100911	Ingenic	0.03125	0.429178
pepN	+	1105120	1105098	Intergenic	0.015625	0.0533966
ymbA	+	1115731	1115730	Intergenic	0.0078125	0.0240337
rmf	+	1116176	1116152	Intergenic	0.000244141	0.0434435
fabA	-	1116205	1116252	Intergenic	0.00195312	0.00131483
ycbG	+	1119267	1119237	Intergenic	1.53e-05	0.0303678
ompA	-	1119284	1119309	Intergenic	0.000244141	0.000595459
yccT	-	1127401	1127421	Intergenic	0.021387	0.00233569
STM14_1223	+	1128673	1128670	Intergenic	2.27e-13	0.000189675
yccV	-	1128563	1128715	Intergenic	0.00195312	0.00119132
yccA	-	1132594	1132612	Intergenic	1.53e-05	9.64e-07
pipB	-	1134721	1134794	Intergenic	0.0078125	0.125924
pipC	-	1136175	1136217	Intergenic	0.000364304	0.00970821
yccD	-	1157023	1157038	Intergenic	1.19e-07	2.95e-07
agp	+	1163286	1163285	Intergenic	0	4.96e-09
yccJ	-	1163217	1163319	Intergenic	0.000488281	0.0111883
ymdF	+	1164781	1164715	Intergenic	1.18e-06	2.38e-10
ycdC	+	1165522	1165490	Intergenic	0.015625	0.263224
putP	+	1171838	1171833	Intergenic	0.000915527	0.0264411
csgG	-	1186177	1186187	Intergenic	7.45e-09	0.0021677
ymdC	+	1193462	1193137	Intergenic	0.00390625	0.31569
mdoH	+	1198673	1198651	Intergenic	0.00390625	0.0563074
msyB	-	1198693	1198953	Intergenic	6.1e-05	8.74e-08
bssS	-	1205797	1205814	Intergenic	0.00369263	0.00243084
yceB	-	1207816	1207828	Intergenic	0.000976563	0.0011734
grxB	-	1208505	1208513	Intergenic	0	0.449432
flgM	-	1215129	1215209	Ingenic	0.202516	0.0306564
rne	-	1226504	1226517	Intergenic	3.81e-05	8.84e-08
yceD	+	1234044	1233957	Ingenic	0.440357	0.0426836
rpmF	+	1234314	1234182	Intergenic	0.220042	0.0122893
fabF	+	1239857	1239839	Intergenic	6.1e-05	2.85e-05
ptsG	+	1245985	1245965	Intergenic	3.55e-15	0.800933
ycfP	+	1252396	1252362	Intergenic	5.68e-14	3.17e-09
ycfJ	+	1254655	1254639	Intergenic	3.73e-09	2.45e-09
ycfQ	-	1254699	1254714	Intergenic	0.0078125	0.00759574
ycfR	+	1255883	1255848	Intergenic	6.1e-05	0.0798077
ycfS	-	1255925	1255945	Intergenic	0	0.00301412
mfd	-	1256969	1257058	Ingenic	0.0107422	0.00466748
cobB	+	1265780	1265759	Intergenic	0.00195312	0.000243749
potD	-	1265713	1265841	Intergenic	0.03125	0.024938
pepT	+	1272838	1272809	Intergenic	1.53e-05	0.0064062
phoP	-	1277543	1277563	Ingenic	0.307328	0.023631
icdA	+	1284538	1284509	Intergenic	0.015625	0.0163131
STM14_1417	-	1284561	1284622	Intergenic	0.03125	0.607304
STM14_1425	-	1290860	1290945	Intergenic	0.03125	0.0249897
STM14_1427	+	1291721	1291721	Intergenic	0.0625	0.0330155
STM14_1428	-	1291754	1291829	Intergenic	1.86e-09	0.00402955
STM14_1430	+	1293828	1293774	Ingenic	3.44e-15	0.25
STM14_1431	+	1294123	1294114	Intergenic	0.133423	0.0447969
STM14_1433	+	1295813	1295800	Intergenic	4.85e-07	0.0078125
STM14_1438	+	1298274	1298185	Intergenic	0.000244141	0.00985765
STM14_1440	+	1299139	1299042	Ingenic	0.00371693	0.148368
STM14_1454	-	1304451	1304874	Intergenic	0.03125	0.00598003
STM14_1484	-	1334251	1334473	Intergenic	0.0078125	0.0196191
STM14_1485	+	1335615	1335610	Intergenic	0.0078125	0.00129484
STM14_1495	-	1340794	1340807	Intergenic	0.00195312	0.0151292
pagD	-	1341104	1341151	Ingenic	0.0461426	0.00540051
pagC	+	1342795	1342783	Intergenic	0.0625	0.0438198
pliC	-	1343971	1344020	Intergenic	0.0625	0.0416009
STM14_1507	+	1344884	1344867	Intergenic	0.000137329	0.0113279
STM14_1509	+	1346077	1345958	Intergenic	0.015625	0.0905271
STM14_1512	-	1347270	1347423	Intergenic	0.015625	0.129344
STM14_1513	-	1348018	1348102	Intergenic	0.144531	0.0441329
STM14_1514	-	1348487	1348508	Intergenic	7.25e-05	4.27e-05
STM14_1521	+	1355709	1355618	Intergenic	0.00390625	0.00283555
yeaS	+	1361209	1361208	Intergenic	0.000244141	0.000872415
yeaQ	+	1363379	1363362	Ingenic	0.0353778	0.0249794
STM14_1541	-	1363428	1363501	Ingenic	3.73e-11	1.15e-08
yaoF	+	1364105	1364046	Intergenic	0.00427727	0.25
yeaO	-	1364347	1364412	Intergenic	0.03125	0.0092193
STM14_1543	+	1364705	1364426	Intergenic	0.015625	0.0146123
yeaL	-	1366929	1366937	Intergenic	0.0625	0.0354656
yeaK	-	1367663	1367693	Intergenic	0.000266761	0.000174632
STM14_1554	+	1370278	1370245	Ingenic	9.09e-13	3.71e-05
STM14_1555	+	1370278	1370267	Intergenic	9.09e-13	7.64e-06
yeaH	-	1370099	1370395	Intergenic	0.015625	0.133577
mipA	+	1374939	1374912	Intergenic	6.1e-05	2.12e-06
yeaD	-	1377432	1377451	Intergenic	0.0078125	0.0092193
gapA	-	1378650	1378670	Intergenic	0.144531	0.0447969
yeaA	+	1380456	1380420	Intergenic	0.00390854	0.00999451
yeaC	+	1380766	1380740	Intergenic	0.0717316	0.00316032
STM14_1578	+	1390789	1390469	Intergenic	0.000488281	0.0033144
spy	+	1399042	1399018	Intergenic	0.000488281	0.0152258
nadE	-	1400089	1400095	Intergenic	0.03125	0.0147659
osmE	+	1401518	1401482	Intergenic	1.49e-06	4.7e-06
celC	+	1403950	1403942	Intergenic	4.28e-06	2.61e-05
celG	+	1407054	1407046	Intergenic	1.91e-06	5.37e-06
katE	-	1406866	1407090	Intergenic	0.0625	0.0320175
yniC	-	1412217	1412316	Intergenic	0.0576591	0.0153097
yniB	+	1413988	1413669	Intergenic	0.015625	0.00655289
STM14_1608	-	1413426	1413712	Intergenic	0.0625	0.0374036
pfkB	-	1415067	1415066	Intergenic	0.523992	0.00700356
STM14_1618	+	1422112	1422090	Intergenic	0.0250512	0.762695
rplT	+	1425357	1425352	Intergenic	2.38e-07	0.000125731
ihfA	+	1429470	1429344	Intergenic	0	0
btuD	+	1431954	1431919	Intergenic	0.00390625	0.0104064
ydiU	+	1435215	1434991	Intergenic	6.1e-05	0.000612282
pps	+	1440214	1440124	Intergenic	1.53e-05	8.8e-07
ydiK	-	1455008	1455097	Intergenic	0.000488281	0.00954156
ydiH	+	1460326	1460230	Intergenic	0.0078125	0.0667984
ynhG	+	1468987	1468966	Intergenic	1.46e-11	0.00451378
lppB	-	1469022	1469033	Intergenic	1.91e-06	0.00193492
lpp	-	1469329	1469355	Intergenic	1.29e-07	1.29e-09
pykF	-	1469889	1469902	Intergenic	0.00195312	0.000125017
orf319	-	1484093	1484104	Intergenic	0.00012207	0.0033144
ssaK	+	1502266	1502239	Ingenic	0.0177248	0.125
ydhE	-	1511803	1511938	Intergenic	0.015625	0.0500269
ribE	+	1514354	1514169	Intergenic	0.015625	0.030727
cfa	-	1514140	1514211	Intergenic	0.015625	0.0211116
sodB	-	1519265	1519389	Intergenic	0.00012207	0.000261258
ydhO	-	1520021	1520097	Intergenic	0.0625	0.0341607
ydhD	+	1521611	1521600	Intergenic	0.03125	0.00579958
rnt	-	1521585	1521678	Intergenic	0.0625	0.023631
gloA	-	1522418	1522426	Intergenic	0.000939113	0.0116075
sodC_2	+	1526862	1526547	Intergenic	7.45e-09	2.23e-09
slyA	+	1530666	1530296	Intergenic	0.000488281	0.000429467
slyB	-	1530191	1530344	Intergenic	0.000976563	0.0137124
gst	-	1535600	1535716	Intergenic	0.00195312	0.00759574
tppB	-	1536413	1536426	Intergenic	2.98e-08	1.36e-07
ydgT	-	1545470	1545511	Intergenic	0.000244141	0.25
STM14_1761	-	1545871	1546024	Intergenic	0.00117493	0.00616151
ydgJ	+	1547483	1547397	Intergenic	0.000488281	0.00170217
STM14_1767	-	1548630	1549052	Intergenic	0.0625	0.0426965
fumC	+	1555762	1555380	Intergenic	0.00390625	0.00634534
rstA	-	1561242	1561266	Intergenic	0.000488281	0.0500269
pntB	+	1569085	1568601	Intergenic	0.015625	0.0353044
STM14_1795	-	1572007	1572036	Ingenic	0.0078125	0.00462445
ynfM	-	1572583	1572679	Ingenic	5.48e-06	6.91e-05
ynfI	-	1582245	1582252	Intergenic	0.00012207	0.000488424
ynfD	-	1589517	1589525	Intergenic	0.00074482	2.84e-06
ynfC	+	1590654	1590647	Intergenic	0.000244141	6.03e-05
ydfH	-	1597906	1597964	Intergenic	4.77e-07	0.000454355
STM14_1829	+	1602289	1602234	Intergenic	0.00012207	6.49e-07
ydeI	+	1603992	1603700	Intergenic	0.015625	0.0066611
STM14_1833	-	1603645	1603865	Intergenic	0.03125	0.101715
marC	+	1608837	1608832	Intergenic	3.73e-09	4.22e-10
STM14_1869	-	1635921	1635982	Intergenic	0.0625	0.0362426
STM14_1881	-	1646016	1646037	Intergenic	0	1.29e-12
rpsV	+	1655638	1655611	Intergenic	0.00585938	0.00986046
adhP	+	1658816	1658781	Intergenic	0.000976563	8.63e-05
narV	+	1677316	1677317	Intergenic	0.5	0.00122323
STM14_1912	-	1679429	1679481	Ingenic	7.83e-05	0.0124539
STM14_1918	-	1682491	1682562	Intergenic	0.000244141	0.000125471
STM14_1919	-	1683604	1683664	Ingenic	0.0284927	0.0489273
yncD	+	1686016	1686007	Intergenic	0.00390625	0.34464
ydcY	-	1689049	1689291	Intergenic	0.00390625	0.00160343
STM14_1932	+	1696737	1696706	Ingenic	0.000155374	0.033326
STM14_1933	+	1697190	1696807	Intergenic	0.03125	0.351338
ydcW	-	1696604	1696811	Intergenic	0.0112305	0.00671058
ydcN	-	1705608	1705656	Intergenic	0.00146753	0.0178326
STM14_1945	-	1707183	1707515	Intergenic	0.0078125	0.0127932
tehB	-	1708337	1708339	Intergenic	0.03125	0.128374
rimL	-	1710858	1711019	Intergenic	0.00390625	0.000116483
ydcK	+	1711176	1711022	Intergenic	0.03125	0.103904
STM14_1952	+	1713179	1713171	Intergenic	0.0590196	5.27e-05
mdoD	-	1719751	1719804	Intergenic	0.015625	0.0628233
STM14_1968	-	1727640	1727650	Intergenic	0.03125	0.0282085
STM14_1982	+	1739669	1739529	Intergenic	0.000976563	0.00591975
cybB	-	1739646	1739800	Intergenic	1.91e-06	3.44e-07
ydcF	-	1740409	1740447	Intergenic	0.00731665	0.0244132
ydbL	-	1746596	1746608	Intergenic	0.03125	0.0318663
ldhA	+	1751000	1750995	Intergenic	0.0625	0.0297825
STM14_1993	-	1751262	1751560	Intergenic	0.0625	0.0298815
STM14_1999	+	1757248	1757234	Intergenic	3.05e-05	0.0370332
dbpA	-	1758194	1758265	Intergenic	0.0625	0.0470268
ydaA	+	1766438	1766201	Intergenic	0.000488281	0.000746415
STM14_2023	-	1778775	1778782	Intergenic	0.000488281	0.0602095
ycjI	+	1784693	1784506	Intergenic	0.00390625	0.00114184
tpx	+	1786111	1786068	Intergenic	0.015625	0.0216853
tyrR	-	1786802	1786870	Intergenic	0.03125	0.0157932
pspE	-	1791140	1791163	Intergenic	0.00209045	0.00042811
sapF	+	1799708	1799656	Intergenic	0.03125	0.360407
fabI	+	1803617	1803613	Intergenic	0.00646973	0.054338
rnb	+	1806980	1806969	Intergenic	0.03125	0.013312
STM14_2059	+	1809613	1809514	Ingenic	0.00184498	0.26272
osmB	+	1810912	1810830	Intergenic	0.00195312	0.00106449
ribA	+	1815396	1815388	Intergenic	6.1e-05	8.56e-05
STM14_2071	-	1818307	1818504	Intergenic	1.91e-06	0.00258558
cysB	-	1819034	1819096	Intergenic	0.00390625	0.00312613
topA	-	1820454	1820481	Intergenic	0.00390625	0.0524053
sohB	-	1823769	1823774	Intergenic	0.015625	0.00235368
STM14_2094	+	1838532	1838500	Intergenic	0.00012207	0.000308986
ompW	-	1838565	1838582	Intergenic	0.0078125	0.112648
yciB	+	1841337	1841327	Intergenic	0.000488281	0.00515459
yciI	+	1843207	1843197	Intergenic	0.00195312	0.00271463
STM14_2102	-	1843235	1843241	Intergenic	1.49e-08	4.79e-05
oppA	-	1850177	1850297	Intergenic	2.33e-08	2.71e-07
ychE	-	1852681	1852693	Intergenic	0.03125	0.00683803
adhE	+	1856518	1856495	Intergenic	0.00012207	0.000119174
tdk_2	-	1856558	1856692	Intergenic	0.00195312	0.322747
hns	+	1858415	1858385	Ingenic	6.1e-05	0.000606665
galU	-	1858513	1858517	Intergenic	0.0078125	0.0128301
ychP	-	1877288	1877411	Intergenic	0.0625	0.0264411
ychN	+	1879409	1879365	Intergenic	9.54e-07	1.26e-08
chaB	-	1879234	1879445	Intergenic	0.03125	0.0347721
hemA	-	1885132	1885143	Intergenic	7.83e-05	0.00923021
prsA	+	1889407	1889397	Intergenic	0.000259399	0.0228084
ychF	+	1893665	1893598	Intergenic	0.0078125	0.00233569
treA	+	1907720	1907471	Intergenic	0.03125	0.0518505
ymgE	-	1907182	1907534	Intergenic	0.0625	0.0368849
ldcA	+	1910441	1910401	Intergenic	0.03125	0.0274641
dadX	-	1912136	1912294	Intergenic	0.0625	0.0490799
dadA	-	1913354	1913378	Ingenic	0.000714028	0.243591
ycgB	+	1916730	1916531	Intergenic	0.0625	0.0279185
fadR	-	1916443	1916578	Intergenic	0.00012207	0.000446655
STM14_2186	-	1920216	1920255	Intergenic	0.0625	0.0343452
minE	+	1924612	1924589	Intergenic	0.0078125	0.000619281
fadD	-	1926597	1926624	Intergenic	0.00390625	0.000963089
yoaH	-	1932294	1932311	Intergenic	0.03125	0.0517319
sdaA	+	1936158	1936145	Intergenic	6.84e-09	6.03e-06
manZ	+	1942636	1942623	Intergenic	0.000162457	0.000469498
rrmA	-	1944055	1944112	Intergenic	0.03125	0.15836
STM14_2219	-	1946693	1946749	Ingenic	0.0327148	0.259259
cspC	-	1946911	1946952	Intergenic	1.23e-07	4.17e-06
STM14_2225	-	1947869	1947966	Intergenic	0.144531	0.0444007
STM14_2227	+	1949006	1948864	Intergenic	0.000244141	0.000173244
STM14_2229	-	1949791	1949871	Ingenic	0.0105998	0.25
htpX	-	1951450	1951464	Intergenic	5.96e-08	1.66e-08
prc	-	1952535	1952539	Intergenic	0.00012207	0.000292802
STM14_2239	+	1961829	1961773	Intergenic	2e-05	2.48e-07
yebW	+	1962228	1962075	Intergenic	1.19e-07	1.05e-06
STM14_2242	-	1962931	1962968	Intergenic	9.54e-07	0.676819
STM14_2250	-	1966923	1966960	Intergenic	0.015625	0.0632488
STM14_2252	+	1967915	1967776	Intergenic	0.000244141	0.0471884
STM14_2260	-	1973042	1973190	Intergenic	0.015625	0.0905965
STM14_2279	-	1980061	1980071	Intergenic	0.0668371	0.0438544
exoX	+	1983375	1983175	Intergenic	0.000488281	0.000461618
yebE	-	1985465	1985474	Intergenic	0.0317841	0.0258481
yebG	-	1986642	1986648	Intergenic	0.0216426	0.151965
eda	-	1988293	1988347	Intergenic	0.03125	0.0311915
zwf	-	1991001	1991072	Intergenic	0.0078125	0.00923247
pykA	+	1995332	1995324	Intergenic	0.0078125	0.104381
yebA	-	1996476	1996485	Intergenic	0.03125	0.129344
ruvA	-	2001471	2001478	Intergenic	0.0489772	0.261719
yecE	+	2010001	2009993	Intergenic	0.0351562	0.125178
argS	+	2015760	2015734	Intergenic	0.0078125	0.00288661
flhE	-	2019218	2019224	Intergenic	0.015625	0.26272
cheZ	-	2022920	2023032	Intergenic	0.109375	0.0256375
flhC	-	2032480	2032540	Ingenic	0.319081	0.0151292
otsA	-	2034475	2034704	Intergenic	0.00390625	0.0161241
ftnB	+	2039164	2039148	Intergenic	0.0078125	0.0484834
ftn	+	2041299	2041293	Intergenic	0.03125	0.0397449
yecA	-	2042698	2043091	Intergenic	0.015625	0.0261125
pgsA	-	2046718	2047218	Intergenic	0.0625	0.036558
yedD	-	2064527	2064596	Intergenic	0.015625	0.0206611
dsrB	-	2079408	2079494	Intergenic	0.00390625	0.00101904
yodD	+	2080055	2080044	Intergenic	0.0351562	0.423397
STM14_2427	-	2093807	2093906	Ingenic	0.222172	2.07e-08
STM14_2462	-	2117908	2118324	Intergenic	0.03125	0.25
STM14_2474	+	2126794	2126775	Intergenic	0.03125	0.0281939
yeeI	+	2134771	2134699	Intergenic	0.03125	0.0373884
erfK	-	2147735	2147847	Intergenic	0.00012207	0.000426498
yeeX	-	2185146	2185200	Intergenic	9.54e-07	9.76e-05
yeeF	-	2197362	2197379	Intergenic	2.98e-08	6e-08
yeeY	-	2198938	2199023	Ingenic	0.000915527	0.00364292
yeeZ	-	2199939	2199983	Intergenic	0.00134627	0
wzzB	-	2208348	2208384	Intergenic	1.86e-09	6.07e-08
gnd	-	2210889	2210913	Intergenic	0.03125	0.108377
galF	-	2230463	2230509	Ingenic	0.0178491	0.67232
yegH	+	2256768	2256458	Intergenic	1.19e-07	0.0232285
asmA	-	2256300	2256544	Intergenic	0.015625	0.105739
STM14_2623	-	2265573	2265633	Intergenic	0.0625	0.0359719
baeR	+	2276964	2276812	Intergenic	6.1e-05	0.0301746
STM14_2638	-	2284593	2284669	Intergenic	0.0195312	0.106589
yegS	+	2286482	2286465	Intergenic	0.015625	0.0557199
yegW	-	2290845	2291032	Intergenic	0.03125	0.00667599
STM14_2651	-	2294155	2294185	Intergenic	5.96e-08	0.149702
yehE	-	2299443	2299459	Intergenic	0.00012207	3.76e-05
mrp	-	2299930	2300018	Intergenic	0.015625	0.0701929
metG	+	2303386	2303325	Intergenic	0.03125	0.0127205
bglX	-	2312666	2312726	Intergenic	0.000488281	0.00312124
pbpG	-	2317070	2317078	Intergenic	0.03125	0.13552
yohD	+	2319836	2319506	Intergenic	0.03125	0.0965287
yohF	-	2319311	2319555	Intergenic	0.0625	0.03966
sanA	+	2332550	2332499	Ingenic	0.015625	0.0306564
fghA	+	2343902	2343852	Intergenic	0.000976563	0.0136266
cirA	-	2347879	2348105	Intergenic	0.03125	0.261719
lysP	-	2350373	2350441	Intergenic	0.00195312	0.00908504
fruA	-	2355123	2355134	Intergenic	3.73e-09	1.14e-13
rplY	+	2378300	2378270	Intergenic	0.00195312	0.00210203
STM14_2751	-	2378357	2378379	Ingenic	0.015625	0.137961
yejK	-	2378972	2379027	Ingenic	0.0192871	0.0478592
eco	+	2412305	2412106	Intergenic	0.015625	0.0448074
rcsB	+	2422287	2422197	Intergenic	0.015625	0.0190042
gyrA	-	2425241	2425264	Ingenic	0.00390625	0.00170136
ubiG	+	2432598	2432597	Intergenic	0.000259399	0.000743022
yfbE	+	2456684	2456663	Ingenic	0.0755888	5.21e-05
pmrD	-	2462484	2462871	Intergenic	0.03125	0.125624
menB	-	2465466	2465552	Ingenic	0.0113279	0.111111
menD	-	2467155	2467179	Ingenic	0.03125	0.0935555
STM14_2852	+	2473325	2473196	Intergenic	0.015625	0.0874155
nuoB	-	2489930	2489929	Intergenic	0.591568	0.0078125
lrhA	-	2491659	2491677	Intergenic	0.0078125	0.0705566
STM14_2879	-	2498684	2498696	Intergenic	0.0058703	5.38e-05
pta	+	2502946	2502914	Intergenic	0.000244141	2.4e-05
STM14_2885	-	2504693	2504701	Intergenic	0.0625	0.0387414
STM14_2892	-	2509940	2509960	Intergenic	0.000244141	0.50627
yfcH	+	2513645	2513631	Intergenic	3.05e-05	0.00823554
argT	-	2516965	2517063	Ingenic	0.0906839	0.000394291
flk	+	2536362	2536148	Intergenic	0.0625	0.0340906
fabB	-	2540169	2540174	Intergenic	4.77e-07	3.19e-08
aroC	-	2546076	2546093	Ingenic	0.0175781	0.00136888
sixA	-	2548650	2548963	Intergenic	0.03125	0.348138
yfcZ	-	2553285	2553292	Intergenic	1.91e-06	2.26e-06
fadL	+	2555272	2555254	Intergenic	1.53e-05	0.000154948
STM14_2943	-	2555308	2555315	Intergenic	0.0078125	0.0766575
yfdC	+	2557346	2557300	Intergenic	0.0078125	0.0143445
STM14_2951	-	2565170	2565349	Intergenic	0.015625	0.445213
yfdZ	-	2567453	2567557	Intergenic	0.03125	0.0360435
ypeC	+	2575362	2575210	Intergenic	0.03125	0.0323651
nupC	+	2578064	2578057	Intergenic	0.000244141	0.00500699
gltX	-	2581711	2581715	Intergenic	0.000244141	0.0180675
zipA	-	2592608	2592640	Intergenic	0.000488281	0.0693482
cysK	+	2595852	2595754	Ingenic	4.18e-06	6.79e-08
STM14_2987	-	2595808	2595873	Intergenic	0.00390625	0.00243816
STM14_2988	+	2596193	2596094	Ingenic	0.197937	0.0116099
ptsI	+	2598191	2598171	Intergenic	0.353503	0.000352073
crr	+	2598733	2598721	Intergenic	0.000976563	0.0123637
cysM	-	2603101	2603203	Intergenic	0.000488281	0.000175741
STM14_3004	-	2609080	2609180	Intergenic	0.000488281	0.0796949
eutK	-	2616705	2616712	Intergenic	0.03125	0.00646016
maeB	-	2631507	2631531	Intergenic	0.015625	0.0147659
tktB	+	2637329	2637052	Intergenic	0.0625	0.03966
purC	-	2653650	2653656	Intergenic	0.000488281	0.00641515
perM	-	2658152	2658248	Ingenic	2.31e-07	0.0436995
yfgD	+	2661572	2661385	Intergenic	0.000244141	0.0285263
upp	-	2663577	2663585	Intergenic	0.0078125	0.046217
STM14_3071	+	2673023	2672954	Intergenic	0.0078125	0.00836164
guaA	-	2674352	2674357	Intergenic	0.000976563	0.000372927
xseA	+	2678993	2678980	Intergenic	0.0078125	0.429974
STM14_3096	-	2710021	2710094	Intergenic	0.0471042	0.0452675
ndk	-	2711524	2711622	Ingenic	1.23e-08	0.000175553
sseA	+	2725308	2725300	Intergenic	0	4.95e-14
csiE	+	2744348	2743904	Intergenic	0.0078125	0.0012473
glyA	-	2745113	2745234	Intergenic	0.0078125	0.0379525
glnB	-	2755065	2755212	Intergenic	0.015625	0.0344168
yfhB	-	2766086	2766121	Ingenic	0.00375409	0.000539865
acpS	-	2773582	2773615	Intergenic	0.03125	0.00847042
STM14_3193	+	2810288	2810257	Intergenic	0.0078125	0.0340906
STM14_3199	-	2812895	2812905	Intergenic	0.03125	0.0536574
STM14_3208	-	2816607	2816704	Ingenic	1.94e-05	0.415747
STM14_3211	-	2817479	2817545	Intergenic	0.015625	0.0030101
STM14_3217	+	2821835	2821736	Ingenic	0.000153861	0.00205221
rseC	-	2831122	2831148	Intergenic	0.03125	0.0905965
yfiD	-	2839706	2839740	Intergenic	0.00195312	0.00200834
ung	+	2841157	2841131	Intergenic	0.03125	0.0356805
yfiF	-	2841243	2841247	Intergenic	0.03125	0.0458733
trxC	+	2842915	2842907	Intergenic	0.0924667	0.0210969
STM14_3253	-	2849602	2849614	Intergenic	0.000364304	3.76e-05
clpB	-	2856009	2856033	Intergenic	0.00390625	0.00954156
yfiO	+	2861329	2861313	Intergenic	9.09e-13	6.46e-08
yfiA	+	2861931	2861923	Intergenic	5.6e-13	1.62e-09
pheA	+	2863350	2863334	Intergenic	0.000488281	0.0849406
rplS	-	2868741	2868790	Intergenic	0	0
ffh	-	2871082	2871119	Intergenic	1.68e-07	0.00218317
grpE	-	2875339	2875504	Intergenic	0.00390625	0.00806667
smpA	+	2879381	2879329	Intergenic	0.00390625	0.0576823
STM14_3300	+	2898266	2897793	Intergenic	0.0078125	0.09888
iroC	+	2941497	2941461	Intergenic	0.0435793	0.148032
STM14_3356	+	2951260	2951226	Ingenic	0.0245209	0.0263866
ygaE	+	2965404	2965364	Intergenic	0.000976563	0.0101052
yqaE	-	2965924	2965935	Intergenic	0.00025413	0.0134913
STM14_3374	+	2966612	2966575	Ingenic	0.189269	0.033344
STM14_3376	+	2967495	2967370	Intergenic	2.38e-07	1.42e-06
ygaM	+	2970171	2969882	Intergenic	0.015625	0.0123742
nrdF	+	2975902	2975831	Intergenic	0.000244141	0.0426836
emrR	+	2981930	2981886	Intergenic	0.0245209	0.0426836
luxS	-	2986469	2986505	Intergenic	0.00390625	0.000462827
gshA	-	2987151	2987170	Intergenic	0.150879	0.0441329
csrA	-	2991131	2991186	Intergenic	0.03125	0.169699
alaS	-	2991595	2991606	Intergenic	0.0384064	0.133883
recA	-	2995051	2995089	Intergenic	3.81e-05	0.0905271
sitD	+	3030394	3030037	Intergenic	0.00195312	0.0258069
sptP	-	3042177	3042308	Intergenic	0.00012207	0.161605
spaP	-	3053849	3053908	Ingenic	0.0245209	0.259259
STM14_3506	+	3068418	3068383	Intergenic	0.0351562	0.679349
rpoS	-	3085710	3085731	Intergenic	3.55e-15	3.3e-14
ftsB	-	3091684	3091711	Ingenic	0.0133018	0.0808095
ygcF	-	3116018	3116367	Intergenic	0.03125	0.264208
eno	-	3117142	3117174	Intergenic	0.0078125	0.0390522
STM14_3563	-	3122159	3122250	Ingenic	0.0351562	0.0345974
STM14_3571	+	3134849	3134736	Intergenic	0.015625	0.150158
syd	-	3136999	3137077	Intergenic	0.03125	0.0412348
ygdH	+	3140057	3140016	Ingenic	0.0625	0.0441329
sdaB	+	3143327	3143296	Intergenic	0.03125	0.15836
ygdI	-	3155120	3155345	Intergenic	3.96e-09	2.5e-06
thyA	-	3177809	3177826	Intergenic	5.82e-11	3.36e-07
ygdR	+	3185205	3185168	Ingenic	0.0154419	0.660083
yqeF	-	3199381	3199467	Intergenic	0.000488281	0.00193782
STM14_3669	-	3216499	3216714	Intergenic	0.03125	0.347626
idi	+	3218323	3218282	Intergenic	0.000488281	0.00029584
lysS	-	3218218	3218358	Intergenic	0.015625	0.0409289
ygfZ	+	3227367	3227037	Intergenic	0.03125	0.0385911
bglA	+	3229886	3229879	Intergenic	1.53e-05	0.000581243
visC	-	3236239	3236276	Intergenic	0.00012207	0.00279438
ygfE	+	3241194	3241195	Intergenic	0.524256	0.0178326
serA	-	3242411	3242418	Intergenic	0.00012207	0.00282114
rpiA	-	3243872	3243916	Intergenic	0.0625	0.0452218
yggB	-	3247543	3247563	Intergenic	0.000976563	0.00019322
fba	-	3248638	3248650	Intergenic	0	0
tktA	-	3255519	3255532	Intergenic	6.1e-05	2.77e-06
yggG	+	3258566	3258557	Intergenic	0.03125	0.0992531
speA	-	3268033	3268048	Intergenic	2.33e-10	6.61e-13
metK	+	3272015	3271968	Intergenic	6.1e-05	0.000105714
galP	+	3273862	3273855	Intergenic	4.72e-07	2.34e-10
gshB	+	3277173	3277008	Intergenic	0.0898438	0.0415219
yqgF	+	3278323	3278203	Intergenic	0.03125	0.339787
yggN	-	3285814	3285838	Ingenic	7.63e-06	0.00023552
yggX	+	3289273	3289162	Intergenic	0.00110472	1.35e-06
gsp	-	3320593	3320598	Intergenic	0.0625	0.0264411
yghU	+	3323549	3323547	Intergenic	0.015625	0.00271463
hybG	-	3325440	3325453	Intergenic	0.03125	0.221211
hypA_2	-	3325724	3325729	Intergenic	0.0351562	0.578125
yghA	+	3337881	3337715	Intergenic	0.0078125	0.0581067
exbD	-	3337817	3337828	Intergenic	0.0078125	0.103207
dkgA	+	3344503	3344484	Intergenic	8.43e-06	7.35e-11
STM14_3836	+	3346643	3346635	Ingenic	0.000244141	0.000308052
parC	-	3355188	3355199	Intergenic	0.0192871	0.296853
ygiW	-	3358500	3358506	Intergenic	0.0351562	0.0301068
ygiN	+	3362097	3362089	Intergenic	0.00390625	0.000816892
STM14_3860	+	3368417	3368398	Intergenic	2.86e-06	0.0398593
ygiC	+	3370445	3370347	Intergenic	1.53e-05	4.14e-05
STM14_3865	-	3371888	3372178	Intergenic	0.00390625	0.0062857
ribB	-	3376089	3376104	Intergenic	0.015625	0.0130072
glgS	-	3377457	3377567	Intergenic	0.015625	0.0576823
STM14_3872	-	3377844	3377873	Intergenic	0.0195312	0.0175379
yqiK	+	3380360	3380352	Intergenic	0.03125	0.802469
rfaE	-	3380706	3380812	Intergenic	0.000976563	9.92e-05
glnE	-	3382273	3382293	Intergenic	0.0337223	0.111111
cca	+	3388960	3388715	Intergenic	0.0625	0.0343452
rpoD	+	3396509	3396501	Intergenic	1.86e-09	0.71036
aer	-	3400972	3401008	Intergenic	0.015625	0.11087
STM14_3897	+	3404475	3404460	Intergenic	0.315395	0.040841
fadH	+	3406527	3406526	Intergenic	0.03125	0.0986874
ygjO	-	3406449	3406607	Intergenic	0.0078125	0.0860764
ygjU	+	3413192	3412997	Intergenic	0.0078125	0.0667984
yqjK	+	3416078	3416053	Intergenic	0.0078125	0.0021105
yhaH	+	3418233	3418226	Intergenic	0.00390625	4.22e-05
STM14_3944	+	3445518	3445426	Intergenic	0.0625	0.0304444
yraP	+	3450392	3450103	Intergenic	0.03125	0.0370386
yraR	-	3450080	3450170	Intergenic	0.03125	0.00938138
yhbO	+	3451688	3451454	Intergenic	0.00390625	0.000948504
deaD	-	3459320	3459369	Intergenic	0.000488281	0.000629179
rpsO	-	3464781	3464808	Intergenic	4.34e-07	1.23e-06
truB	-	3465180	3465228	Intergenic	5.04e-08	0.383692
yhbC	-	3471001	3471027	Intergenic	0.0239702	0.0195814
hflB	-	3478541	3478585	Intergenic	0.000915527	0.0030437
yhbY	+	3481767	3481669	Intergenic	6.1e-05	0.0049574
greA	-	3481771	3481825	Intergenic	0.0245209	0.0311972
obgE	-	3484061	3484114	Intergenic	0.00195312	0.0155631
rpmA	-	3486362	3486397	Intergenic	6.91e-14	1.58e-13
STM14_3996	-	3490412	3490436	Intergenic	0.00566549	0.000102422
yrbB	-	3490500	3490546	Ingenic	0.00801014	0.000506298
ptsO	+	3501886	3501827	Intergenic	3.05e-05	1.97e-05
yrbL	+	3502820	3502708	Intergenic	0.00195312	0.118541
arcB	-	3504280	3504388	Intergenic	0.185649	0.033344
yhcH	-	3518265	3518337	Intergenic	0.0625	0.0320175
yhcK	-	3523022	3523043	Intergenic	0.00390625	0.026671
rpsI	-	3526285	3526302	Intergenic	0.03125	0.263371
STM14_4050	-	3539732	3539826	Ingenic	0.0802892	0.0133347
mdh	-	3540563	3540575	Ingenic	0	1.94e-07
argR	+	3542446	3542397	Intergenic	3.05e-05	1.4e-06
yhcN	+	3543037	3543025	Intergenic	0.0286865	0.117003
mreC	-	3556274	3556298	Ingenic	0.0195312	0.0856417
accC	+	3565831	3565824	Intergenic	1.53e-05	0.0375824
yhdT	+	3566254	3566175	Ingenic	0.00845027	0.0178326
yhdU	+	3571684	3571674	Intergenic	0.00317383	0.000504534
yrdD	-	3588504	3588524	Ingenic	0.015625	0.203082
smg	-	3589062	3589093	Ingenic	0.0455932	0.367188
mscL	+	3595575	3595560	Intergenic	2.33e-10	2.17e-07
rplQ	-	3596723	3596735	Intergenic	0	0
bfr	-	3610880	3611232	Intergenic	0.03125	0.0374036
bfd	-	3611746	3611781	Intergenic	0.1687	0.03635
tuf_1	-	3612125	3612160	Ingenic	7.11e-15	7.27e-13
fkpA	-	3618714	3618729	Intergenic	0.0078125	0.00745615
slyX	+	3619989	3619985	Intergenic	4.66e-10	2.66e-15
slyD	-	3620021	3620173	Intergenic	3.73e-09	8.44e-10
yheV	-	3620847	3620858	Intergenic	0.00849733	0.683594
STM14_4166	-	3625677	3625984	Intergenic	0.00195312	0.00160343
yhfA	-	3628765	3628792	Intergenic	0.015625	0.0469447
crp	+	3630214	3630136	Ingenic	0.0631735	0.000564247
trpS	-	3650055	3650142	Ingenic	0.00195312	0.0276499
pckA	+	3672085	3672080	Intergenic	1.19e-07	2.77e-07
greB	+	3674947	3674922	Intergenic	0.0107422	0.0388327
yhgG	+	3680649	3680601	Intergenic	0.000976563	0.0391484
yhgI	+	3684049	3683911	Intergenic	0.03125	0.0265521
STM14_4236	-	3693782	3693869	Ingenic	3.87e-05	3.36e-08
glgP	-	3712587	3712611	Intergenic	7.63e-06	0.000165222
gntR	-	3725845	3725866	Intergenic	0.015625	0.00833666
yhhA	+	3736704	3736444	Intergenic	0.000488281	0.00021292
ugpB	-	3739983	3740059	Ingenic	0.0078125	0.0284177
livF	-	3742302	3742352	Intergenic	0.00390625	0.0135816
yhhK	+	3748073	3748005	Ingenic	0.00128841	0.0133347
rpoH	-	3749610	3749625	Intergenic	3.81e-05	1.49e-06
nikR	+	3765450	3765442	Intergenic	0.03125	0.0324054
uspA	+	3775087	3774987	Intergenic	1.19e-07	1.83e-05
STM14_4324	-	3779752	3779865	Intergenic	5.48e-06	0.00327279
STM14_4332	-	3788201	3788230	Intergenic	4.77e-07	1.1e-06
treF	+	3790948	3790924	Intergenic	0.000244141	0.0111389
yhjG	-	3797640	3798115	Intergenic	0.03125	0.0352229
yhjK	-	3805348	3805415	Ingenic	0.0327148	0.033344
yhjT	+	3820166	3820124	Ingenic	0.0177914	0.00895006
yhjU	+	3821971	3821800	Intergenic	0.000137329	0.82452
STM14_4366	-	3821828	3822083	Intergenic	0.000244141	0.00465438
dppF	-	3824001	3824031	Intergenic	0.000976563	0.0854324
yhjY	-	3842007	3842182	Intergenic	0.00012207	0.0525639
yiaF	-	3848388	3848402	Intergenic	0.0625	0.0416009
yiaG	+	3849944	3849841	Intergenic	0.00916854	1.77e-05
glyQ	-	3855532	3855540	Intergenic	8.77e-06	0.00792504
STM14_4409	-	3856551	3856590	Intergenic	0.015625	0.0341607
bax	-	3862921	3863082	Intergenic	0.0625	0.0438198
STM14_4439	+	3884263	3884252	Intergenic	0	0.000385731
selA	-	3886366	3886384	Ingenic	0.114829	0.00999451
yibF	-	3887830	3887874	Intergenic	0.00260436	3.27e-06
mtlA	+	3891008	3890874	Intergenic	0.0078125	0.0047966
mtlD	+	3892322	3892243	Ingenic	0.113281	0.00799827
mtlR	+	3892837	3892830	Intergenic	0.0078125	0.0452675
yibL	+	3893720	3893702	Intergenic	3.05e-05	1.7e-06
tdh	-	3916533	3916574	Intergenic	0.0078125	0.000835535
rfaK	-	3923241	3923253	Intergenic	0.00390625	0.169434
rfaJ	-	3926168	3926179	Intergenic	0.0286865	0.111111
coaD	+	3934931	3934795	Intergenic	0.015625	0.0127425
rpmG	-	3935719	3935730	Intergenic	0.0078125	0.00282114
rpmB	-	3935823	3935918	Ingenic	0.0327148	0.441654
yicC	+	3942106	3942076	Intergenic	0.0625	0.036558
fidL	-	3971297	3971415	Intergenic	0.015625	0.0451735
cigR	-	3974385	3974440	Intergenic	0.00585938	0.000204627
STM14_4557	+	3993199	3993152	Intergenic	0.0625	0.0415219
ilvN	-	4009198	4009315	Intergenic	0.015625	0.101507
ivbL	-	4011374	4011404	Intergenic	0.0286865	0.0730603
STM14_4587	-	4014399	4014492	Intergenic	1.91e-06	5.18e-05
yidA	-	4047857	4047898	Intergenic	0.000244141	0.000168947
gyrB	-	4052542	4052548	Intergenic	5.68e-14	0.000486933
dnaN	-	4056176	4056212	Intergenic	0.0625	0.0256375
trmE	+	4063284	4063270	Intergenic	0.00390625	0.00460879
glmS	-	4082708	4082728	Intergenic	0	4.87e-06
atpC	-	4087357	4087364	Intergenic	2.91e-11	0.19453
STM14_4669	-	4094350	4094364	Intergenic	0.0461426	0.203082
mioC	-	4097639	4097859	Intergenic	0.015625	0.00694399
asnA	+	4100198	4099993	Intergenic	0.0625	0.0330155
trkD	+	4105219	4105155	Intergenic	6.1e-05	1.31e-05
rbsB	+	4109267	4109170	Ingenic	0.254792	0.00147967
yifA	-	4119035	4119236	Intergenic	0.03125	0.143308
ilvL	+	4122553	4122524	Intergenic	2.86e-06	0.00278662
STM14_4704	+	4130043	4130014	Intergenic	3.05e-05	4.26e-06
ilvC	+	4132596	4132543	Intergenic	0.000976563	4.03e-05
ppiC	-	4132499	4132635	Intergenic	0.03125	0.0271712
trxA	+	4138994	4138856	Intergenic	0.0150079	2.98e-05
rho	+	4140538	4140534	Intergenic	0.00390625	0.00998411
hemY	-	4155552	4155613	Intergenic	0.03125	0.0222392
cyaA	+	4162662	4162604	Ingenic	0.00317383	0.000499091
dlhH	-	4187056	4187484	Intergenic	0.03125	0.0261125
udp	+	4189322	4189316	Intergenic	0.000488281	0.00117408
yigP	+	4192428	4192352	Ingenic	0.00704375	0.0503897
fadA	-	4201677	4201828	Intergenic	1.46e-11	1.56e-12
yigZ	+	4207333	4207325	Intergenic	0.195764	0.0221442
polA	+	4222567	4222501	Intergenic	0.00127378	1.77e-06
yihA	-	4222749	4222836	Intergenic	0.00195312	0.000887682
STM14_4813	+	4223963	4223932	Intergenic	7.45e-09	1.42e-06
STM14_4816	-	4225929	4226121	Intergenic	0.0078125	0.0130749
hemN	+	4226307	4226128	Intergenic	0.0625	0.0296043
glnG	-	4226430	4226441	Intergenic	0.0625	0.0354656
typA	+	4232814	4232791	Intergenic	0.0625	0.0495231
yiiD	+	4253462	4253218	Intergenic	1.19e-07	6.03e-07
fdhE	-	4255654	4255869	Intergenic	0.03125	0.105344
fdoI	-	4256777	4256795	Ingenic	5.55e-06	0.134847
sodA	+	4280755	4280743	Intergenic	0.000201225	5.58e-07
cpxP	+	4284722	4284679	Intergenic	2.38e-07	2.44e-05
STM14_4895	-	4293574	4293826	Intergenic	0.03125	0.696286
STM14_4905	+	4303991	4303758	Intergenic	0.03125	0.033025
tpiA	-	4303593	4303850	Intergenic	0.03125	0.189351
glpK	-	4307913	4307927	Intergenic	6.42e-11	3.61e-05
yiiU	+	4311128	4310939	Intergenic	1.91e-06	5.02e-08
menG	-	4311150	4311161	Ingenic	0.0625	0.0476348
hslU	-	4312727	4312735	Intergenic	0.03125	0.0612829
ftsN	-	4314681	4314698	Intergenic	0.0391769	0.00559958
rpmE	+	4319571	4319560	Intergenic	1.46e-11	9.04e-12
metJ	-	4322715	4322716	Intergenic	6.1e-05	4e-05
metF	+	4333008	4333003	Intergenic	0.03125	0.598122
katG	+	4335354	4335348	Intergenic	0.000488281	0.0160944
frwB	+	4342321	4342300	Intergenic	0.03125	0.0233049
frwD	+	4345931	4345895	Intergenic	0.0625	0.0294933
udhA	-	4357227	4357565	Intergenic	0.00390625	0.00883457
oxyR	+	4357623	4357582	Intergenic	0.0625	0.0304537
tuf_2	+	4375450	4375368	Ingenic	4.29e-09	4.86e-12
nusG	+	4376572	4376528	Intergenic	1.49e-06	0.00404289
rplL	+	4379174	4379171	Intergenic	0.109375	0.0341607
rpoC	+	4387835	4387817	Intergenic	0.03125	0.0341441
hupA	+	4400565	4400562	Intergenic	0.00646973	0.275905
purD	-	4404702	4404742	Intergenic	0.03125	0.0311915
STM14_5019	-	4407726	4407796	Intergenic	1.53e-05	0.00243489
yjaB	-	4413671	4413786	Intergenic	0.03125	0.0547534
metA	+	4415357	4415309	Intergenic	0.0078125	0.0288095
STM14_5033	-	4420202	4420332	Intergenic	0.015625	0.00488017
aceK	+	4420403	4420368	Intergenic	0.000244141	4.95e-05
pepE	-	4427529	4427535	Intergenic	0.03125	0.685177
yjbD	-	4429860	4429884	Intergenic	3.05e-05	9.19e-08
STM14_5073	+	4451888	4451876	Intergenic	0.0625	0.0470801
pgi	+	4455442	4455352	Intergenic	0.03125	0.184956
yjbE	+	4456045	4456038	Intergenic	0.03125	0.123881
ubiA	+	4469672	4469623	Intergenic	0.00390625	3.16e-05
plsB	-	4469577	4469722	Intergenic	0.03125	0.0311585
lexA	+	4473459	4473398	Intergenic	0.0351562	0.00200834
yjbJ	+	4475580	4475243	Intergenic	0.0625	0.0496754
zur	-	4475194	4475342	Intergenic	0.000976563	0.00294234
yjbN	+	4478528	4478500	Intergenic	0	6.44e-15
qor	-	4479076	4479085	Intergenic	1.16e-10	1.75e-10
uvrA	-	4486702	4486755	Intergenic	0.00390625	0.0143001
STM14_5121	+	4512703	4512695	Intergenic	0.000976563	0.578125
STM14_5130	+	4519483	4519341	Intergenic	0.000259399	0.0416009
acs	-	4527198	4527256	Intergenic	0.0578983	1.23e-07
phnB	-	4543082	4543146	Ingenic	0.0113144	1.31e-05
proP	+	4546051	4546014	Intergenic	0.127938	0.0481443
STM14_5162	+	4546201	4546173	Intergenic	4.77e-07	0.000893221
basS	-	4546156	4546181	Intergenic	0.0625	0.0457053
STM14_5181	+	4569971	4569926	Intergenic	0.0078125	0.0555556
STM14_5186	-	4573092	4573190	Ingenic	0.0286865	0.111111
STM14_5195	+	4579167	4579162	Intergenic	0.03125	0.170996
yjdC	-	4579490	4579601	Intergenic	7.45e-09	0.000443607
aspA	-	4583751	4583776	Intergenic	0.0107422	0.110817
fxsA	+	4586249	4586029	Intergenic	0.0625	0.0340906
groEL	+	4589720	4589588	Intergenic	5.96e-08	0.00145073
yjeI	+	4590196	4590185	Intergenic	0.00390625	0.0460239
ecnB	+	4593679	4593456	Intergenic	0.0625	0.0244486
blc	-	4594333	4594665	Intergenic	0.0625	0.0235426
frdD	-	4595304	4595310	Intergenic	6.1e-05	0.075467
miaA	+	4617420	4617323	Ingenic	0.144855	0.00165077
hflC	+	4621582	4621547	Intergenic	0.00045526	2.88e-07
vacB	+	4626334	4626332	Intergenic	0.0766075	0.00589779
yjfH	+	4627161	4627154	Intergenic	0.015625	0.0310729
yjfN	-	4633918	4634111	Intergenic	0.00390625	0.0536888
yjfY	-	4642569	4642598	Intergenic	0.000488281	0.000215944
rplI	+	4644803	4644783	Intergenic	7.11e-15	1.48e-12
ytfB	-	4645788	4645907	Intergenic	0.015625	0.0023237
ytfH	+	4652621	4652332	Intergenic	0.0625	0.0457992
cysQ	+	4655405	4655341	Intergenic	6.1e-05	0.000102853
ytfL	-	4656491	4656506	Intergenic	0.015625	0.0391484
msrA	-	4657952	4658032	Intergenic	1.37e-05	0.551515
ytfP	+	4664741	4664739	Intergenic	0.000244141	4.95e-05
ppa	-	4667547	4667571	Intergenic	0.000976563	0.00716269
fbp	-	4668134	4668328	Intergenic	0.0351562	0.339183
STM14_5308	-	4672247	4672255	Intergenic	0.015625	0.26272
yjgA	-	4694005	4694012	Intergenic	0.00390625	0.417336
cybC	+	4696557	4696496	Intergenic	0.00195312	0.000409698
yjgF	-	4715850	4715866	Intergenic	0.000259954	0.00154188
yjgD	+	4726238	4726166	Ingenic	5.65e-05	0.000783756
valS	-	4729730	4729846	Intergenic	0.000488281	4.22e-06
pepA	-	4733149	4733281	Intergenic	0.000130842	0.00028902
STM14_5374	-	4734825	4734836	Intergenic	0.0132584	0.480144
yjgQ	+	4737467	4737369	Intergenic	0.03125	0.0269956
yjgB	-	4742354	4742602	Intergenic	0.0625	0.0460239
STM14_5387	+	4749411	4749397	Intergenic	0.015625	0.32428
STM14_5393	-	4759813	4759818	Intergenic	0.100339	0.0375977
uxuR	+	4774737	4774658	Intergenic	0.0078125	0.000459426
yjiN	-	4783401	4783517	Intergenic	0.015625	0.140792
STM14_5426	-	4786091	4786173	Ingenic	0.072998	0.0320411
STM14_5430	+	4788753	4788661	Intergenic	0.00390625	0.000207566
STM14_5442	+	4799062	4799058	Intergenic	0.00195312	0.0416334
STM14_5448	+	4807687	4807665	Intergenic	0.0625	0.0178326
yjjA	-	4815070	4815106	Intergenic	7.63e-06	0.000272136
STM14_5465	-	4820218	4820361	Intergenic	0.0625	0.030727
STM14_5469	+	4823477	4823430	Intergenic	0.03125	0.3905
STM14_5481	+	4829645	4829619	Intergenic	0.270195	0.0282085
yjjU	+	4830843	4830816	Ingenic	0.00390625	0.299012
deoD	+	4838709	4838693	Intergenic	0.000488281	0.0189283
yjjK	-	4849860	4849992	Intergenic	0.0078125	0.00185776
gpmB	+	4855730	4855502	Intergenic	0.015625	0.109003
arcA	-	4868188	4868203	Intergenic	0.000488281	0.430647
yjjY	+	4869175	4869155	Intergenic	0.03125	0.263901
lasT	+	4870265	4870241	Ingenic	0	1.53e-05
