# Supplementary material for: An empirical strategy to detect bacterial transcript structure from directional RNA-seq transcriptome data
Source: BMC Genomics. 2015 May 7;16(1):359. doi: 10.1186/s12864-015-1555-8 (PMC4422608; doi:10.1186/s12864-015-1555-8)
Supplement: Additional file 2: — TSSs and TTSs predicted from E. coli GAII RNA-seq data. Description of data: Worksheet 1 (E.Coli_GAII-TSS) – All TSSs identified from E. coli GAII datasets with the empirical method. Worksheet 2 (E.Coli_GAII-TSS) – All TTSs identified from E. coli GAII datasets with the empirical method. Worksheet 3 (Predicted vs. confirmed TSSs) – Distance between all predicted TSSs and known TSSs. Worksheet 4 (Sig_Pred vs. confirmed TSSs)) – Distance between significant predicted TSSs, with read number based statistical tests, and known TSSs. [file 12864_2015_1555_MOESM2_ESM.xls]

## Sheet: E.Coli_GAII_TSS
Gene	Locus_tag	Strand	Border	NeighborReadNum	BorderReadNum	GeneStart	BorderRegion	pvalue	FDR	OcuurenceSample#	Samples
thrL	b0001	+	22	0	1	190	Intergenic	0.5	0.5	1	M-P4h_GAII
thrL	b0001	+	148	0	5	190	Intergenic	0.03125	0.309598	1	HS15min_GAII
thrA	b0002	+	288	11	13	337	Intergenic	0.41941	0.5	1	LB_GAII
talB	b0008	+	8191	0	73	8238	Intergenic	0	0	2	HS15min_GAII	M-P4h_GAII
talB	b0008	+	8061	0	1	8238	Intergenic	0.5	0.5	1	LB_GAII
mog	b0009	+	9275	4	6	9306	Intergenic	0.376953	0.5	1	M-P4h_GAII
dnaK	b0014	+	11925	0	1	12163	Intergenic	0.5	0.5	1	M-P4h_GAII
dnaK	b0014	+	12048	0	38	12163	Intergenic	3.63798e-12	2.10245e-10	2	HS15min_GAII	LB_GAII
nhaA	b0019	+	17456	0	2	17489	Intergenic	0.25	0.5	1	LB_GAII
yaaY	b0024	+	20356	0	2	21181	Intergenic	0.25	0.5	1	M-P4h_GAII
rihC	b0030	+	27262	3	4	27293	Intergenic	0.5	0.5	1	LB_GAII
dapB	b0031	+	28287	0	15	28374	Intergenic	3.05176e-05	0.000829958	2	HS15min_GAII	M-P4h_GAII
carA	b0032	+	29493	0	1	29651	Intergenic	0.5	0.5	1	M-P4h_GAII
carA	b0032	+	29551	0	221	29651	Intergenic	0	0	2	HS15min_GAII	LB_GAII
caiF	b0034	+	34222	0	1	34300	Intergenic	0.5	0.5	1	LB_GAII
kefF	b0046	+	47211	0	5	47246	Intergenic	0.03125	0.309598	1	LB_GAII
folA	b0048	+	49788	0	3	49823	Intergenic	0.125	0.5	1	LB_GAII
djlA	b0055	+	57258	0	16	57364	Intergenic	1.52588e-05	0.000460086	1	LB_GAII
araC	b0064	+	70208	0	1	70387	Intergenic	0.5	0.5	1	M-P4h_GAII
araC	b0064	+	70196	0	1	70387	Intergenic	0.5	0.5	1	LB_GAII
sgrS	b4577	+	77314	0	1	77367	Intergenic	0.5	0.5	1	M-P4h_GAII
sgrS	b4577	+	76850	0	1	77367	Intergenic	0.5	0.5	1	LB_GAII
ilvI	b0077	+	85537	0	1	85630	Intergenic	0.5	0.5	1	M-P4h_GAII
ilvI	b0077	+	85599	0	1	85630	Intergenic	0.5	0.5	1	LB_GAII
mraZ	b0081	+	89517	0	1	89634	Intergenic	0.5	0.5	1	M-P4h_GAII
mraZ	b0081	+	89364	0	1	89634	Intergenic	0.5	0.5	1	HS15min_GAII
secA	b0098	+	108276	0	1	108279	Intergenic	0.5	0.5	1	M-P4h_GAII
guaC	b0104	+	113383	0	1	113444	Intergenic	0.5	0.5	1	M-P4h_GAII
guaC	b0104	+	113320	0	1	113444	Intergenic	0.5	0.5	1	HS15min_GAII
guaC	b0104	+	113390	0	1	113444	Intergenic	0.5	0.5	1	LB_GAII
ampD	b0110	+	117665	0	1	118733	Intergenic	0.5	0.5	1	M-P4h_GAII
ampD	b0110	+	118710	0	2	118733	Intergenic	0.25	0.5	1	LB_GAII
ampD	b0110	+	117694	0	1	118733	Intergenic	0.5	0.5	1	HS15min_GAII
pdhR	b0113	+	122004	0	1	122092	Intergenic	0.5	0.5	1	LB_GAII
aceE	b0114	+	122969	33	1024	123017	Intergenic	0	0	3	HS15min_GAII	LB_GAII	M-P4h_GAII
lpd	b0116	+	127614	1	5	127912	Intergenic	0.109375	0.5	1	HS15min_GAII
acnB	b0118	+	131490	0	1	131615	Intergenic	0.5	0.5	1	M-P4h_GAII
acnB	b0118	+	131468	0	1	131615	Intergenic	0.5	0.5	1	LB_GAII
acnB	b0118	+	131515	0	1	131615	Intergenic	0.5	0.5	1	HS15min_GAII
yacL	b0119	+	134322	0	1	134388	Intergenic	0.5	0.5	1	M-P4h_GAII
yacL	b0119	+	134339	0	19	134388	Intergenic	1.90735e-06	6.15231e-05	1	HS15min_GAII
cueO	b0123	+	137042	0	1	137083	Intergenic	0.5	0.5	1	HS15min_GAII
hpt	b0125	+	141354	0	6	141431	Intergenic	0.015625	0.18366	1	M-P4h_GAII
hpt	b0125	+	141340	0	2	141431	Intergenic	0.25	0.5	1	HS15min_GAII
can	b0126	-	145090	0	1	142670	Intergenic	0.5	0.5	1	LB_GAII
hrpB	b0148	+	157242	0	1	162105	Intergenic	0.5	0.5	1	LB_GAII
erpA	b0156	+	176558	39	47	176610	Intergenic	0.225274	0.5	1	M-P4h_GAII
dgt	b0160	+	179196	2	4	179237	Intergenic	0.34375	0.5	1	LB_GAII
cdaR	b0162	+	182442	5	6	182463	Intergenic	0.5	0.5	1	LB_GAII
yaeH	b0163	-	184101	0	1	184095	Intergenic	0.5	0.5	1	LB_GAII
tff	b4414	+	189712	0	1	189712	Intergenic	0.5	0.5	1	M-P4h_GAII
tff	b4414	+	187338	0	1	189712	Intergenic	0.5	0.5	1	LB_GAII
tff	b4414	+	189610	0	1	189712	Intergenic	0.5	0.5	1	HS15min_GAII
pyrH	b0171	+	191744	0	1	191855	Intergenic	0.5	0.5	1	HS15min_GAII
ispU	b0174	+	194845	0	1	194903	Intergenic	0.5	0.5	1	HS15min_GAII
yaeQ	b0190	+	214269	0	55	214291	Intergenic	0	0	1	LB_GAII
gmhB	b0200	+	222804	0	2	222833	Intergenic	0.25	0.5	1	M-P4h_GAII
gmhB	b0200	+	216712	0	1	222833	Intergenic	0.5	0.5	1	LB_GAII
gmhB	b0200	+	222772	0	1	222833	Intergenic	0.5	0.5	1	HS15min_GAII
dkgB	b0207	+	228619	0	1	229167	Intergenic	0.5	0.5	1	M-P4h_GAII
dkgB	b0207	+	229050	0	1	229167	Intergenic	0.5	0.5	1	HS15min_GAII
dkgB	b0207	+	229072	0	1	229167	Intergenic	0.5	0.5	1	LB_GAII
yafD	b0209	+	231063	0	2	231122	Intergenic	0.25	0.5	1	M-P4h_GAII
yafD	b0209	+	231026	0	1	231122	Intergenic	0.5	0.5	1	LB_GAII
yafD	b0209	+	231072	0	2	231122	Intergenic	0.25	0.5	1	HS15min_GAII
dnaQ	b0215	+	235935	0	1	236067	Intergenic	0.5	0.5	1	HS15min_GAII
dnaQ	b0215	+	236019	29	30	236067	Ingenic	0.5	0.5	1	LB_GAII
ivy	b0220	+	240257	0	1	240343	Intergenic	0.5	0.5	1	M-P4h_GAII
ivy	b0220	+	240283	0	1	240343	Intergenic	0.5	0.5	1	LB_GAII
gmhA	b0222	+	242605	0	2	243543	Intergenic	0.25	0.5	1	M-P4h_GAII
gmhA	b0222	+	241163	0	1	243543	Intergenic	0.5	0.5	1	LB_GAII
gmhA	b0222	+	243436	0	1	243543	Intergenic	0.5	0.5	1	HS15min_GAII
rayT	b0228	+	247542	0	1	247637	Intergenic	0.5	0.5	1	LB_GAII
yafN	b0232	+	251972	0	2	252005	Intergenic	0.25	0.5	1	M-P4h_GAII
gpt	b0238	+	255824	1	5	255977	Intergenic	0.109375	0.5	1	LB_GAII
gpt	b0238	+	255855	0	1	255977	Intergenic	0.5	0.5	1	HS15min_GAII
frsA	b0239	+	256502	0	4	256527	Intergenic	0.0625	0.495357	1	M-P4h_GAII
proB	b0242	+	259501	0	2	259612	Intergenic	0.25	0.5	1	M-P4h_GAII
proB	b0242	+	259458	0	1	259612	Intergenic	0.5	0.5	1	LB_GAII
ykfN	b4626	-	262455	1	2	262436	Intergenic	0.5	0.5	1	HS15min_GAII
mmuP	b0260	+	274508	0	1	274549	Intergenic	0.5	0.5	1	HS15min_GAII
insX	b4505	-	279611	0	1	279586	Intergenic	0.5	0.5	1	LB_GAII
yagE	b0268	+	281443	0	1	281502	Intergenic	0.5	0.5	1	LB_GAII
ykgS	b4688	+	289626	0	6	289653	Intergenic	0.015625	0.18366	1	M-P4h_GAII
yagJ	b0276	+	290595	0	1	290628	Intergenic	0.5	0.5	1	M-P4h_GAII
yagJ	b0276	+	290607	0	1	290628	Intergenic	0.5	0.5	1	LB_GAII
yagU	b0287	+	302177	0	1	302215	Intergenic	0.5	0.5	1	M-P4h_GAII
yagU	b0287	+	302179	0	1	302215	Intergenic	0.5	0.5	1	LB_GAII
yagU	b0287	+	302175	0	1	302215	Intergenic	0.5	0.5	1	HS15min_GAII
ykgE	b0306	+	320704	0	2	320832	Intergenic	0.25	0.5	1	LB_GAII
yahA	b0315	+	331286	0	1	331595	Intergenic	0.5	0.5	1	LB_GAII
yahD	b0318	+	334470	0	3	334504	Intergenic	0.125	0.5	1	LB_GAII
yahK	b0325	+	341997	0	1	342108	Intergenic	0.5	0.5	1	M-P4h_GAII
yahK	b0325	+	341976	0	1	342108	Intergenic	0.5	0.5	1	LB_GAII
yahO	b0329	+	345656	0	6	345708	Intergenic	0.015625	0.18366	2	HS15min_GAII	M-P4h_GAII
yahO	b0329	+	345571	0	1	345708	Intergenic	0.5	0.5	1	LB_GAII
codB	b0336	+	354109	0	1	354146	Intergenic	0.5	0.5	1	HS15min_GAII
codB	b0336	+	354108	0	7	354146	Intergenic	0.0078125	0.116515	1	LB_GAII
yaiL	b0354	+	375923	0	1	375996	Intergenic	0.5	0.5	1	M-P4h_GAII
yaiL	b0354	+	375963	0	5	375996	Intergenic	0.03125	0.309598	2	HS15min_GAII	LB_GAII
yaiZ	b0380	+	398668	0	5	398817	Intergenic	0.03125	0.309598	2	LB_GAII	M-P4h_GAII
yaiZ	b0380	+	398742	0	1	398817	Intergenic	0.5	0.5	1	HS15min_GAII
iraP	b0382	+	400534	0	1	400610	Intergenic	0.5	0.5	1	M-P4h_GAII
iraP	b0382	+	400542	0	22	400610	Intergenic	2.38419e-07	8.93747e-06	2	HS15min_GAII	LB_GAII
yaiI	b0387	+	404965	1	5	404988	Intergenic	0.109375	0.5	1	LB_GAII
aroM	b0390	+	406504	3	9	406652	Intergenic	0.072998	0.5	1	LB_GAII
yaiE	b0391	+	407372	0	3	407401	Intergenic	0.125	0.5	1	HS15min_GAII
yaiE	b0391	+	407371	1	2	407401	Intergenic	0.5	0.5	1	LB_GAII
ykiA	b0392	+	407794	9	10	407833	Intergenic	0.5	0.5	1	M-P4h_GAII
mak	b0394	+	409277	0	2	409368	Intergenic	0.25	0.5	2	LB_GAII	M-P4h_GAII
phoB	b0399	+	416261	0	2	416366	Intergenic	0.25	0.5	1	M-P4h_GAII
phoB	b0399	+	415890	0	1	416366	Intergenic	0.5	0.5	1	HS15min_GAII
phoB	b0399	+	411627	0	1	416366	Intergenic	0.5	0.5	1	LB_GAII
brnQ	b0401	+	418578	0	1	418815	Intergenic	0.5	0.5	1	M-P4h_GAII
brnQ	b0401	+	418591	0	1	418815	Intergenic	0.5	0.5	1	LB_GAII
yajD	b0410	+	429750	0	1	429829	Intergenic	0.5	0.5	1	HS15min_GAII
nrdR	b0413	+	431895	0	1	432226	Intergenic	0.5	0.5	1	M-P4h_GAII
nrdR	b0413	+	431529	0	2	432226	Intergenic	0.25	0.5	1	LB_GAII
nrdR	b0413	+	432105	0	1	432226	Intergenic	0.5	0.5	1	HS15min_GAII
ribE	b0415	+	433812	63	65	433871	Intergenic	0.464807	0.5	1	LB_GAII
yajQ	b0426	+	443788	0	2	443907	Intergenic	0.25	0.5	1	M-P4h_GAII
yajQ	b0426	+	443389	0	1	443907	Intergenic	0.5	0.5	1	HS15min_GAII
bolA	b0435	+	453507	0	1	453696	Intergenic	0.5	0.5	1	M-P4h_GAII
bolA	b0435	+	453485	0	1	453696	Intergenic	0.5	0.5	1	HS15min_GAII
bolA	b0435	+	453548	0	1	453696	Intergenic	0.5	0.5	1	LB_GAII
tig	b0436	+	454179	0	1	454357	Intergenic	0.5	0.5	1	M-P4h_GAII
tig	b0436	+	454058	16	41	454357	Intergenic	0.00063178	0.0128864	1	LB_GAII
clpP	b0437	+	455755	0	2	455901	Intergenic	0.25	0.5	1	M-P4h_GAII
clpP	b0437	+	455719	0	1	455901	Intergenic	0.5	0.5	1	HS15min_GAII
clpP	b0437	+	455774	5	8	455901	Intergenic	0.290527	0.5	1	LB_GAII
lon	b0439	+	457990	0	1	458112	Intergenic	0.5	0.5	1	HS15min_GAII
hupB	b0440	+	460546	0	1	460675	Intergenic	0.5	0.5	1	HS15min_GAII
ppiD	b0441	+	461049	0	1	461139	Intergenic	0.5	0.5	1	M-P4h_GAII
ppiD	b0441	+	461075	0	1	461139	Intergenic	0.5	0.5	1	HS15min_GAII
cof	b0446	+	464887	0	1	466636	Intergenic	0.5	0.5	1	LB_GAII
ybaO	b0447	+	467579	0	1	467607	Intergenic	0.5	0.5	1	M-P4h_GAII
ybaO	b0447	+	467580	0	1	467607	Intergenic	0.5	0.5	1	LB_GAII
glnK	b0450	+	471779	0	3	471822	Intergenic	0.125	0.5	1	M-P4h_GAII
ybaY	b0453	+	474520	0	1	474603	Intergenic	0.5	0.5	1	LB_GAII
ffs	b0455	+	475646	0	12	475672	Intergenic	0.000244141	0.00529099	2	HS15min_GAII	M-P4h_GAII
ffs	b0455	+	475545	0	1	475672	Intergenic	0.5	0.5	1	LB_GAII
ybaA	b0456	+	475840	0	4	475896	Intergenic	0.0625	0.495357	1	M-P4h_GAII
acrR	b0464	+	480456	0	1	484985	Intergenic	0.5	0.5	1	M-P4h_GAII
acrR	b0464	+	480437	0	1	484985	Intergenic	0.5	0.5	1	LB_GAII
ybaN	b0468	+	490081	3	5	490106	Intergenic	0.363281	0.5	1	LB_GAII
apt	b0469	+	490532	7	10	490636	Intergenic	0.314529	0.5	1	LB_GAII
dnaX	b0470	+	491258	0	1	491316	Intergenic	0.5	0.5	1	M-P4h_GAII
adk	b0474	+	496357	0	82	496399	Intergenic	0	0	1	HS15min_GAII
adk	b0474	+	496350	1	4	496399	Intergenic	0.1875	0.5	1	LB_GAII
hemH	b0475	+	497255	4	14	497279	Intergenic	0.0154419	0.18366	1	LB_GAII
gsk	b0477	+	499322	0	2	499349	Intergenic	0.25	0.5	1	LB_GAII
ushA	b0480	+	504009	0	2	504138	Intergenic	0.25	0.5	1	M-P4h_GAII
ushA	b0480	+	504075	0	1	504138	Intergenic	0.5	0.5	1	LB_GAII
chiX	b4585	+	506373	1	3	506428	Intergenic	0.3125	0.5	1	M-P4h_GAII
ybaQ	b0483	+	507400	0	7	507442	Intergenic	0.0078125	0.116515	1	M-P4h_GAII
ybaQ	b0483	+	507364	0	1	507442	Intergenic	0.5	0.5	1	HS15min_GAII
ybaQ	b0483	+	507339	0	1	507442	Intergenic	0.5	0.5	1	LB_GAII
glsA	b0485	+	510803	0	1	510865	Intergenic	0.5	0.5	1	LB_GAII
cueR	b0487	+	513098	0	1	513217	Intergenic	0.5	0.5	1	HS15min_GAII
ybbL	b0490	+	515116	0	21	515143	Intergenic	4.76837e-07	1.74046e-05	1	LB_GAII
ybbA	b0495	+	518102	0	1	518957	Intergenic	0.5	0.5	1	M-P4h_GAII
ylbI	b4632	+	528654	0	1	528724	Intergenic	0.5	0.5	1	M-P4h_GAII
allA	b0505	+	531604	0	1	531675	Intergenic	0.5	0.5	1	LB_GAII
cysS	b0526	+	552690	0	1	553834	Intergenic	0.5	0.5	1	M-P4h_GAII
cysS	b0526	+	552786	0	2	553834	Intergenic	0.25	0.5	1	HS15min_GAII
ybcL	b0545	+	570058	0	1	570116	Intergenic	0.5	0.5	1	M-P4h_GAII
ybcW	b0559	+	578913	0	1	579103	Intergenic	0.5	0.5	1	M-P4h_GAII
ybcW	b0559	+	578931	0	6	579103	Intergenic	0.015625	0.18366	1	LB_GAII
ylcI	b4589	-	579974	0	1	579668	Intergenic	0.5	0.5	1	M-P4h_GAII
tfaX	b0563	+	581720	0	1	582176	Intergenic	0.5	0.5	1	M-P4h_GAII
cusF	b0573	+	596199	0	1	596354	Intergenic	0.5	0.5	1	M-P4h_GAII
pheP	b0576	+	601095	0	1	601182	Intergenic	0.5	0.5	1	LB_GAII
cstA	b0598	+	629015	0	1	629117	Intergenic	0.5	0.5	1	LB_GAII
ybdL	b0600	+	632780	0	36	632809	Intergenic	1.45519e-11	7.2084e-10	1	HS15min_GAII
ahpC	b0605	+	637116	0	2	638168	Intergenic	0.25	0.5	1	M-P4h_GAII
ahpC	b0605	+	637001	0	1	638168	Intergenic	0.5	0.5	1	LB_GAII
ahpC	b0605	+	637508	0	1	638168	Intergenic	0.5	0.5	1	HS15min_GAII
ahpF	b0606	+	638945	8	9	638976	Intergenic	0.5	0.5	1	M-P4h_GAII
dpiB	b0619	+	651384	0	2	651458	Intergenic	0.25	0.5	1	LB_GAII
cspE	b0623	+	656427	0	1	656515	Intergenic	0.5	0.5	1	LB_GAII
cspE	b0623	+	656472	0	2	656515	Intergenic	0.25	0.5	1	HS15min_GAII
tatE	b0627	+	657988	0	1	658170	Intergenic	0.5	0.5	1	M-P4h_GAII
tatE	b0627	+	658051	0	2	658170	Intergenic	0.25	0.5	1	HS15min_GAII
tatE	b0627	+	658046	0	1	658170	Intergenic	0.5	0.5	1	LB_GAII
ybeL	b0643	+	669303	0	1	674241	Intergenic	0.5	0.5	1	M-P4h_GAII
ybeL	b0643	+	668575	0	1	674241	Intergenic	0.5	0.5	1	LB_GAII
ybeL	b0643	+	674156	0	1	674241	Intergenic	0.5	0.5	1	HS15min_GAII
ubiF	b0662	+	688370	0	1	694324	Intergenic	0.5	0.5	1	LB_GAII
nagE	b0679	+	698624	0	3	703167	Intergenic	0.125	0.5	1	M-P4h_GAII
nagE	b0679	+	698552	0	1	703167	Intergenic	0.5	0.5	1	LB_GAII
glnS	b0680	+	705143	0	1	705316	Intergenic	0.5	0.5	1	HS15min_GAII
seqA	b0687	+	711275	0	1	712210	Intergenic	0.5	0.5	1	M-P4h_GAII
seqA	b0687	+	711395	0	1	712210	Intergenic	0.5	0.5	1	LB_GAII
seqA	b0687	+	711397	0	1	712210	Intergenic	0.5	0.5	1	HS15min_GAII
ybfA	b0699	+	728218	0	1	728357	Intergenic	0.5	0.5	1	M-P4h_GAII
ybfA	b0699	+	728211	0	2	728357	Intergenic	0.25	0.5	1	HS15min_GAII
ybfA	b0699	+	728230	0	1	728357	Intergenic	0.5	0.5	1	LB_GAII
ybgI	b0710	+	741956	31	33	742050	Ingenic	0.450327	0.5	1	M-P4h_GAII
ybgI	b0710	+	741849	0	1	742050	Intergenic	0.5	0.5	1	HS15min_GAII
ybgI	b0710	+	741765	0	1	742050	Intergenic	0.5	0.5	1	LB_GAII
sdhC	b0721	+	754177	0	1	754400	Intergenic	0.5	0.5	1	LB_GAII
sdhC	b0721	+	754145	0	1	754400	Intergenic	0.5	0.5	1	HS15min_GAII
sucA	b0726	+	757788	0	2	757929	Intergenic	0.25	0.5	1	M-P4h_GAII
sucA	b0726	+	757769	11	12	757929	Intergenic	0.5	0.5	1	LB_GAII
cydA	b0733	+	770325	0	1	770681	Intergenic	0.5	0.5	1	M-P4h_GAII
cydA	b0733	+	770253	0	1	770681	Intergenic	0.5	0.5	1	LB_GAII
cydA	b0733	+	770332	0	1	770681	Intergenic	0.5	0.5	1	HS15min_GAII
ybgC	b0736	+	773934	3	87	773975	Intergenic	0	0	2	HS15min_GAII	M-P4h_GAII
ybgC	b0736	+	773921	0	1	773975	Intergenic	0.5	0.5	1	LB_GAII
pal	b0741	+	778257	388	431	778290	Intergenic	0.0710832	0.5	1	M-P4h_GAII
nadA	b0750	+	781222	0	1	781308	Intergenic	0.5	0.5	1	M-P4h_GAII
nadA	b0750	+	781217	0	1	781308	Intergenic	0.5	0.5	1	LB_GAII
aroG	b0754	+	784677	0	1	784856	Intergenic	0.5	0.5	1	M-P4h_GAII
aroG	b0754	+	784102	0	1	784856	Intergenic	0.5	0.5	1	LB_GAII
aroG	b0754	+	784681	0	1	784856	Intergenic	0.5	0.5	1	HS15min_GAII
acrZ	b0762	+	793450	0	1	793996	Intergenic	0.5	0.5	1	M-P4h_GAII
acrZ	b0762	+	793774	0	1	793996	Intergenic	0.5	0.5	1	HS15min_GAII
modA	b0763	+	794219	0	3	794312	Intergenic	0.125	0.5	1	LB_GAII
pgl	b0767	+	797379	0	1	797809	Intergenic	0.5	0.5	1	M-P4h_GAII
pgl	b0767	+	797573	0	1	797809	Intergenic	0.5	0.5	1	HS15min_GAII
uvrB	b0779	+	812254	0	1	812749	Intergenic	0.5	0.5	1	LB_GAII
moaA	b0781	+	816049	2	8	816267	Intergenic	0.0546875	0.495357	2	LB_GAII	M-P4h_GAII
ybhL	b0786	+	819079	3	4	819107	Intergenic	0.5	0.5	1	M-P4h_GAII
ybhQ	b0791	+	823709	0	1	823853	Intergenic	0.5	0.5	1	M-P4h_GAII
ybhQ	b0791	+	823722	0	1	823853	Intergenic	0.5	0.5	1	HS15min_GAII
ybhQ	b0791	+	823730	0	1	823853	Intergenic	0.5	0.5	1	LB_GAII
ybiC	b0801	+	835537	0	2	835574	Intergenic	0.25	0.5	1	M-P4h_GAII
ybiC	b0801	+	835538	0	1	835574	Intergenic	0.5	0.5	1	LB_GAII
ybiC	b0801	+	835457	0	1	835574	Intergenic	0.5	0.5	1	HS15min_GAII
rlmF	b0807	+	841479	0	4	841555	Intergenic	0.0625	0.495357	2	LB_GAII	M-P4h_GAII
ompX	b0814	+	849628	0	1	849673	Intergenic	0.5	0.5	1	M-P4h_GAII
ompX	b0814	+	849434	0	10	849673	Intergenic	0.000976562	0.0185547	1	HS15min_GAII
ompX	b0814	+	849382	0	1	849673	Intergenic	0.5	0.5	1	LB_GAII
mntS	b4705	-	852280	0	1	852220	Intergenic	0.5	0.5	1	M-P4h_GAII
mntR	b0817	+	852340	0	1	852406	Intergenic	0.5	0.5	1	M-P4h_GAII
mntR	b0817	+	851632	0	1	852406	Intergenic	0.5	0.5	1	LB_GAII
mntR	b0817	+	852342	0	1	852406	Intergenic	0.5	0.5	1	HS15min_GAII
ybiT	b0820	+	855084	0	1	855186	Intergenic	0.5	0.5	1	LB_GAII
fsaA	b0825	+	862837	0	49	862865	Intergenic	1.77636e-15	1.11991e-13	2	LB_GAII	M-P4h_GAII
iaaA	b0828	+	865649	0	1	865791	Intergenic	0.5	0.5	1	LB_GAII
iaaA	b0828	+	865424	0	1	865791	Intergenic	0.5	0.5	1	HS15min_GAII
bssR	b0836	+	877331	0	1	877471	Intergenic	0.5	0.5	1	M-P4h_GAII
bssR	b0836	+	877440	0	34	877471	Intergenic	5.82077e-11	2.60432e-09	1	HS15min_GAII
dacC	b0839	+	879858	0	4	879950	Intergenic	0.0625	0.495357	1	HS15min_GAII
dacC	b0839	+	879748	0	2	879950	Intergenic	0.25	0.5	1	LB_GAII
mdfA	b0842	+	882793	0	3	882896	Intergenic	0.125	0.5	1	M-P4h_GAII
ybjK	b0846	+	885928	0	1	886646	Intergenic	0.5	0.5	1	LB_GAII
ybjM	b0848	+	887607	1	3	889312	Intergenic	0.3125	0.5	1	M-P4h_GAII
ybjM	b0848	+	889111	0	1	889312	Intergenic	0.5	0.5	1	HS15min_GAII
ybjN	b0853	+	892149	1	7	892180	Intergenic	0.0351562	0.340991	1	M-P4h_GAII
potF	b0854	+	892854	0	1	893007	Intergenic	0.5	0.5	1	M-P4h_GAII
potF	b0854	+	892864	0	1	893007	Intergenic	0.5	0.5	1	HS15min_GAII
ybjO	b0858	+	897171	1	3	897212	Intergenic	0.3125	0.5	1	LB_GAII
ybjQ	b0866	+	899891	0	1	903816	Intergenic	0.5	0.5	1	M-P4h_GAII
ybjQ	b0866	+	903655	0	2	903816	Intergenic	0.25	0.5	1	HS15min_GAII
ybjQ	b0866	+	899909	0	1	903816	Intergenic	0.5	0.5	1	LB_GAII
ybjD	b0876	+	915521	0	1	915696	Intergenic	0.5	0.5	1	LB_GAII
macA	b0878	+	917408	0	2	918458	Intergenic	0.25	0.5	1	M-P4h_GAII
cspD	b0880	-	925079	0	1	921813	Intergenic	0.5	0.5	1	M-P4h_GAII
cspD	b0880	-	924826	0	6	921813	Intergenic	0.015625	0.18366	1	HS15min_GAII
cspD	b0880	-	925010	0	1	921813	Intergenic	0.5	0.5	1	LB_GAII
clpS	b0881	+	921531	51	55	922136	Intergenic	0.385459	0.5	1	M-P4h_GAII
lrp	b0889	+	931477	0	1	931818	Intergenic	0.5	0.5	1	M-P4h_GAII
lrp	b0889	+	931549	0	2	931818	Intergenic	0.25	0.5	1	LB_GAII
lrp	b0889	+	931551	0	13	931818	Intergenic	0.00012207	0.00291916	1	HS15min_GAII
lolA	b0891	+	936488	0	1	936595	Intergenic	0.5	0.5	1	M-P4h_GAII
dmsA	b0894	+	940046	0	11	940182	Intergenic	0.000488281	0.0101082	1	LB_GAII
ycaD	b0898	+	945064	0	6	945094	Intergenic	0.015625	0.18366	1	M-P4h_GAII
ycaM	b0899	+	946262	0	1	946452	Intergenic	0.5	0.5	1	LB_GAII
ycaK	b0901	+	948867	0	4	948891	Intergenic	0.0625	0.495357	2	LB_GAII	M-P4h_GAII
serC	b0907	+	956792	2	7	956876	Intergenic	0.0898438	0.5	1	M-P4h_GAII
serC	b0907	+	956765	0	3	956876	Intergenic	0.125	0.5	1	LB_GAII
serC	b0907	+	956800	0	2	956876	Intergenic	0.25	0.5	1	HS15min_GAII
ycaL	b0909	+	959461	2	3	959487	Intergenic	0.5	0.5	1	LB_GAII
cmk	b0910	+	960314	3	9	960424	Intergenic	0.072998	0.5	1	M-P4h_GAII
cmk	b0910	+	960354	0	1	960424	Intergenic	0.5	0.5	1	HS15min_GAII
cmk	b0910	+	960303	0	1	960424	Intergenic	0.5	0.5	1	LB_GAII
rpsA	b0911	+	961109	385	391	961218	Intergenic	0.428784	0.5	1	LB_GAII
ihfB	b0912	+	962973	451	544	963051	Intergenic	0.00175896	0.0318704	1	LB_GAII
msbA	b0914	+	965811	9	10	965844	Intergenic	0.5	0.5	1	LB_GAII
ycaR	b0917	+	969863	0	4	969896	Intergenic	0.0625	0.495357	1	M-P4h_GAII
ycaR	b0917	+	969859	0	1	969896	Intergenic	0.5	0.5	1	HS15min_GAII
ycbJ	b0919	+	970909	0	2	970975	Intergenic	0.25	0.5	1	M-P4h_GAII
ycbJ	b0919	+	970898	0	1	970975	Intergenic	0.5	0.5	1	LB_GAII
ycbJ	b0919	+	970941	0	1	970975	Intergenic	0.5	0.5	1	HS15min_GAII
smtA	b0921	+	972718	0	1	972760	Intergenic	0.5	0.5	1	M-P4h_GAII
smtA	b0921	+	972628	0	1	972760	Intergenic	0.5	0.5	1	HS15min_GAII
smtA	b0921	+	972558	0	1	972760	Intergenic	0.5	0.5	1	LB_GAII
ycbB	b0925	+	980081	0	1	980270	Intergenic	0.5	0.5	1	LB_GAII
ycbK	b0926	+	982237	36	37	982298	Intergenic	0.5	0.5	1	LB_GAII
pepN	b0932	+	989667	0	3	989845	Intergenic	0.125	0.5	1	M-P4h_GAII
pepN	b0932	+	989738	0	2	989845	Intergenic	0.25	0.5	1	HS15min_GAII
pepN	b0932	+	988375	0	1	989845	Intergenic	0.5	0.5	1	LB_GAII
pyrD	b0945	+	1003935	0	1	1003991	Intergenic	0.5	0.5	1	LB_GAII
zapC	b0946	+	1005069	0	2	1005175	Intergenic	0.25	0.5	1	M-P4h_GAII
zapC	b0946	+	1005047	0	1	1005175	Intergenic	0.5	0.5	1	HS15min_GAII
zapC	b0946	+	1005035	5	17	1005175	Intergenic	0.00845027	0.124686	1	LB_GAII
rlmL	b0948	+	1006837	0	1	1007067	Intergenic	0.5	0.5	1	HS15min_GAII
rlmL	b0948	+	1006895	1	15	1007067	Intergenic	0.000259399	0.00553518	1	LB_GAII
rmf	b0953	+	1014700	0	1	1014938	Intergenic	0.5	0.5	1	M-P4h_GAII
rmf	b0953	+	1014735	1	2	1014938	Intergenic	0.5	0.5	1	HS15min_GAII
matP	b0956	+	1017091	0	1	1017708	Intergenic	0.5	0.5	1	HS15min_GAII
sulA	b0958	-	1020242	0	1	1020142	Intergenic	0.5	0.5	1	LB_GAII
sxy	b0959	+	1020306	0	3	1020361	Intergenic	0.125	0.5	2	HS15min_GAII	M-P4h_GAII
sxy	b0959	+	1020297	0	1	1020361	Intergenic	0.5	0.5	1	LB_GAII
helD	b0962	+	1023649	0	1	1023694	Intergenic	0.5	0.5	1	M-P4h_GAII
helD	b0962	+	1023663	0	1	1023694	Intergenic	0.5	0.5	1	HS15min_GAII
helD	b0962	+	1023662	0	1	1023694	Intergenic	0.5	0.5	1	LB_GAII
yccU	b0965	+	1027106	0	2	1027169	Intergenic	0.25	0.5	2	HS15min_GAII	M-P4h_GAII
yccU	b0965	+	1026773	0	1	1027169	Intergenic	0.5	0.5	1	LB_GAII
yccX	b0968	+	1028166	0	1	1029287	Intergenic	0.5	0.5	1	M-P4h_GAII
yccX	b0968	+	1029061	0	1	1029287	Intergenic	0.5	0.5	1	HS15min_GAII
hyaA	b0972	+	1031146	0	1	1031362	Intergenic	0.5	0.5	1	M-P4h_GAII
cspG	b0990	+	1050528	0	446	1050684	Intergenic	0	0	1	M-P4h_GAII
cspG	b0990	+	1050522	0	1	1050684	Intergenic	0.5	0.5	1	LB_GAII
agp	b1002	+	1064705	0	1	1064808	Intergenic	0.5	0.5	1	LB_GAII
ymdF	b4518	+	1067258	0	1	1067304	Intergenic	0.5	0.5	1	M-P4h_GAII
ymdF	b4518	+	1067256	0	1	1067304	Intergenic	0.5	0.5	1	LB_GAII
rutR	b1013	+	1073443	0	15	1073465	Intergenic	3.05176e-05	0.000829958	1	M-P4h_GAII
rutR	b1013	+	1073379	0	1	1073465	Intergenic	0.5	0.5	1	LB_GAII
putP	b1015	+	1078260	0	1	1078528	Intergenic	0.5	0.5	1	LB_GAII
phoH	b1020	+	1083965	0	1	1084215	Intergenic	0.5	0.5	1	M-P4h_GAII
phoH	b1020	+	1084101	0	1	1084215	Intergenic	0.5	0.5	1	HS15min_GAII
ghrA	b1033	+	1097016	0	1	1097109	Intergenic	0.5	0.5	1	M-P4h_GAII
ghrA	b1033	+	1097010	0	1	1097109	Intergenic	0.5	0.5	1	HS15min_GAII
ghrA	b1033	+	1096768	0	1	1097109	Intergenic	0.5	0.5	1	LB_GAII
ycdZ	b1036	+	1099511	52	53	1099519	Intergenic	0.5	0.5	1	LB_GAII
csgA	b1042	+	1103651	1	2	1103670	Intergenic	0.5	0.5	1	LB_GAII
ymdB	b1045	+	1104952	11	23	1105043	Intergenic	0.0288063	0.309598	1	M-P4h_GAII
ymdB	b1045	+	1105014	15	16	1105043	Intergenic	0.5	0.5	1	LB_GAII
opgG	b1048	+	1108478	0	1	1108558	Intergenic	0.5	0.5	1	M-P4h_GAII
opgG	b1048	+	1108462	0	2	1108558	Intergenic	0.25	0.5	1	LB_GAII
yceK	b1050	+	1112753	0	1	1112802	Intergenic	0.5	0.5	1	M-P4h_GAII
yceA	b1055	+	1116007	0	1	1116030	Intergenic	0.5	0.5	1	HS15min_GAII
yceA	b1055	+	1115959	0	1	1116030	Intergenic	0.5	0.5	1	LB_GAII
rimJ	b1066	+	1124632	0	2	1124785	Intergenic	0.25	0.5	2	LB_GAII	M-P4h_GAII
rimJ	b1066	+	1124646	0	1	1124785	Intergenic	0.5	0.5	1	HS15min_GAII
flgB	b1073	+	1130215	0	49	1130241	Intergenic	1.77636e-15	1.11991e-13	1	LB_GAII
yceQ	b1085	+	1140318	0	1	1143725	Intergenic	0.5	0.5	1	LB_GAII
rluC	b1086	+	1144163	0	2	1144163	Intergenic	0.25	0.5	1	HS15min_GAII
plsX	b1090	+	1146765	703	794	1146844	Intergenic	0.00999091	0.145867	2	LB_GAII	M-P4h_GAII
pabC	b1096	+	1152452	0	1	1152523	Intergenic	0.5	0.5	1	HS15min_GAII
pabC	b1096	+	1152479	2	3	1152523	Intergenic	0.5	0.5	1	LB_GAII
ptsG	b1101	+	1156957	1	3	1157092	Intergenic	0.3125	0.5	1	M-P4h_GAII
ptsG	b1101	+	1156960	1	3	1157092	Intergenic	0.3125	0.5	1	LB_GAII
hinT	b1103	+	1160840	0	1	1161108	Intergenic	0.5	0.5	1	M-P4h_GAII
hinT	b1103	+	1160763	0	1	1161108	Intergenic	0.5	0.5	1	LB_GAII
hinT	b1103	+	1161048	0	2	1161108	Intergenic	0.25	0.5	1	HS15min_GAII
ndh	b1109	+	1165214	0	1	1165308	Intergenic	0.5	0.5	1	M-P4h_GAII
ndh	b1109	+	1165246	0	2	1165308	Intergenic	0.25	0.5	1	LB_GAII
lolC	b1116	+	1174615	0	1	1174650	Intergenic	0.5	0.5	1	LB_GAII
pepT	b1127	+	1184961	0	10	1185067	Intergenic	0.000976562	0.0185547	2	LB_GAII	M-P4h_GAII
pepT	b1127	+	1184986	0	1	1185067	Intergenic	0.5	0.5	1	HS15min_GAII
icd	b1136	+	1193897	0	1	1194346	Intergenic	0.5	0.5	1	M-P4h_GAII
icd	b1136	+	1194181	1	4	1194346	Intergenic	0.1875	0.5	1	LB_GAII
icd	b1136	+	1194193	0	2	1194346	Intergenic	0.25	0.5	1	HS15min_GAII
lit	b1139	+	1197883	0	1	1197918	Intergenic	0.5	0.5	1	LB_GAII
ymfI	b1143	+	1200679	0	1	1200720	Intergenic	0.5	0.5	1	M-P4h_GAII
ymfI	b1143	+	1200487	0	1	1200720	Intergenic	0.5	0.5	1	LB_GAII
ymfI	b1143	+	1200610	0	1	1200720	Intergenic	0.5	0.5	1	HS15min_GAII
croE	b1146	+	1202232	0	9	1202247	Intergenic	0.00195312	0.0318704	1	M-P4h_GAII
ymfL	b1147	+	1202473	0	1	1202491	Intergenic	0.5	0.5	1	LB_GAII
mcrA	b1159	+	1209493	0	1	1209569	Intergenic	0.5	0.5	1	M-P4h_GAII
icdC	b4519	+	1210476	0	1	1210636	Intergenic	0.5	0.5	1	M-P4h_GAII
icdC	b4519	+	1210595	0	1	1210636	Intergenic	0.5	0.5	1	HS15min_GAII
icdC	b4519	+	1210538	0	1	1210636	Intergenic	0.5	0.5	1	LB_GAII
ycgZ	b1164	+	1214888	0	1	1215012	Intergenic	0.5	0.5	1	M-P4h_GAII
ycgZ	b1164	+	1214941	0	1	1215012	Intergenic	0.5	0.5	1	LB_GAII
ycgZ	b1164	+	1214969	0	1	1215012	Intergenic	0.5	0.5	1	HS15min_GAII
ymgF	b4520	+	1218122	0	1	1218206	Intergenic	0.5	0.5	1	LB_GAII
ymgJ	b4594	+	1222305	0	2	1222487	Intergenic	0.25	0.5	1	M-P4h_GAII
ycgJ	b1177	+	1225370	0	1	1225823	Intergenic	0.5	0.5	1	M-P4h_GAII
ycgJ	b1177	+	1222797	0	1	1225823	Intergenic	0.5	0.5	1	LB_GAII
pliG	b1178	-	1228627	0	1	1226695	Intergenic	0.5	0.5	1	LB_GAII
ycgL	b1179	+	1226903	0	1	1226937	Intergenic	0.5	0.5	1	M-P4h_GAII
ycgL	b1179	+	1226906	1	2	1226937	Intergenic	0.5	0.5	1	LB_GAII
ycgL	b1179	+	1226336	0	1	1226937	Intergenic	0.5	0.5	1	HS15min_GAII
fadR	b1187	+	1232918	0	2	1234161	Intergenic	0.25	0.5	1	M-P4h_GAII
fadR	b1187	+	1234126	0	1	1234161	Intergenic	0.5	0.5	1	LB_GAII
dadA	b1189	+	1236731	0	3	1236794	Intergenic	0.125	0.5	1	LB_GAII
dadA	b1189	+	1236752	0	1	1236794	Intergenic	0.5	0.5	1	HS15min_GAII
emtA	b1193	+	1240828	0	2	1242403	Intergenic	0.25	0.5	1	M-P4h_GAII
emtA	b1193	+	1242116	0	1	1242403	Intergenic	0.5	0.5	1	HS15min_GAII
emtA	b1193	+	1242349	2	5	1242403	Intergenic	0.226562	0.5	1	LB_GAII
ymgE	b1195	+	1243810	0	1	1243951	Intergenic	0.5	0.5	1	M-P4h_GAII
ychH	b1205	+	1257842	0	1	1258014	Intergenic	0.5	0.5	1	M-P4h_GAII
ychH	b1205	+	1257939	0	1	1258014	Intergenic	0.5	0.5	1	HS15min_GAII
ychH	b1205	+	1257943	0	1	1258014	Intergenic	0.5	0.5	1	LB_GAII
hemA	b1210	+	1259608	0	1	1262937	Intergenic	0.5	0.5	1	M-P4h_GAII
hemA	b1210	+	1262898	0	1	1262937	Intergenic	0.5	0.5	1	HS15min_GAII
ldrA	b4419	-	1268817	0	1	1268498	Intergenic	0.5	0.5	1	LB_GAII
rdlB	b4422	+	1268853	0	1	1269081	Intergenic	0.5	0.5	1	M-P4h_GAII
ldrC	b4423	-	1269611	0	2	1269568	Intergenic	0.25	0.5	1	LB_GAII
rdlC	b4424	+	1269420	0	2	1269616	Intergenic	0.25	0.5	1	M-P4h_GAII
chaB	b1217	+	1271205	0	2	1271342	Intergenic	0.25	0.5	1	M-P4h_GAII
chaB	b1217	+	1271209	0	1	1271342	Intergenic	0.5	0.5	1	LB_GAII
chaC	b1218	+	1271646	4	8	1271730	Intergenic	0.193848	0.5	1	LB_GAII
narK	b1223	+	1277144	0	1	1277180	Intergenic	0.5	0.5	1	LB_GAII
narG	b1224	+	1279027	0	37	1279087	Intergenic	7.27596e-12	3.88144e-10	1	LB_GAII
rssA	b1234	+	1286466	0	2	1288468	Intergenic	0.25	0.5	1	M-P4h_GAII
rssA	b1234	+	1286336	0	1	1288468	Intergenic	0.5	0.5	1	LB_GAII
tdk	b1238	+	1292716	0	2	1292750	Intergenic	0.25	0.5	1	M-P4h_GAII
tdk	b1238	+	1292604	0	1	1292750	Intergenic	0.5	0.5	1	HS15min_GAII
tdk	b1238	+	1292643	0	1	1292750	Intergenic	0.5	0.5	1	LB_GAII
ychE	b1242	+	1294538	0	1	1297821	Intergenic	0.5	0.5	1	LB_GAII
oppA	b1243	+	1298718	0	3	1299206	Intergenic	0.125	0.5	1	M-P4h_GAII
oppA	b1243	+	1298715	0	2	1299206	Intergenic	0.25	0.5	1	LB_GAII
oppA	b1243	+	1298720	0	1	1299206	Intergenic	0.5	0.5	1	HS15min_GAII
yciY	b4595	+	1305369	0	1	1306812	Intergenic	0.5	0.5	1	HS15min_GAII
yciY	b4595	+	1306707	0	1	1306812	Intergenic	0.5	0.5	1	LB_GAII
tonB	b1252	+	1308345	0	1	1309113	Intergenic	0.5	0.5	1	M-P4h_GAII
tonB	b1252	+	1309024	0	1	1309113	Intergenic	0.5	0.5	1	LB_GAII
ompW	b1256	+	1311906	0	1	1312044	Intergenic	0.5	0.5	1	M-P4h_GAII
ompW	b1256	+	1311909	0	1	1312044	Intergenic	0.5	0.5	1	LB_GAII
ompW	b1256	+	1311899	0	1	1312044	Intergenic	0.5	0.5	1	HS15min_GAII
yciV	b1266	+	1321212	0	2	1321244	Intergenic	0.25	0.5	1	LB_GAII
rluB	b1269	+	1324852	0	1	1324876	Intergenic	0.5	0.5	1	HS15min_GAII
sohB	b1272	+	1326939	0	1	1327356	Intergenic	0.5	0.5	1	M-P4h_GAII
sohB	b1272	+	1327256	0	1	1327356	Intergenic	0.5	0.5	1	HS15min_GAII
sohB	b1272	+	1327304	0	2	1327356	Intergenic	0.25	0.5	1	LB_GAII
cysB	b1275	+	1331785	0	5	1331879	Intergenic	0.03125	0.309598	2	LB_GAII	M-P4h_GAII
cysB	b1275	+	1331721	0	1	1331879	Intergenic	0.5	0.5	1	HS15min_GAII
ymiA	b4522	+	1333114	0	9	1333184	Intergenic	0.00195312	0.0318704	2	HS15min_GAII	M-P4h_GAII
ymiA	b4522	+	1332988	0	1	1333184	Intergenic	0.5	0.5	1	LB_GAII
acnA	b1276	+	1333741	0	1	1333855	Intergenic	0.5	0.5	1	HS15min_GAII
acnA	b1276	+	1333732	1	3	1333855	Intergenic	0.3125	0.5	1	LB_GAII
yciS	b1279	+	1338154	6	7	1338267	Intergenic	0.5	0.5	1	M-P4h_GAII
yciS	b1279	+	1338152	18	22	1338267	Intergenic	0.317914	0.5	1	LB_GAII
pyrF	b1281	+	1339913	0	2	1339945	Intergenic	0.25	0.5	1	M-P4h_GAII
pyrF	b1281	+	1339888	0	1	1339945	Intergenic	0.5	0.5	1	LB_GAII
pyrF	b1281	+	1339850	0	1	1339945	Intergenic	0.5	0.5	1	HS15min_GAII
pspA	b1304	+	1365483	0	1	1366103	Intergenic	0.5	0.5	1	M-P4h_GAII
pspA	b1304	+	1366016	0	1	1366103	Intergenic	0.5	0.5	1	HS15min_GAII
pspA	b1304	+	1365209	0	1	1366103	Intergenic	0.5	0.5	1	LB_GAII
pspE	b1308	+	1367684	5	6	1367713	Intergenic	0.5	0.5	1	LB_GAII
tyrR	b1323	+	1384702	0	1	1384744	Intergenic	0.5	0.5	1	M-P4h_GAII
tyrR	b1323	+	1384715	0	2	1384744	Intergenic	0.25	0.5	1	HS15min_GAII
ycjG	b1325	+	1386939	0	1	1386954	Intergenic	0.5	0.5	1	HS15min_GAII
ycjZ	b1328	+	1389929	0	2	1390015	Intergenic	0.25	0.5	1	LB_GAII
ynaJ	b1332	+	1395273	0	1	1395389	Intergenic	0.5	0.5	1	HS15min_GAII
abgR	b1339	+	1402701	0	1	1402765	Intergenic	0.5	0.5	1	LB_GAII
ydaN	b1342	+	1405985	0	12	1406074	Intergenic	0.000244141	0.00529099	1	HS15min_GAII
ydaN	b1342	+	1405782	0	1	1406074	Intergenic	0.5	0.5	1	LB_GAII
fnrS	b4699	+	1407151	7	8	1407153	Intergenic	0.5	0.5	1	LB_GAII
sieB	b1353	+	1416593	0	1	1416695	Intergenic	0.5	0.5	1	M-P4h_GAII
ydaS	b1357	+	1418303	0	1	1418389	Intergenic	0.5	0.5	1	LB_GAII
ydbJ	b4529	+	1438744	0	1	1439082	Intergenic	0.5	0.5	1	M-P4h_GAII
ydbJ	b4529	+	1439043	0	1	1439082	Intergenic	0.5	0.5	1	HS15min_GAII
ydbJ	b4529	+	1439031	0	1	1439082	Intergenic	0.5	0.5	1	LB_GAII
ydbH	b1381	+	1441032	2	8	1441075	Intergenic	0.0546875	0.495357	1	LB_GAII
paaK	b1398	+	1460149	0	1	1460149	Intergenic	0.5	0.5	1	LB_GAII
ydbC	b1406	+	1472097	0	1	1472245	Intergenic	0.5	0.5	1	M-P4h_GAII
ydbC	b1406	+	1472181	0	1	1472245	Intergenic	0.5	0.5	1	LB_GAII
hrpA	b1413	+	1481035	5	6	1481085	Intergenic	0.5	0.5	1	LB_GAII
ydcF	b1414	+	1485188	0	1	1485259	Intergenic	0.5	0.5	1	M-P4h_GAII
ydcF	b1414	+	1485037	0	1	1485259	Intergenic	0.5	0.5	1	LB_GAII
aldA	b1415	+	1486183	0	1	1486256	Intergenic	0.5	0.5	1	LB_GAII
cybB	b1418	+	1488899	0	1	1488926	Intergenic	0.5	0.5	1	HS15min_GAII
cybB	b1418	+	1488897	0	1	1488926	Intergenic	0.5	0.5	1	LB_GAII
rydC	b4597	-	1489532	0	2	1489530	Intergenic	0.25	0.5	1	M-P4h_GAII
rydC	b4597	-	1489555	0	1	1489530	Intergenic	0.5	0.5	1	HS15min_GAII
ydcA	b1419	+	1489698	0	1	1489701	Intergenic	0.5	0.5	1	HS15min_GAII
mokB	b1420	-	1490198	0	3	1490153	Intergenic	0.125	0.5	1	M-P4h_GAII
mokB	b1420	-	1490199	0	2	1490153	Intergenic	0.25	0.5	1	HS15min_GAII
mokB	b1420	-	1490232	0	2	1490153	Intergenic	0.25	0.5	1	LB_GAII
trg	b1421	+	1490461	0	4	1490494	Intergenic	0.0625	0.495357	1	LB_GAII
opgD	b1424	+	1494782	0	1	1494880	Intergenic	0.5	0.5	1	LB_GAII
opgD	b1424	+	1494786	0	1	1494880	Intergenic	0.5	0.5	1	HS15min_GAII
ydcH	b1426	+	1496598	0	1	1496675	Intergenic	0.5	0.5	1	M-P4h_GAII
ydcH	b1426	+	1496592	0	1	1496675	Intergenic	0.5	0.5	1	LB_GAII
tehA	b1429	+	1497993	0	1	1498597	Intergenic	0.5	0.5	1	LB_GAII
ydcL	b1431	+	1500452	0	2	1500481	Intergenic	0.25	0.5	1	M-P4h_GAII
ydcL	b1431	+	1500407	0	1	1500481	Intergenic	0.5	0.5	1	HS15min_GAII
insQ	b1432	+	1501679	0	3	1501741	Intergenic	0.125	0.5	2	LB_GAII	M-P4h_GAII
hicA	b4532	+	1506811	0	1	1507310	Intergenic	0.5	0.5	1	M-P4h_GAII
hicA	b4532	+	1507244	0	1	1507310	Intergenic	0.5	0.5	1	LB_GAII
hicA	b4532	+	1507213	0	1	1507310	Intergenic	0.5	0.5	1	HS15min_GAII
ydcY	b1446	+	1515636	1	28	1515672	Intergenic	5.58794e-08	2.34863e-06	1	LB_GAII
curA	b1449	+	1516916	0	1	1517051	Intergenic	0.5	0.5	1	LB_GAII
yncE	b1452	+	1521248	0	1	1521331	Intergenic	0.5	0.5	1	LB_GAII
pptA	b1461	+	1530993	0	1	1531076	Intergenic	0.5	0.5	1	M-P4h_GAII
nhoA	b1463	+	1532014	0	1	1532048	Intergenic	0.5	0.5	1	LB_GAII
fdnG	b1474	+	1544220	0	1	1545425	Intergenic	0.5	0.5	1	LB_GAII
osmC	b1482	+	1554590	0	1	1554649	Intergenic	0.5	0.5	1	M-P4h_GAII
osmC	b1482	+	1554568	0	1	1554649	Intergenic	0.5	0.5	1	HS15min_GAII
osmC	b1482	+	1554554	0	1	1554649	Intergenic	0.5	0.5	1	LB_GAII
yneJ	b1526	+	1610914	0	2	1612828	Intergenic	0.25	0.5	1	M-P4h_GAII
marR	b1530	+	1617041	0	1	1617144	Intergenic	0.5	0.5	1	LB_GAII
marA	b1531	+	1617582	0	1	1617598	Intergenic	0.5	0.5	1	M-P4h_GAII
yneM	b4599	+	1620611	0	1	1620670	Intergenic	0.5	0.5	1	M-P4h_GAII
yneM	b4599	+	1620653	0	1	1620670	Intergenic	0.5	0.5	1	HS15min_GAII
yneM	b4599	+	1620607	0	2	1620670	Intergenic	0.25	0.5	1	LB_GAII
ydfG	b1539	+	1625451	0	5	1625541	Intergenic	0.03125	0.309598	2	HS15min_GAII	M-P4h_GAII
ydfZ	b1541	+	1627111	0	1	1627239	Intergenic	0.5	0.5	1	M-P4h_GAII
ydfZ	b1541	+	1627166	0	1	1627239	Intergenic	0.5	0.5	1	HS15min_GAII
ydfZ	b1541	+	1627130	0	1	1627239	Intergenic	0.5	0.5	1	LB_GAII
ynfO	b4533	+	1634597	0	2	1634780	Intergenic	0.25	0.5	1	M-P4h_GAII
cspF	b1558	+	1639077	0	1	1639879	Intergenic	0.5	0.5	1	M-P4h_GAII
cspF	b1558	+	1639770	0	1	1639879	Intergenic	0.5	0.5	1	LB_GAII
ydfV	b1565	+	1643064	0	1	1643921	Intergenic	0.5	0.5	1	LB_GAII
flxA	b1566	+	1644391	0	1	1644429	Intergenic	0.5	0.5	1	M-P4h_GAII
flxA	b1566	+	1644409	0	2	1644429	Intergenic	0.25	0.5	2	HS15min_GAII	LB_GAII
dicA	b1570	+	1645954	0	9	1645958	Intergenic	0.00195312	0.0318704	2	LB_GAII	M-P4h_GAII
ydfA	b1571	+	1646462	0	2	1646532	Intergenic	0.25	0.5	2	LB_GAII	M-P4h_GAII
ynfB	b1583	+	1653723	0	1	1653832	Intergenic	0.5	0.5	1	M-P4h_GAII
ynfB	b1583	+	1653746	0	1	1653832	Intergenic	0.5	0.5	1	HS15min_GAII
ynfB	b1583	+	1653733	0	2	1653832	Intergenic	0.25	0.5	1	LB_GAII
ynfD	b1586	+	1655050	0	1	1655589	Intergenic	0.5	0.5	1	M-P4h_GAII
ynfM	b1596	+	1667441	0	1	1667723	Intergenic	0.5	0.5	1	M-P4h_GAII
ynfM	b1596	+	1667418	0	1	1667723	Intergenic	0.5	0.5	1	LB_GAII
asr	b1597	+	1669278	0	1	1669400	Intergenic	0.5	0.5	1	M-P4h_GAII
asr	b1597	+	1669351	0	1	1669400	Intergenic	0.5	0.5	1	LB_GAII
ydgU	b4601	+	1669768	1	3	1669801	Intergenic	0.3125	0.5	1	LB_GAII
ydgD	b1598	+	1669940	0	9	1669984	Intergenic	0.00195312	0.0318704	1	LB_GAII
tqsA	b1601	+	1671888	0	1	1671937	Intergenic	0.5	0.5	1	LB_GAII
ydgH	b1604	+	1676093	0	1	1676451	Intergenic	0.5	0.5	1	M-P4h_GAII
ydgH	b1604	+	1676338	0	1	1676451	Intergenic	0.5	0.5	1	HS15min_GAII
ydgH	b1604	+	1676257	0	1	1676451	Intergenic	0.5	0.5	1	LB_GAII
rstA	b1608	+	1680157	1	9	1680183	Intergenic	0.0107422	0.153602	1	LB_GAII
manA	b1613	+	1686389	0	1	1686600	Intergenic	0.5	0.5	1	M-P4h_GAII
manA	b1613	+	1684729	0	1	1686600	Intergenic	0.5	0.5	1	HS15min_GAII
manA	b1613	+	1686551	8	10	1686600	Ingenic	0.407265	0.5	1	LB_GAII
ydgA	b1614	+	1687812	6	7	1687876	Intergenic	0.5	0.5	1	M-P4h_GAII
ydgA	b1614	+	1687818	2	11	1687876	Intergenic	0.0112305	0.155767	1	HS15min_GAII
malX	b1621	+	1696243	0	1	1697379	Intergenic	0.5	0.5	1	LB_GAII
add	b1623	+	1700226	1	6	1700257	Intergenic	0.0625	0.495357	1	M-P4h_GAII
add	b1623	+	1700227	2	6	1700257	Intergenic	0.144531	0.5	1	LB_GAII
blr	b4409	+	1702535	1	2	1702575	Intergenic	0.5	0.5	1	M-P4h_GAII
blr	b4409	+	1702487	0	1	1702575	Intergenic	0.5	0.5	1	LB_GAII
blr	b4409	+	1702536	0	9	1702575	Intergenic	0.00195312	0.0318704	1	HS15min_GAII
dtpA	b1634	+	1710422	0	1	1710793	Intergenic	0.5	0.5	1	LB_GAII
gstA	b1635	+	1712375	0	1	1712401	Intergenic	0.5	0.5	1	M-P4h_GAII
gstA	b1635	+	1712376	0	3	1712401	Intergenic	0.125	0.5	1	HS15min_GAII
slyB	b1641	+	1713759	0	1	1717900	Intergenic	0.5	0.5	1	M-P4h_GAII
slyB	b1641	+	1717775	1	6	1717900	Intergenic	0.0625	0.495357	1	LB_GAII
slyB	b1641	+	1717776	0	1	1717900	Intergenic	0.5	0.5	1	HS15min_GAII
nemR	b1649	+	1724047	0	8	1724047	Intergenic	0.00390625	0.0615678	1	LB_GAII
gloA	b1651	+	1725824	0	1	1725861	Intergenic	0.5	0.5	1	M-P4h_GAII
gloA	b1651	+	1725825	0	1	1725861	Intergenic	0.5	0.5	1	HS15min_GAII
rnt	b1652	+	1726343	0	1	1726371	Intergenic	0.5	0.5	1	M-P4h_GAII
rnt	b1652	+	1726342	2	3	1726371	Intergenic	0.5	0.5	1	LB_GAII
sodB	b1656	+	1733282	0	2	1733402	Intergenic	0.25	0.5	1	M-P4h_GAII
sodB	b1656	+	1733349	4	74	1733402	Intergenic	0	0	1	LB_GAII
purR	b1658	+	1735675	0	1	1735868	Intergenic	0.5	0.5	1	LB_GAII
purR	b1658	+	1735710	0	1	1735868	Intergenic	0.5	0.5	1	HS15min_GAII
ydhC	b1660	+	1737721	0	1	1737935	Intergenic	0.5	0.5	1	LB_GAII
cfa	b1661	+	1739176	0	2	1739437	Intergenic	0.25	0.5	1	M-P4h_GAII
cfa	b1661	+	1739224	29	32	1739437	Intergenic	0.399076	0.5	1	LB_GAII
cfa	b1661	+	1739225	0	6	1739437	Intergenic	0.015625	0.18366	1	HS15min_GAII
ydhR	b1667	+	1744345	0	1	1744724	Intergenic	0.5	0.5	1	M-P4h_GAII
ydhR	b1667	+	1744676	0	1	1744724	Intergenic	0.5	0.5	1	HS15min_GAII
ydhR	b1667	+	1744397	0	1	1744724	Intergenic	0.5	0.5	1	LB_GAII
pykF	b1676	+	1753299	0	1	1753722	Intergenic	0.5	0.5	1	M-P4h_GAII
pykF	b1676	+	1753468	0	1	1753722	Intergenic	0.5	0.5	1	HS15min_GAII
pykF	b1676	+	1753301	0	1	1753722	Intergenic	0.5	0.5	1	LB_GAII
lpp	b1677	+	1755244	0	1	1755445	Intergenic	0.5	0.5	1	LB_GAII
lpp	b1677	+	1755407	0	601	1755445	Intergenic	0	0	1	HS15min_GAII
ydiH	b1685	-	1763184	0	1	1763146	Intergenic	0.5	0.5	1	LB_GAII
ydiK	b1688	+	1764538	0	1	1767098	Intergenic	0.5	0.5	1	M-P4h_GAII
ydiK	b1688	+	1762769	0	1	1767098	Intergenic	0.5	0.5	1	LB_GAII
ydiL	b1689	+	1768611	0	1	1768639	Intergenic	0.5	0.5	1	LB_GAII
ppsR	b1703	+	1785438	0	1	1785469	Intergenic	0.5	0.5	1	M-P4h_GAII
ppsR	b1703	+	1785439	0	14	1785469	Intergenic	6.10352e-05	0.001628	2	HS15min_GAII	LB_GAII
aroH	b1704	+	1786321	0	1	1786459	Intergenic	0.5	0.5	1	M-P4h_GAII
aroH	b1704	+	1786342	1	9	1786459	Intergenic	0.0107422	0.153602	1	HS15min_GAII
yniD	b4535	+	1803119	0	1	1803189	Intergenic	0.5	0.5	1	M-P4h_GAII
yniD	b4535	+	1803158	0	1	1803189	Intergenic	0.5	0.5	1	HS15min_GAII
yniD	b4535	+	1803157	0	2	1803189	Intergenic	0.25	0.5	1	LB_GAII
pfkB	b1723	+	1804355	0	1	1804394	Intergenic	0.5	0.5	1	M-P4h_GAII
pfkB	b1723	+	1804314	0	1	1804394	Intergenic	0.5	0.5	1	LB_GAII
pfkB	b1723	+	1804382	0	1	1804394	Intergenic	0.5	0.5	1	HS15min_GAII
ydiZ	b1724	+	1805380	0	1	1805424	Intergenic	0.5	0.5	1	HS15min_GAII
yniA	b1725	+	1805785	25	27	1805820	Intergenic	0.444942	0.5	1	LB_GAII
yniC	b1727	+	1806811	0	2	1807404	Intergenic	0.25	0.5	1	HS15min_GAII
ydjN	b1729	+	1808894	0	1	1808958	Intergenic	0.5	0.5	1	M-P4h_GAII
ydjN	b1729	+	1808900	0	1	1808958	Intergenic	0.5	0.5	1	HS15min_GAII
ydjN	b1729	+	1808906	1	6	1808958	Intergenic	0.0625	0.495357	1	LB_GAII
nadE	b1740	+	1820416	0	1	1820482	Intergenic	0.5	0.5	1	M-P4h_GAII
nadE	b1740	+	1820456	0	1	1820482	Intergenic	0.5	0.5	1	HS15min_GAII
nadE	b1740	+	1820451	0	2	1820482	Intergenic	0.25	0.5	1	LB_GAII
xthA	b1749	+	1830274	0	2	1830452	Intergenic	0.25	0.5	1	LB_GAII
ynjE	b1757	+	1837452	0	1	1837491	Intergenic	0.5	0.5	1	M-P4h_GAII
nudG	b1759	+	1839482	0	1	1839514	Intergenic	0.5	0.5	1	LB_GAII
gdhA	b1761	+	1840231	0	1	1840395	Intergenic	0.5	0.5	1	M-P4h_GAII
gdhA	b1761	+	1840330	0	1	1840395	Intergenic	0.5	0.5	1	HS15min_GAII
sppA	b1766	+	1846816	0	37	1846861	Intergenic	7.27596e-12	3.88144e-10	1	LB_GAII
gapA	b1779	+	1860532	0	1	1860795	Intergenic	0.5	0.5	1	M-P4h_GAII
gapA	b1779	+	1860621	0	3	1860795	Intergenic	0.125	0.5	1	HS15min_GAII
gapA	b1779	+	1860550	0	2	1860795	Intergenic	0.25	0.5	1	LB_GAII
yeaK	b1787	+	1871563	8	10	1871598	Intergenic	0.407265	0.5	1	LB_GAII
yoaI	b1788	-	1872422	0	1	1872206	Intergenic	0.5	0.5	1	LB_GAII
yeaN	b1791	+	1873674	1	8	1873697	Intergenic	0.0195312	0.223883	1	LB_GAII
yeaP	b1794	+	1875664	0	1	1875739	Intergenic	0.5	0.5	1	M-P4h_GAII
yoaK	b4676	+	1876770	1	3	1876797	Intergenic	0.3125	0.5	1	M-P4h_GAII
yoaB	b1809	+	1891292	0	1	1891391	Intergenic	0.5	0.5	1	M-P4h_GAII
yoaB	b1809	+	1891137	0	1	1891391	Intergenic	0.5	0.5	1	HS15min_GAII
yoaC	b1810	+	1892122	0	3	1892157	Intergenic	0.125	0.5	2	HS15min_GAII	M-P4h_GAII
yoaC	b1810	+	1892089	0	1	1892157	Intergenic	0.5	0.5	1	LB_GAII
manX	b1817	+	1899900	0	1	1900072	Intergenic	0.5	0.5	1	M-P4h_GAII
manX	b1817	+	1899901	0	1	1900072	Intergenic	0.5	0.5	1	LB_GAII
manX	b1817	+	1899917	0	1	1900072	Intergenic	0.5	0.5	1	HS15min_GAII
mntP	b1821	+	1903485	0	4	1903712	Intergenic	0.0625	0.495357	1	LB_GAII
yobH	b4536	+	1906665	0	1	1906949	Intergenic	0.5	0.5	1	M-P4h_GAII
yobH	b4536	+	1906865	0	1	1906949	Intergenic	0.5	0.5	1	HS15min_GAII
yobH	b4536	+	1906082	0	1	1906949	Intergenic	0.5	0.5	1	LB_GAII
yebS	b1833	+	1914258	3	10	1914282	Intergenic	0.0461426	0.441378	1	LB_GAII
yebV	b1836	+	1919748	0	4	1919804	Intergenic	0.0625	0.495357	1	M-P4h_GAII
ryeA	b4432	+	1920915	0	1	1921090	Intergenic	0.5	0.5	1	M-P4h_GAII
ryeA	b4432	+	1921086	0	1	1921090	Intergenic	0.5	0.5	1	LB_GAII
ryeA	b4432	+	1921036	0	2	1921090	Intergenic	0.25	0.5	1	HS15min_GAII
ryeB	b4433	-	1921360	16	18	1921308	Intergenic	0.432083	0.5	1	LB_GAII
ryeB	b4433	-	1921353	0	1	1921308	Intergenic	0.5	0.5	1	HS15min_GAII
holE	b1842	+	1923036	0	1	1923132	Intergenic	0.5	0.5	1	M-P4h_GAII
holE	b1842	+	1922612	0	1	1923132	Intergenic	0.5	0.5	1	HS15min_GAII
exoX	b1844	+	1924122	31	55	1924144	Intergenic	0.00633626	0.0987459	2	LB_GAII	M-P4h_GAII
purT	b1849	+	1928881	0	38	1928905	Intergenic	3.63798e-12	2.10245e-10	2	HS15min_GAII	LB_GAII
yebK	b1853	+	1934593	0	3	1934676	Intergenic	0.125	0.5	1	M-P4h_GAII
yebK	b1853	+	1931995	0	1	1934676	Intergenic	0.5	0.5	1	LB_GAII
znuC	b1858	+	1940593	0	1	1940686	Intergenic	0.5	0.5	1	M-P4h_GAII
znuC	b1858	+	1938283	0	1	1940686	Intergenic	0.5	0.5	1	LB_GAII
yecD	b1867	+	1948087	1	3	1948856	Intergenic	0.3125	0.5	1	M-P4h_GAII
yecD	b1867	+	1945004	11	12	1948856	Intergenic	0.5	0.5	1	LB_GAII
yecN	b1869	+	1950275	0	1	1950290	Intergenic	0.5	0.5	1	HS15min_GAII
argS	b1876	+	1957757	0	1	1958086	Intergenic	0.5	0.5	1	M-P4h_GAII
argS	b1876	+	1958028	0	2	1958086	Intergenic	0.25	0.5	1	HS15min_GAII
argS	b1876	+	1958010	0	1	1958086	Intergenic	0.5	0.5	1	LB_GAII
ftnB	b1902	+	1984781	0	1	1984949	Intergenic	0.5	0.5	1	M-P4h_GAII
ftnB	b1902	+	1984758	0	1	1984949	Intergenic	0.5	0.5	1	LB_GAII
ftnB	b1902	+	1984820	0	1	1984949	Intergenic	0.5	0.5	1	HS15min_GAII
yecJ	b4537	-	1985841	0	1	1985782	Intergenic	0.5	0.5	1	M-P4h_GAII
yecJ	b4537	-	1985869	0	1	1985782	Intergenic	0.5	0.5	1	LB_GAII
yecR	b1904	+	1986217	0	1	1986246	Intergenic	0.5	0.5	1	LB_GAII
ftnA	b1905	+	1986700	0	1	1986740	Intergenic	0.5	0.5	1	M-P4h_GAII
ftnA	b1905	+	1986705	0	1	1986740	Intergenic	0.5	0.5	1	HS15min_GAII
yecF	b1915	+	1993752	0	2	1993842	Intergenic	0.25	0.5	1	M-P4h_GAII
yecF	b1915	+	1993774	0	1	1993842	Intergenic	0.5	0.5	1	LB_GAII
yecF	b1915	+	1993813	0	1	1993842	Intergenic	0.5	0.5	1	HS15min_GAII
fliD	b1924	+	2001792	0	1	2001896	Intergenic	0.5	0.5	1	LB_GAII
amyA	b1927	+	2004156	1	8	2004180	Intergenic	0.0195312	0.223883	1	M-P4h_GAII
yedE	b1929	+	2006262	0	9	2006301	Intergenic	0.00195312	0.0318704	1	LB_GAII
yedL	b1932	+	2008562	0	1	2008624	Intergenic	0.5	0.5	1	M-P4h_GAII
intG	b1936	+	2010405	0	1	2010526	Intergenic	0.5	0.5	1	LB_GAII
fliF	b1938	+	2011167	0	7	2011253	Intergenic	0.0078125	0.116515	1	LB_GAII
yodD	b1953	+	2022949	1	3	2023010	Intergenic	0.3125	0.5	1	M-P4h_GAII
yedP	b1955	+	2023494	0	1	2023535	Intergenic	0.5	0.5	1	LB_GAII
hchA	b1967	+	2033760	0	1	2033859	Intergenic	0.5	0.5	1	M-P4h_GAII
hchA	b1967	+	2033733	0	1	2033859	Intergenic	0.5	0.5	1	LB_GAII
hiuH	b1970	+	2036912	0	1	2036980	Intergenic	0.5	0.5	1	M-P4h_GAII
hiuH	b1970	+	2036955	0	13	2036980	Intergenic	0.00012207	0.00291916	1	LB_GAII
mtfA	b1976	+	2041346	0	1	2041675	Intergenic	0.5	0.5	1	M-P4h_GAII
mtfA	b1976	+	2041426	0	1	2041675	Intergenic	0.5	0.5	1	LB_GAII
shiA	b1981	+	2051408	0	1	2051667	Intergenic	0.5	0.5	1	M-P4h_GAII
shiA	b1981	+	2051590	0	2	2051667	Intergenic	0.25	0.5	1	HS15min_GAII
shiA	b1981	+	2051480	0	1	2051667	Intergenic	0.5	0.5	1	LB_GAII
yeeN	b1983	+	2054773	0	1	2054882	Intergenic	0.5	0.5	1	LB_GAII
yeeH	b4639	-	2064227	0	1	2064178	Intergenic	0.5	0.5	1	M-P4h_GAII
yoeH	b4641	-	2066567	0	1	2066443	Intergenic	0.5	0.5	1	M-P4h_GAII
yeeP	b1999	+	2066674	0	1	2068684	Intergenic	0.5	0.5	1	M-P4h_GAII
yeeP	b1999	+	2066665	0	2	2068684	Intergenic	0.25	0.5	1	LB_GAII
isrC	b4435	+	2069237	15	16	2069339	Intergenic	0.5	0.5	1	LB_GAII
yoeD	b4642	-	2077050	0	1	2076701	Intergenic	0.5	0.5	1	M-P4h_GAII
yoeD	b4642	-	2076785	0	1	2076701	Intergenic	0.5	0.5	1	LB_GAII
sbcB	b2011	+	2080564	0	1	2080780	Intergenic	0.5	0.5	1	LB_GAII
hisL	b2018	+	2087986	0	1	2088020	Intergenic	0.5	0.5	1	M-P4h_GAII
hisL	b2018	+	2087989	0	9	2088020	Intergenic	0.00195312	0.0318704	2	HS15min_GAII	LB_GAII
hisG	b2019	+	2088157	2	6	2088216	Intergenic	0.144531	0.5	1	M-P4h_GAII
hisG	b2019	+	2088177	0	1	2088216	Intergenic	0.5	0.5	1	HS15min_GAII
hisG	b2019	+	2088151	0	1	2088216	Intergenic	0.5	0.5	1	LB_GAII
yegD	b2069	+	2145669	0	1	2145698	Intergenic	0.5	0.5	1	LB_GAII
sibA	b4436	+	2151191	0	1	2151333	Intergenic	0.5	0.5	1	LB_GAII
sibB	b4437	+	2151669	2	3	2151668	Intergenic	0.5	0.5	2	LB_GAII	M-P4h_GAII
ibsB	b4668	-	2151882	0	1	2151761	Intergenic	0.5	0.5	1	M-P4h_GAII
ibsB	b4668	-	2151886	0	2	2151761	Intergenic	0.25	0.5	1	LB_GAII
ibsB	b4668	-	2151764	0	1	2151761	Intergenic	0.5	0.5	1	HS15min_GAII
yegP	b2080	+	2163156	4	10	2163213	Intergenic	0.0897827	0.5	1	M-P4h_GAII
yegQ	b2081	+	2163616	0	2	2163692	Intergenic	0.25	0.5	1	LB_GAII
cyaR	b4438	+	2165067	0	1	2165138	Intergenic	0.5	0.5	1	HS15min_GAII
insE1	b2088	+	2168197	0	1	2168260	Intergenic	0.5	0.5	1	LB_GAII
insF1	b2089	-	2169475	0	1	2169422	Intergenic	0.5	0.5	1	LB_GAII
yehE	b2112	-	2190822	0	4	2190818	Intergenic	0.0625	0.495357	1	M-P4h_GAII
metG	b2114	+	2192293	0	1	2192322	Intergenic	0.5	0.5	1	M-P4h_GAII
metG	b2114	+	2192290	0	12	2192322	Intergenic	0.000244141	0.00529099	1	LB_GAII
mlrA	b2127	+	2212759	0	1	2212888	Intergenic	0.5	0.5	1	M-P4h_GAII
yohO	b4542	+	2213659	1	5	2213679	Intergenic	0.109375	0.5	1	M-P4h_GAII
yohO	b4542	+	2213649	0	1	2213679	Intergenic	0.5	0.5	1	LB_GAII
dld	b2133	+	2220176	0	4	2220207	Intergenic	0.0625	0.495357	2	HS15min_GAII	M-P4h_GAII
dld	b2133	+	2217420	0	2	2220207	Intergenic	0.25	0.5	1	LB_GAII
yohD	b2136	+	2223799	0	13	2223823	Intergenic	0.00012207	0.00291916	2	LB_GAII	M-P4h_GAII
yohP	b4679	+	2226975	0	1	2227004	Intergenic	0.5	0.5	1	LB_GAII
yohJ	b2141	+	2228527	0	1	2228646	Intergenic	0.5	0.5	1	M-P4h_GAII
yohJ	b2141	+	2228541	0	1	2228646	Intergenic	0.5	0.5	1	LB_GAII
cdd	b2143	+	2229798	0	2	2229866	Intergenic	0.25	0.5	1	M-P4h_GAII
cdd	b2143	+	2229833	0	1	2229866	Intergenic	0.5	0.5	1	HS15min_GAII
yeiG	b2154	+	2240313	0	2	2241932	Intergenic	0.25	0.5	1	M-P4h_GAII
yeiG	b2154	+	2239882	0	1	2241932	Intergenic	0.5	0.5	1	LB_GAII
yeiG	b2154	+	2241903	0	2	2241932	Intergenic	0.25	0.5	1	HS15min_GAII
yeiH	b2158	+	2247683	0	1	2247739	Intergenic	0.5	0.5	1	LB_GAII
nfo	b2159	+	2248810	0	1	2248862	Intergenic	0.5	0.5	1	LB_GAII
yeiW	b4502	-	2263949	0	1	2263317	Intergenic	0.5	0.5	1	M-P4h_GAII
yeiW	b4502	-	2264086	0	3	2263317	Intergenic	0.125	0.5	1	LB_GAII
spr	b2175	+	2267832	0	4	2268001	Intergenic	0.0625	0.495357	2	HS15min_GAII	M-P4h_GAII
spr	b2175	+	2267831	0	1	2268001	Intergenic	0.5	0.5	1	LB_GAII
rplY	b2185	+	2280462	6	96	2280539	Intergenic	0	0	3	HS15min_GAII	LB_GAII	M-P4h_GAII
yejL	b2187	+	2281071	0	1	2282151	Intergenic	0.5	0.5	1	M-P4h_GAII
yejL	b2187	+	2282140	0	1	2282151	Intergenic	0.5	0.5	1	HS15min_GAII
narP	b2193	+	2288371	0	1	2288522	Intergenic	0.5	0.5	1	M-P4h_GAII
narP	b2193	+	2288457	0	1	2288522	Intergenic	0.5	0.5	1	HS15min_GAII
narP	b2193	+	2288390	0	2	2288522	Intergenic	0.25	0.5	1	LB_GAII
eco	b2209	+	2301848	0	1	2301927	Intergenic	0.5	0.5	1	LB_GAII
eco	b2209	+	2301885	0	2	2301927	Intergenic	0.25	0.5	1	HS15min_GAII
rcsD	b2216	+	2311395	0	1	2311510	Intergenic	0.5	0.5	1	LB_GAII
ubiG	b2232	+	2334604	0	2	2337589	Intergenic	0.25	0.5	1	M-P4h_GAII
ubiG	b2232	+	2337525	0	1	2337589	Intergenic	0.5	0.5	1	LB_GAII
ubiG	b2232	+	2337555	0	1	2337589	Intergenic	0.5	0.5	1	HS15min_GAII
nrdA	b2234	+	2342780	0	1	2342887	Intergenic	0.5	0.5	1	HS15min_GAII
nrdA	b2234	+	2342680	0	1	2342887	Intergenic	0.5	0.5	1	LB_GAII
yfaH	b2238	+	2347553	0	1	2347673	Intergenic	0.5	0.5	1	M-P4h_GAII
glpA	b2241	+	2350581	0	4	2350669	Intergenic	0.0625	0.495357	1	M-P4h_GAII
glpA	b2241	+	2350575	0	1	2350669	Intergenic	0.5	0.5	1	LB_GAII
nudI	b2251	+	2362425	0	1	2362576	Intergenic	0.5	0.5	1	M-P4h_GAII
nudI	b2251	+	2362544	0	3	2362576	Intergenic	0.125	0.5	1	LB_GAII
arnB	b2253	+	2363784	0	1	2363950	Intergenic	0.5	0.5	1	M-P4h_GAII
yfbM	b2272	+	2384931	0	10	2384956	Intergenic	0.000976562	0.0185547	1	LB_GAII
yfbO	b2274	+	2386620	0	1	2386657	Intergenic	0.5	0.5	1	LB_GAII
alaA	b2290	+	2405531	0	15	2405583	Intergenic	3.05176e-05	0.000829958	1	HS15min_GAII
alaA	b2290	+	2405381	0	2	2405583	Intergenic	0.25	0.5	1	LB_GAII
ackA	b2296	+	2409430	0	2	2411492	Intergenic	0.25	0.5	1	M-P4h_GAII
ackA	b2296	+	2409431	0	1	2411492	Intergenic	0.5	0.5	1	HS15min_GAII
ackA	b2296	+	2409412	1	3	2411492	Intergenic	0.3125	0.5	1	LB_GAII
yfcC	b2298	+	2415072	1	3	2415103	Intergenic	0.3125	0.5	1	LB_GAII
folX	b2303	+	2419320	9	11	2419347	Intergenic	0.411901	0.5	1	M-P4h_GAII
folX	b2303	+	2419321	1	135	2419347	Intergenic	0	0	2	HS15min_GAII	LB_GAII
flk	b2321	+	2426403	0	1	2435972	Intergenic	0.5	0.5	1	LB_GAII
mnmC	b2324	+	2438160	0	1	2439786	Intergenic	0.5	0.5	1	LB_GAII
smrB	b2331	+	2444293	0	1	2446628	Intergenic	0.5	0.5	1	M-P4h_GAII
smrB	b2331	+	2446594	19	21	2446628	Ingenic	0.437315	0.5	1	LB_GAII
smrB	b2331	+	2443450	0	1	2446628	Intergenic	0.5	0.5	1	HS15min_GAII
fadL	b2344	+	2459223	0	1	2459328	Intergenic	0.5	0.5	1	LB_GAII
fadL	b2344	+	2459320	0	1	2459328	Intergenic	0.5	0.5	1	HS15min_GAII
intS	b2349	+	2464543	0	1	2464567	Intergenic	0.5	0.5	1	HS15min_GAII
intS	b2349	+	2464374	0	1	2464567	Intergenic	0.5	0.5	1	LB_GAII
gtrA	b2350	+	2465851	2	4	2465877	Intergenic	0.34375	0.5	1	M-P4h_GAII
tfaS	b2353	+	2468499	0	1	2468837	Intergenic	0.5	0.5	1	M-P4h_GAII
tfaS	b2353	+	2468763	0	1	2468837	Intergenic	0.5	0.5	1	HS15min_GAII
yfdP	b2359	+	2471547	0	1	2471626	Intergenic	0.5	0.5	1	M-P4h_GAII
torI	b4501	+	2474310	0	1	2474332	Intergenic	0.5	0.5	1	M-P4h_GAII
evgA	b2369	+	2481650	0	2	2481777	Intergenic	0.25	0.5	1	M-P4h_GAII
evgA	b2369	+	2481652	0	23	2481777	Intergenic	1.19209e-07	4.59287e-06	1	LB_GAII
lpxP	b2378	+	2493478	0	1	2493667	Intergenic	0.5	0.5	1	LB_GAII
ypdK	b4680	+	2494640	0	1	2494943	Intergenic	0.5	0.5	1	LB_GAII
ypdK	b4680	+	2494797	0	5	2494943	Intergenic	0.03125	0.309598	1	HS15min_GAII
nupC	b2393	+	2510575	0	1	2511064	Intergenic	0.5	0.5	1	M-P4h_GAII
nupC	b2393	+	2510472	0	1	2511064	Intergenic	0.5	0.5	1	LB_GAII
yfeC	b2398	+	2516417	0	1	2516489	Intergenic	0.5	0.5	1	M-P4h_GAII
yfeC	b2398	+	2516429	0	10	2516489	Intergenic	0.000976562	0.0185547	1	HS15min_GAII
yfeC	b2398	+	2516412	0	1	2516489	Intergenic	0.5	0.5	1	LB_GAII
yfeH	b2410	+	2524626	0	2	2524968	Intergenic	0.25	0.5	1	M-P4h_GAII
yfeH	b2410	+	2524955	0	1	2524968	Intergenic	0.5	0.5	1	LB_GAII
cysK	b2414	+	2530286	1	2	2530431	Intergenic	0.5	0.5	1	M-P4h_GAII
cysK	b2414	+	2530360	0	1	2530431	Intergenic	0.5	0.5	1	HS15min_GAII
yfeK	b2419	+	2535360	0	1	2535364	Intergenic	0.5	0.5	1	LB_GAII
murQ	b2428	+	2543233	0	1	2543795	Intergenic	0.5	0.5	1	LB_GAII
amiA	b2435	+	2550264	0	11	2550374	Intergenic	0.000488281	0.0101082	1	LB_GAII
yffQ	b2448	+	2561540	0	1	2561614	Intergenic	0.5	0.5	1	M-P4h_GAII
yffQ	b2448	+	2561589	0	1	2561614	Intergenic	0.5	0.5	1	LB_GAII
yffQ	b2448	+	2561579	0	1	2561614	Intergenic	0.5	0.5	1	HS15min_GAII
yffS	b2450	+	2562518	0	1	2562545	Intergenic	0.5	0.5	1	M-P4h_GAII
yffS	b2450	+	2562517	0	3	2562545	Intergenic	0.125	0.5	1	LB_GAII
talA	b2464	+	2576332	0	1	2576688	Intergenic	0.5	0.5	1	M-P4h_GAII
talA	b2464	+	2574066	0	1	2576688	Intergenic	0.5	0.5	1	LB_GAII
narQ	b2469	+	2583596	0	1	2583753	Intergenic	0.5	0.5	1	LB_GAII
yffB	b2471	+	2589229	0	1	2589269	Intergenic	0.5	0.5	1	M-P4h_GAII
yffB	b2471	+	2589154	0	1	2589269	Intergenic	0.5	0.5	1	LB_GAII
yffB	b2471	+	2589230	0	1	2589269	Intergenic	0.5	0.5	1	HS15min_GAII
gcvR	b2479	+	2595829	0	1	2597928	Intergenic	0.5	0.5	1	M-P4h_GAII
gcvR	b2479	+	2593951	0	2	2597928	Intergenic	0.25	0.5	1	HS15min_GAII
gcvR	b2479	+	2592012	0	1	2597928	Intergenic	0.5	0.5	1	LB_GAII
yfgC	b2494	+	2614009	0	6	2614116	Intergenic	0.015625	0.18366	2	HS15min_GAII	M-P4h_GAII
yfgC	b2494	+	2613980	0	1	2614116	Intergenic	0.5	0.5	1	LB_GAII
purM	b2499	+	2619152	0	1	2619219	Intergenic	0.5	0.5	1	HS15min_GAII
purM	b2499	+	2619178	0	1	2619219	Intergenic	0.5	0.5	1	LB_GAII
ppk	b2501	+	2620905	1	2	2621066	Intergenic	0.5	0.5	1	LB_GAII
yfgG	b2504	+	2627274	0	24	2627312	Intergenic	5.96046e-08	2.36205e-06	2	LB_GAII	M-P4h_GAII
yfgI	b2506	+	2628343	0	2	2628348	Intergenic	0.25	0.5	1	M-P4h_GAII
xseA	b2509	+	2632219	0	4	2632254	Intergenic	0.0625	0.495357	1	LB_GAII
yfgJ	b2510	-	2633875	0	1	2633836	Intergenic	0.5	0.5	1	M-P4h_GAII
yfgJ	b2510	-	2633856	0	1	2633836	Intergenic	0.5	0.5	1	LB_GAII
sseA	b2521	+	2650490	0	2	2650516	Intergenic	0.25	0.5	1	M-P4h_GAII
sseA	b2521	+	2648665	0	1	2650516	Intergenic	0.5	0.5	1	LB_GAII
sseA	b2521	+	2650341	0	1	2650516	Intergenic	0.5	0.5	1	HS15min_GAII
suhB	b2533	+	2661427	2	6	2661464	Intergenic	0.144531	0.5	1	LB_GAII
yphH	b2550	+	2680800	0	4	2680885	Intergenic	0.0625	0.495357	1	LB_GAII
hmp	b2552	+	2683819	0	17	2683857	Intergenic	7.62939e-06	0.000240499	1	LB_GAII
yfhH	b2561	+	2696681	0	1	2696781	Intergenic	0.5	0.5	1	M-P4h_GAII
yfhH	b2561	+	2696692	0	1	2696781	Intergenic	0.5	0.5	1	LB_GAII
yfhL	b2562	+	2697645	0	1	2697685	Intergenic	0.5	0.5	1	M-P4h_GAII
ung	b2580	+	2714034	0	1	2714776	Intergenic	0.5	0.5	1	LB_GAII
trxC	b2582	+	2716697	2	7	2716757	Intergenic	0.0898438	0.5	1	LB_GAII
trxC	b2582	+	2716713	0	1	2716757	Intergenic	0.5	0.5	1	HS15min_GAII
pka	b2584	+	2717950	18	20	2717975	Intergenic	0.435707	0.5	1	LB_GAII
bamD	b2595	+	2733373	0	1	2734168	Intergenic	0.5	0.5	1	M-P4h_GAII
bamD	b2595	+	2733482	0	1	2734168	Intergenic	0.5	0.5	1	HS15min_GAII
bamD	b2595	+	2734092	61	89	2734168	Ingenic	0.0135763	0.18366	1	LB_GAII
raiA	b2597	+	2735051	0	1	2735176	Intergenic	0.5	0.5	1	M-P4h_GAII
raiA	b2597	+	2735058	0	1	2735176	Intergenic	0.5	0.5	1	LB_GAII
raiA	b2597	+	2735072	0	1	2735176	Intergenic	0.5	0.5	1	HS15min_GAII
pheL	b2598	+	2735576	7	9	2735621	Intergenic	0.40181	0.5	1	M-P4h_GAII
pheL	b2598	+	2735573	14	16	2735621	Intergenic	0.427768	0.5	1	LB_GAII
ypjD	b2611	+	2745888	0	1	2745984	Intergenic	0.5	0.5	1	LB_GAII
nadK	b2615	+	2748088	7	8	2748853	Intergenic	0.5	0.5	1	LB_GAII
smpB	b2620	+	2752854	1	3	2752918	Intergenic	0.3125	0.5	1	M-P4h_GAII
smpB	b2620	+	2752845	0	1	2752918	Intergenic	0.5	0.5	1	LB_GAII
intA	b2622	+	2754155	0	5	2754181	Intergenic	0.03125	0.309598	2	LB_GAII	M-P4h_GAII
rnlA	b2630	+	2763537	0	1	2763940	Intergenic	0.5	0.5	1	M-P4h_GAII
rnlA	b2630	+	2763549	0	1	2763940	Intergenic	0.5	0.5	1	LB_GAII
rnlA	b2630	+	2763916	0	1	2763940	Intergenic	0.5	0.5	1	HS15min_GAII
yfjU	b2638	-	2770334	0	1	2770176	Intergenic	0.5	0.5	1	LB_GAII
yfjX	b2643	+	2773820	0	1	2773941	Intergenic	0.5	0.5	1	M-P4h_GAII
csiR	b2664	+	2793678	16	20	2793696	Intergenic	0.30886	0.5	1	M-P4h_GAII
ygaV	b2667	+	2795117	0	1	2795233	Intergenic	0.5	0.5	1	LB_GAII
ygaV	b2667	+	2795151	0	1	2795233	Intergenic	0.5	0.5	1	HS15min_GAII
alaE	b2670	+	2797107	0	3	2797186	Intergenic	0.125	0.5	2	LB_GAII	M-P4h_GAII
proV	b2677	+	2802599	0	1	2802837	Intergenic	0.5	0.5	1	LB_GAII
ygaZ	b2682	+	2807589	2	3	2807639	Intergenic	0.5	0.5	1	LB_GAII
mprA	b2684	+	2808718	0	1	2808792	Intergenic	0.5	0.5	1	HS15min_GAII
micA	b4442	+	2812210	0	1	2812824	Intergenic	0.5	0.5	1	M-P4h_GAII
micA	b4442	+	2812236	0	2	2812824	Intergenic	0.25	0.5	1	HS15min_GAII
micA	b4442	+	2812215	18	19	2812824	Intergenic	0.5	0.5	1	LB_GAII
srlA	b2702	+	2823670	0	1	2823854	Intergenic	0.5	0.5	1	M-P4h_GAII
srlA	b2702	+	2823811	0	1	2823854	Intergenic	0.5	0.5	1	LB_GAII
mutS	b2733	+	2854984	0	1	2855115	Intergenic	0.5	0.5	1	LB_GAII
iap	b2753	+	2871594	0	1	2874603	Intergenic	0.5	0.5	1	M-P4h_GAII
iap	b2753	+	2874585	0	1	2874603	Intergenic	0.5	0.5	1	LB_GAII
queD	b2765	+	2890149	0	1	2890236	Intergenic	0.5	0.5	1	M-P4h_GAII
queD	b2765	+	2890211	0	3	2890236	Intergenic	0.125	0.5	1	HS15min_GAII
queD	b2765	+	2890150	0	1	2890236	Intergenic	0.5	0.5	1	LB_GAII
barA	b2786	+	2909942	0	1	2913079	Intergenic	0.5	0.5	1	LB_GAII
queF	b2794	+	2922700	0	1	2923370	Intergenic	0.5	0.5	1	M-P4h_GAII
queF	b2794	+	2920279	0	1	2923370	Intergenic	0.5	0.5	1	LB_GAII
ygdH	b2795	+	2924220	56	65	2924330	Intergenic	0.233604	0.5	1	LB_GAII
sdaC	b2796	+	2926104	0	1	2926251	Intergenic	0.5	0.5	1	LB_GAII
fucR	b2805	+	2937342	33	63	2937390	Intergenic	0.00143931	0.0266175	3	HS15min_GAII	LB_GAII	M-P4h_GAII
gcvB	b4443	+	2938379	0	1	2940718	Intergenic	0.5	0.5	1	M-P4h_GAII
gcvB	b4443	+	2940655	0	1	2940718	Intergenic	0.5	0.5	1	LB_GAII
argA	b2818	+	2947222	0	1	2947264	Intergenic	0.5	0.5	1	M-P4h_GAII
argA	b2818	+	2947124	0	1	2947264	Intergenic	0.5	0.5	1	LB_GAII
ygdR	b2833	+	2969258	1	3	2969293	Intergenic	0.3125	0.5	2	HS15min_GAII	M-P4h_GAII
tas	b2834	+	2969585	1	2	2969619	Intergenic	0.5	0.5	1	LB_GAII
tas	b2834	+	2969576	0	1	2969619	Intergenic	0.5	0.5	1	HS15min_GAII
galR	b2837	+	2974591	0	3	2974621	Intergenic	0.125	0.5	1	LB_GAII
lysR	b2839	+	2976968	0	1	2977043	Intergenic	0.5	0.5	1	LB_GAII
yqeG	b2845	+	2982301	0	1	2983869	Intergenic	0.5	0.5	1	LB_GAII
yqeI	b2847	+	2986479	0	3	2986524	Intergenic	0.125	0.5	1	M-P4h_GAII
idi	b2889	+	3031044	0	1	3031087	Intergenic	0.5	0.5	1	LB_GAII
fldB	b2895	+	3037113	0	10	3037877	Intergenic	0.000976562	0.0185547	1	M-P4h_GAII
ygfZ	b2898	+	3039300	2	7	3039335	Ingenic	0.0898438	0.5	2	HS15min_GAII	LB_GAII
bglA	b2901	+	3041009	3	8	3041684	Intergenic	0.113281	0.5	1	M-P4h_GAII
bglA	b2901	+	3041656	43	44	3041684	Ingenic	0.5	0.5	1	LB_GAII
zapA	b2910	+	3049279	0	1	3053634	Intergenic	0.5	0.5	1	M-P4h_GAII
zapA	b2910	+	3049029	0	1	3053634	Intergenic	0.5	0.5	1	LB_GAII
zapA	b2910	+	3050243	0	1	3053634	Intergenic	0.5	0.5	1	HS15min_GAII
ssrS	b2911	+	3053996	925	4061	3054005	Intergenic	0	0	1	M-P4h_GAII
sibC	b4446	+	3054872	5	6	3054871	Intergenic	0.5	0.5	2	HS15min_GAII	M-P4h_GAII
ibsC	b4665	-	3055017	4	5	3054971	Intergenic	0.5	0.5	1	M-P4h_GAII
ibsC	b4665	-	3055013	0	1	3054971	Intergenic	0.5	0.5	1	HS15min_GAII
argP	b2916	+	3057671	0	2	3057775	Intergenic	0.25	0.5	1	M-P4h_GAII
argP	b2916	+	3057740	0	12	3057775	Intergenic	0.000244141	0.00529099	1	HS15min_GAII
argP	b2916	+	3057701	0	1	3057775	Intergenic	0.5	0.5	1	LB_GAII
loiP	b2936	+	3079860	0	1	3079935	Intergenic	0.5	0.5	1	M-P4h_GAII
loiP	b2936	+	3079869	0	6	3079935	Intergenic	0.015625	0.18366	1	HS15min_GAII
loiP	b2936	+	3079822	0	2	3079935	Intergenic	0.25	0.5	1	LB_GAII
yqgC	b2940	+	3084172	0	4	3084209	Intergenic	0.0625	0.495357	1	M-P4h_GAII
yqgC	b2940	+	3081884	0	2	3084209	Intergenic	0.25	0.5	1	HS15min_GAII
metK	b2942	+	3084589	0	34	3084728	Intergenic	5.82077e-11	2.60432e-09	2	HS15min_GAII	LB_GAII
rsmE	b2946	+	3089096	0	1	3089156	Intergenic	0.5	0.5	1	HS15min_GAII
rsmE	b2946	+	3089090	1	2	3089156	Intergenic	0.5	0.5	1	LB_GAII
yggS	b2951	+	3093010	0	1	3093120	Intergenic	0.5	0.5	1	M-P4h_GAII
yggS	b2951	+	3093082	0	6	3093120	Intergenic	0.015625	0.18366	1	HS15min_GAII
yggS	b2951	+	3093026	0	1	3093120	Intergenic	0.5	0.5	1	LB_GAII
mutY	b2961	+	3097406	0	1	3101035	Intergenic	0.5	0.5	1	LB_GAII
nupG	b2964	+	3103673	0	6	3103736	Intergenic	0.015625	0.18366	1	M-P4h_GAII
nupG	b2964	+	3103631	0	1	3103736	Intergenic	0.5	0.5	1	LB_GAII
yqgA	b2966	+	3107458	0	1	3107575	Intergenic	0.5	0.5	1	LB_GAII
glcC	b2980	+	3126217	0	1	3126294	Intergenic	0.5	0.5	1	LB_GAII
yghU	b2989	+	3136719	0	1	3136749	Intergenic	0.5	0.5	1	M-P4h_GAII
yghU	b2989	+	3136721	0	2	3136749	Intergenic	0.25	0.5	1	HS15min_GAII
yghU	b2989	+	3136722	0	12	3136749	Intergenic	0.000244141	0.00529099	1	LB_GAII
gpr	b3001	+	3145883	0	1	3145919	Intergenic	0.5	0.5	1	M-P4h_GAII
gpr	b3001	+	3145847	0	1	3145919	Intergenic	0.5	0.5	1	LB_GAII
metC	b3008	+	3150064	0	1	3150258	Intergenic	0.5	0.5	1	M-P4h_GAII
metC	b3008	+	3150228	0	3	3150258	Intergenic	0.125	0.5	1	HS15min_GAII
metC	b3008	+	3148646	0	1	3150258	Intergenic	0.5	0.5	1	LB_GAII
yghB	b3009	+	3151505	15	38	3151585	Intergenic	0.00109509	0.0205256	1	LB_GAII
yqhD	b3011	+	3153259	0	2	3153377	Intergenic	0.25	0.5	1	M-P4h_GAII
yqhD	b3011	+	3153339	0	1	3153377	Intergenic	0.5	0.5	1	HS15min_GAII
qseB	b3025	+	3167793	0	1	3167850	Intergenic	0.5	0.5	1	LB_GAII
mdaB	b3028	+	3170461	0	1	3170552	Intergenic	0.5	0.5	1	M-P4h_GAII
mdaB	b3028	+	3170526	0	8	3170552	Intergenic	0.00390625	0.0615678	1	HS15min_GAII
mdaB	b3028	+	3170466	0	1	3170552	Intergenic	0.5	0.5	1	LB_GAII
ygiN	b3029	+	3171135	298	312	3171164	Intergenic	0.299339	0.5	2	LB_GAII	M-P4h_GAII
ygiN	b3029	+	3171139	12	13	3171164	Intergenic	0.5	0.5	1	HS15min_GAII
tolC	b3035	+	3173308	0	1	3176137	Intergenic	0.5	0.5	1	M-P4h_GAII
tolC	b3035	+	3174791	0	1	3176137	Intergenic	0.5	0.5	1	HS15min_GAII
ygiB	b3037	+	3177736	0	6	3177766	Intergenic	0.015625	0.18366	1	HS15min_GAII
zupT	b3040	+	3179617	1	2	3180572	Intergenic	0.5	0.5	1	M-P4h_GAII
zupT	b3040	+	3180443	0	1	3180572	Intergenic	0.5	0.5	1	HS15min_GAII
zupT	b3040	+	3180319	0	1	3180572	Intergenic	0.5	0.5	1	LB_GAII
yqiC	b3042	+	3182820	0	2	3182862	Intergenic	0.25	0.5	2	LB_GAII	M-P4h_GAII
yqiC	b3042	+	3182828	0	1	3182862	Intergenic	0.5	0.5	1	HS15min_GAII
ibsD	b4664	+	3192672	0	1	3192788	Intergenic	0.5	0.5	1	M-P4h_GAII
ibsD	b4664	+	3192644	0	1	3192788	Intergenic	0.5	0.5	1	LB_GAII
ibsD	b4664	+	3192683	0	1	3192788	Intergenic	0.5	0.5	1	HS15min_GAII
sibD	b4447	-	3192887	0	1	3192887	Intergenic	0.5	0.5	1	M-P4h_GAII
ibsE	b4666	+	3193103	0	1	3193163	Intergenic	0.5	0.5	1	M-P4h_GAII
ibsE	b4666	+	3193102	0	2	3193163	Intergenic	0.25	0.5	2	HS15min_GAII	LB_GAII
ygiM	b3055	+	3198163	1	3	3199229	Intergenic	0.3125	0.5	1	M-P4h_GAII
ygiM	b3055	+	3196046	1	3	3199229	Intergenic	0.3125	0.5	1	LB_GAII
plsY	b3059	+	3202675	1	2	3202716	Intergenic	0.5	0.5	1	LB_GAII
rpsU	b3065	+	3208677	0	1	3208803	Intergenic	0.5	0.5	1	M-P4h_GAII
rpsU	b3065	+	3208668	0	1	3208803	Intergenic	0.5	0.5	1	HS15min_GAII
rpsU	b3065	+	3208666	0	1	3208803	Intergenic	0.5	0.5	1	LB_GAII
rpoD	b3067	+	3210943	1	3	3211069	Intergenic	0.3125	0.5	1	HS15min_GAII
yqjI	b3071	+	3214773	0	1	3214801	Intergenic	0.5	0.5	1	M-P4h_GAII
yqjI	b3071	+	3214750	0	1	3214801	Intergenic	0.5	0.5	1	LB_GAII
ebgR	b3075	+	3219392	0	1	3219488	Intergenic	0.5	0.5	1	LB_GAII
ygjP	b3085	+	3233926	0	1	3233982	Intergenic	0.5	0.5	1	M-P4h_GAII
ygjP	b3085	+	3232707	0	1	3233982	Intergenic	0.5	0.5	1	LB_GAII
ygjR	b3087	+	3235264	0	1	3235333	Intergenic	0.5	0.5	1	M-P4h_GAII
ygjR	b3087	+	3235289	0	1	3235333	Intergenic	0.5	0.5	1	LB_GAII
sstT	b3089	+	3237875	0	1	3237966	Intergenic	0.5	0.5	1	M-P4h_GAII
sstT	b3089	+	3237885	0	499	3237966	Intergenic	0	0	2	HS15min_GAII	LB_GAII
exuT	b3093	+	3243026	0	12	3243126	Intergenic	0.000244141	0.00529099	1	LB_GAII
exuR	b3094	+	3244559	0	1	3244674	Intergenic	0.5	0.5	1	M-P4h_GAII
exuR	b3094	+	3244638	0	1	3244674	Intergenic	0.5	0.5	1	HS15min_GAII
exuR	b3094	+	3244603	0	1	3244674	Intergenic	0.5	0.5	1	LB_GAII
yqjC	b3097	+	3246909	1	2	3246991	Intergenic	0.5	0.5	1	M-P4h_GAII
yqjC	b3097	+	3246854	0	1	3246991	Intergenic	0.5	0.5	1	HS15min_GAII
yhaH	b3103	+	3250282	0	3	3250326	Intergenic	0.125	0.5	2	HS15min_GAII	LB_GAII
garD	b3128	+	3273225	0	1	3273304	Intergenic	0.5	0.5	1	LB_GAII
prlF	b3129	+	3274987	0	2	3275024	Intergenic	0.25	0.5	1	M-P4h_GAII
prlF	b3129	+	3274994	1	7	3275024	Intergenic	0.0351562	0.340991	1	HS15min_GAII
prlF	b3129	+	3274959	0	1	3275024	Intergenic	0.5	0.5	1	LB_GAII
lpoA	b3147	+	3291038	0	1	3291422	Intergenic	0.5	0.5	1	M-P4h_GAII
yhbQ	b3155	+	3297686	0	1	3297988	Intergenic	0.5	0.5	1	M-P4h_GAII
yhbQ	b3155	+	3297822	0	1	3297988	Intergenic	0.5	0.5	1	HS15min_GAII
yhbW	b3160	+	3301444	12	25	3301470	Intergenic	0.0235155	0.267344	1	LB_GAII
psrO	b4449	+	3303919	0	1	3309247	Intergenic	0.5	0.5	1	M-P4h_GAII
psrO	b4449	+	3304361	0	1	3309247	Intergenic	0.5	0.5	1	HS15min_GAII
psrO	b4449	+	3303913	0	1	3309247	Intergenic	0.5	0.5	1	LB_GAII
argG	b3172	+	3310658	0	1	3316659	Intergenic	0.5	0.5	1	M-P4h_GAII
argG	b3172	+	3316582	0	32	3316659	Intergenic	2.32831e-10	1.00918e-08	1	HS15min_GAII
argG	b3172	+	3316455	0	1	3316659	Intergenic	0.5	0.5	1	LB_GAII
yhbY	b3180	+	3322426	0	1	3325812	Intergenic	0.5	0.5	1	M-P4h_GAII
yhbY	b3180	+	3319930	0	1	3325812	Intergenic	0.5	0.5	1	LB_GAII
yhbY	b3180	+	3325780	0	1	3325812	Intergenic	0.5	0.5	1	HS15min_GAII
dacB	b3182	+	3326958	0	5	3326985	Intergenic	0.03125	0.309598	1	LB_GAII
ispB	b3187	+	3330630	0	1	3331732	Intergenic	0.5	0.5	1	M-P4h_GAII
ispB	b3187	+	3331584	0	1	3331732	Intergenic	0.5	0.5	1	HS15min_GAII
yrbG	b3196	+	3336265	0	1	3338297	Intergenic	0.5	0.5	1	M-P4h_GAII
yrbL	b3207	+	3346447	0	4	3346474	Intergenic	0.0625	0.495357	1	HS15min_GAII
arcZ	b4450	+	3348595	7	9	3348599	Ingenic	0.40181	0.5	2	HS15min_GAII	M-P4h_GAII
arcZ	b4450	+	3347528	11	12	3348599	Intergenic	0.5	0.5	1	LB_GAII
gltB	b3212	+	3352533	0	272	3352747	Intergenic	0	0	3	HS15min_GAII	LB_GAII	M-P4h_GAII
gltF	b3214	+	3359137	0	1	3359198	Intergenic	0.5	0.5	1	LB_GAII
yhcB	b3233	+	3377705	0	2	3378213	Intergenic	0.25	0.5	1	M-P4h_GAII
yhcB	b3233	+	3376850	0	1	3378213	Intergenic	0.5	0.5	1	HS15min_GAII
argR	b3237	+	3382652	0	1	3382725	Intergenic	0.5	0.5	1	HS15min_GAII
yhcN	b3238	+	3383504	0	1	3383560	Intergenic	0.5	0.5	1	M-P4h_GAII
yhcN	b3238	+	3383423	0	1	3383560	Intergenic	0.5	0.5	1	LB_GAII
yhcN	b3238	+	3383438	0	1	3383560	Intergenic	0.5	0.5	1	HS15min_GAII
aaeX	b3242	-	3387871	0	1	3387359	Intergenic	0.5	0.5	1	M-P4h_GAII
aaeX	b3242	-	3388507	0	1	3387359	Intergenic	0.5	0.5	1	LB_GAII
aaeR	b3243	+	3386965	0	1	3387542	Intergenic	0.5	0.5	1	LB_GAII
acuI	b3253	+	3401162	0	1	3401506	Intergenic	0.5	0.5	1	M-P4h_GAII
acuI	b3253	+	3401252	0	1	3401506	Intergenic	0.5	0.5	1	HS15min_GAII
acuI	b3253	+	3400791	1	3	3401506	Intergenic	0.3125	0.5	1	LB_GAII
accB	b3255	+	3403116	0	2	3403458	Intergenic	0.25	0.5	1	M-P4h_GAII
accB	b3255	+	3403166	0	2	3403458	Intergenic	0.25	0.5	1	HS15min_GAII
accB	b3255	+	3403096	0	1	3403458	Intergenic	0.5	0.5	1	LB_GAII
dusB	b3260	+	3408270	0	6	3408302	Intergenic	0.015625	0.18366	1	M-P4h_GAII
dusB	b3260	+	3408268	0	4	3408302	Intergenic	0.0625	0.495357	1	HS15min_GAII
yhdU	b3263	+	3410625	1	3	3410643	Intergenic	0.3125	0.5	1	M-P4h_GAII
yhdU	b3263	+	3410611	0	3	3410643	Intergenic	0.125	0.5	1	LB_GAII
yhdV	b3267	+	3416353	0	1	3416412	Intergenic	0.5	0.5	1	LB_GAII
yrdA	b3279	+	3427221	0	3	3427258	Intergenic	0.125	0.5	2	LB_GAII	M-P4h_GAII
yrdA	b3279	+	3427220	0	1	3427258	Intergenic	0.5	0.5	1	HS15min_GAII
def	b3287	+	3431645	0	1	3431712	Intergenic	0.5	0.5	1	M-P4h_GAII
def	b3287	+	3431670	0	3	3431712	Intergenic	0.125	0.5	2	HS15min_GAII	LB_GAII
mscL	b3291	+	3435956	1	3	3436046	Intergenic	0.3125	0.5	1	M-P4h_GAII
mscL	b3291	+	3435962	0	1	3436046	Intergenic	0.5	0.5	1	HS15min_GAII
slyX	b3348	+	3475564	0	1	3475662	Intergenic	0.5	0.5	1	M-P4h_GAII
slyX	b3348	+	3474618	0	1	3475662	Intergenic	0.5	0.5	1	HS15min_GAII
slyX	b3348	+	3468018	0	1	3475662	Intergenic	0.5	0.5	1	LB_GAII
yheS	b3352	+	3478879	0	1	3479311	Intergenic	0.5	0.5	1	LB_GAII
crp	b3357	+	3484069	94	95	3484142	Ingenic	0.5	0.5	1	M-P4h_GAII
crp	b3357	+	3483975	0	5	3484142	Intergenic	0.03125	0.309598	1	HS15min_GAII
crp	b3357	+	3483430	11	12	3484142	Intergenic	0.5	0.5	1	LB_GAII
tsgA	b3364	+	3490566	0	1	3490590	Intergenic	0.5	0.5	1	M-P4h_GAII
tsgA	b3364	+	3489019	0	1	3490590	Intergenic	0.5	0.5	1	LB_GAII
nirB	b3365	+	3492009	3	186	3492033	Intergenic	0	0	2	LB_GAII	M-P4h_GAII
mrcA	b3396	+	3520553	0	1	3520893	Intergenic	0.5	0.5	1	LB_GAII
yrfG	b3399	+	3526660	11	12	3526691	Intergenic	0.5	0.5	1	LB_GAII
pck	b3403	+	3530679	0	1	3530840	Intergenic	0.5	0.5	1	M-P4h_GAII
pck	b3403	+	3530601	0	1	3530840	Intergenic	0.5	0.5	1	HS15min_GAII
pck	b3403	+	3530650	0	1	3530840	Intergenic	0.5	0.5	1	LB_GAII
feoA	b3408	+	3538077	0	3	3538185	Intergenic	0.125	0.5	1	LB_GAII
gntT	b3415	+	3544427	0	2	3544581	Intergenic	0.25	0.5	1	LB_GAII
malT	b3418	+	3551045	0	13	3551107	Intergenic	0.00012207	0.00291916	1	LB_GAII
glpD	b3426	+	3559523	0	1	3560036	Intergenic	0.5	0.5	1	M-P4h_GAII
glpD	b3426	+	3559285	0	1	3560036	Intergenic	0.5	0.5	1	HS15min_GAII
glpD	b3426	+	3558477	1	3	3560036	Intergenic	0.3125	0.5	1	LB_GAII
yhhY	b3441	+	3577889	0	1	3579161	Intergenic	0.5	0.5	1	M-P4h_GAII
yhhY	b3441	+	3578918	0	1	3579161	Intergenic	0.5	0.5	1	LB_GAII
yhhY	b3441	+	3579082	0	1	3579161	Intergenic	0.5	0.5	1	HS15min_GAII
yrhD	b4612	+	3582329	0	1	3582427	Intergenic	0.5	0.5	1	M-P4h_GAII
yhhA	b3448	+	3584942	0	1	3584966	Intergenic	0.5	0.5	1	M-P4h_GAII
yhhA	b3448	+	3584585	0	1	3584966	Intergenic	0.5	0.5	1	LB_GAII
panM	b3459	+	3595937	0	1	3596007	Intergenic	0.5	0.5	1	LB_GAII
rsmD	b3465	+	3599046	0	1	3602416	Intergenic	0.5	0.5	1	M-P4h_GAII
rsmD	b3465	+	3597857	0	1	3602416	Intergenic	0.5	0.5	1	LB_GAII
yhhN	b3468	+	3603696	0	1	3603774	Intergenic	0.5	0.5	1	LB_GAII
yhhQ	b3471	+	3607179	0	1	3607240	Intergenic	0.5	0.5	1	HS15min_GAII
dcrB	b3472	+	3607940	2	72	3607978	Intergenic	0	0	1	M-P4h_GAII
dcrB	b3472	+	3607939	20	23	3607978	Intergenic	0.380396	0.5	1	HS15min_GAII
acpT	b3475	+	3610959	2	5	3610992	Intergenic	0.226562	0.5	1	LB_GAII
pitA	b3493	+	3635635	0	1	3635665	Intergenic	0.5	0.5	1	M-P4h_GAII
pitA	b3493	+	3635571	0	1	3635665	Intergenic	0.5	0.5	1	LB_GAII
uspA	b3495	+	3637540	0	2	3638134	Intergenic	0.25	0.5	1	M-P4h_GAII
uspA	b3495	+	3637926	0	1	3638134	Intergenic	0.5	0.5	1	LB_GAII
uspA	b3495	+	3637941	0	1	3638134	Intergenic	0.5	0.5	1	HS15min_GAII
dtpB	b3496	+	3638773	2	6	3638885	Intergenic	0.144531	0.5	1	LB_GAII
rlmJ	b3499	+	3643349	1	3	3643408	Intergenic	0.3125	0.5	1	LB_GAII
dinQ	b4613	-	3646246	0	1	3645856	Intergenic	0.5	0.5	1	M-P4h_GAII
dinQ	b4613	-	3646394	0	1	3645856	Intergenic	0.5	0.5	1	LB_GAII
arsR	b3501	+	3646405	0	1	3646551	Intergenic	0.5	0.5	1	LB_GAII
insH1	b3505	-	3651252	0	1	3651221	Intergenic	0.5	0.5	1	M-P4h_GAII
insH1	b3505	-	3651252	0	1	3651221	Intergenic	0.5	0.5	1	M-P4h_GAII
insH1	b3505	-	3651252	0	1	3651221	Intergenic	0.5	0.5	1	M-P4h_GAII
insH1	b3505	-	3651252	0	1	3651221	Intergenic	0.5	0.5	1	M-P4h_GAII
insH1	b3505	-	3651252	0	1	3651221	Intergenic	0.5	0.5	1	M-P4h_GAII
insH1	b3505	-	3651252	0	1	3651221	Intergenic	0.5	0.5	1	M-P4h_GAII
insH1	b3505	-	3651252	0	1	3651221	Intergenic	0.5	0.5	1	M-P4h_GAII
insH1	b3505	-	3651252	0	1	3651221	Intergenic	0.5	0.5	1	M-P4h_GAII
insH1	b3505	-	3651252	0	1	3651221	Intergenic	0.5	0.5	1	M-P4h_GAII
insH1	b3505	-	3651252	0	1	3651221	Intergenic	0.5	0.5	1	M-P4h_GAII
insH1	b3505	-	3651252	0	1	3651221	Intergenic	0.5	0.5	1	M-P4h_GAII
hdeD	b3511	+	3654983	0	2	3655018	Intergenic	0.25	0.5	1	M-P4h_GAII
arrS	b4704	-	3659069	0	1	3656077	Intergenic	0.5	0.5	1	M-P4h_GAII
arrS	b4704	-	3656581	0	1	3656077	Intergenic	0.5	0.5	1	LB_GAII
gadE	b3512	+	3655772	0	1	3656389	Intergenic	0.5	0.5	1	M-P4h_GAII
gadY	b4452	+	3662840	0	1	3662887	Intergenic	0.5	0.5	1	M-P4h_GAII
gadY	b4452	+	3662761	0	1	3662887	Intergenic	0.5	0.5	1	LB_GAII
yhjE	b3523	+	3672443	0	2	3672809	Intergenic	0.25	0.5	1	M-P4h_GAII
yhjE	b3523	+	3672790	0	1	3672809	Intergenic	0.5	0.5	1	HS15min_GAII
kdgK	b3526	+	3677366	0	1	3677442	Intergenic	0.5	0.5	1	LB_GAII
kdgK	b3526	+	3677415	0	9	3677442	Intergenic	0.00195312	0.0318704	1	HS15min_GAII
bcsE	b3536	+	3693560	0	1	3694481	Intergenic	0.5	0.5	1	LB_GAII
rdlD	b4454	+	3697940	0	2	3698159	Intergenic	0.25	0.5	1	M-P4h_GAII
tag	b3549	+	3710604	0	1	3711115	Intergenic	0.5	0.5	1	M-P4h_GAII
tag	b3549	+	3710241	0	1	3711115	Intergenic	0.5	0.5	1	LB_GAII
yiaD	b3552	+	3714525	2	11	3714570	Ingenic	0.0112305	0.155767	1	LB_GAII
ghrB	b3553	+	3715288	0	1	3715333	Intergenic	0.5	0.5	1	HS15min_GAII
yiaG	b3555	+	3717453	0	2	3717501	Intergenic	0.25	0.5	1	M-P4h_GAII
cspA	b3556	+	3717912	0	69	3718072	Intergenic	0	0	2	HS15min_GAII	M-P4h_GAII
cspA	b3556	+	3717905	0	1	3718072	Intergenic	0.5	0.5	1	LB_GAII
xylF	b3566	+	3729088	0	1	3729154	Intergenic	0.5	0.5	1	LB_GAII
avtA	b3572	+	3737649	0	2	3737728	Intergenic	0.25	0.5	1	M-P4h_GAII
mtlA	b3599	+	3770064	0	1	3770304	Intergenic	0.5	0.5	1	M-P4h_GAII
mtlA	b3599	+	3770065	0	1	3770304	Intergenic	0.5	0.5	1	LB_GAII
mtlD	b3600	+	3772407	1	39	3772447	Intergenic	3.72893e-11	1.78346e-09	3	HS15min_GAII	LB_GAII	M-P4h_GAII
yibL	b3602	+	3774664	0	1	3774688	Intergenic	0.5	0.5	1	HS15min_GAII
trmL	b3606	+	3779222	1	5	3779238	Intergenic	0.109375	0.5	1	LB_GAII
gpmM	b3612	+	3783202	0	2	3783283	Intergenic	0.25	0.5	1	M-P4h_GAII
gpmM	b3612	+	3783099	0	1	3783283	Intergenic	0.5	0.5	1	HS15min_GAII
hldD	b3619	+	3791732	0	1	3792010	Intergenic	0.5	0.5	1	M-P4h_GAII
hldD	b3619	+	3791834	0	1	3792010	Intergenic	0.5	0.5	1	HS15min_GAII
hldD	b3619	+	3791817	0	2	3792010	Intergenic	0.25	0.5	1	LB_GAII
waaA	b3633	+	3806538	0	1	3806563	Intergenic	0.5	0.5	1	LB_GAII
dfp	b3639	+	3810743	0	1	3810754	Intergenic	0.5	0.5	1	M-P4h_GAII
dfp	b3639	+	3810721	0	3	3810754	Intergenic	0.125	0.5	1	LB_GAII
yicC	b3644	+	3814676	0	1	3814699	Intergenic	0.5	0.5	1	M-P4h_GAII
yicC	b3644	+	3814671	0	5	3814699	Intergenic	0.03125	0.309598	1	LB_GAII
yicC	b3644	+	3814675	0	1	3814699	Intergenic	0.5	0.5	1	HS15min_GAII
dinD	b3645	+	3815723	0	1	3815783	Intergenic	0.5	0.5	1	LB_GAII
gmk	b3648	+	3819409	0	36	3819451	Intergenic	1.45519e-11	7.2084e-10	2	HS15min_GAII	M-P4h_GAII
gmk	b3648	+	3819407	0	2	3819451	Intergenic	0.25	0.5	1	LB_GAII
xanP	b3654	+	3826943	0	1	3826968	Intergenic	0.5	0.5	1	HS15min_GAII
yicH	b3655	+	3828454	0	7	3828480	Intergenic	0.0078125	0.116515	1	HS15min_GAII
yicH	b3655	+	3828437	0	1	3828480	Intergenic	0.5	0.5	1	LB_GAII
yicL	b3660	+	3836236	0	5	3836271	Intergenic	0.03125	0.309598	1	LB_GAII
yicL	b3660	+	3836238	0	1	3836271	Intergenic	0.5	0.5	1	HS15min_GAII
yicS	b4555	+	3838180	0	1	3838238	Intergenic	0.5	0.5	1	HS15min_GAII
tisB	b4618	+	3851353	0	1	3851576	Intergenic	0.5	0.5	1	M-P4h_GAII
tisB	b4618	+	3851360	0	1	3851576	Intergenic	0.5	0.5	1	LB_GAII
emrD	b3673	+	3851710	0	1	3851945	Intergenic	0.5	0.5	1	LB_GAII
yidI	b3677	+	3853893	0	2	3854438	Intergenic	0.25	0.5	1	M-P4h_GAII
yidQ	b3688	+	3864968	0	1	3865751	Intergenic	0.5	0.5	1	M-P4h_GAII
yidQ	b3688	+	3864447	0	1	3865751	Intergenic	0.5	0.5	1	LB_GAII
rpmH	b3703	+	3882091	0	1	3882359	Intergenic	0.5	0.5	1	M-P4h_GAII
rpmH	b3703	+	3882085	0	1	3882359	Intergenic	0.5	0.5	1	HS15min_GAII
rpmH	b3703	+	3875577	0	1	3882359	Intergenic	0.5	0.5	1	LB_GAII
yieH	b3715	+	3893501	0	1	3894797	Intergenic	0.5	0.5	1	M-P4h_GAII
yieH	b3715	+	3894712	0	2	3894797	Intergenic	0.25	0.5	1	HS15min_GAII
asnA	b3744	+	3925148	0	1	3925178	Intergenic	0.5	0.5	1	M-P4h_GAII
asnA	b3744	+	3925154	0	2	3925178	Intergenic	0.25	0.5	1	HS15min_GAII
kup	b3747	+	3929280	2	5	3929339	Intergenic	0.226562	0.5	1	LB_GAII
rbsD	b3748	+	3931343	0	1	3931374	Intergenic	0.5	0.5	1	LB_GAII
yifE	b3764	+	3945771	0	2	3946109	Intergenic	0.25	0.5	1	M-P4h_GAII
yifE	b3764	+	3944573	0	1	3946109	Intergenic	0.5	0.5	1	LB_GAII
yifE	b3764	+	3945814	0	1	3946109	Intergenic	0.5	0.5	1	HS15min_GAII
ilvL	b3766	+	3948238	0	1	3948345	Intergenic	0.5	0.5	1	M-P4h_GAII
ilvL	b3766	+	3948312	0	5	3948345	Intergenic	0.03125	0.309598	1	LB_GAII
ilvL	b3766	+	3948255	0	1	3948345	Intergenic	0.5	0.5	1	HS15min_GAII
ilvX	b4669	+	3948502	61	66	3948530	Intergenic	0.361394	0.5	1	LB_GAII
ilvE	b3770	+	3950489	160	163	3950507	Intergenic	0.455707	0.5	1	M-P4h_GAII
ilvC	b3774	+	3955914	0	2	3955993	Intergenic	0.25	0.5	2	HS15min_GAII	M-P4h_GAII
ilvC	b3774	+	3955926	0	1	3955993	Intergenic	0.5	0.5	1	LB_GAII
rep	b3778	+	3958672	0	6	3958700	Intergenic	0.015625	0.18366	1	LB_GAII
trxA	b3781	+	3961332	0	1	3963784	Intergenic	0.5	0.5	1	HS15min_GAII
rho	b3783	+	3964170	2	4	3964440	Intergenic	0.34375	0.5	1	M-P4h_GAII
glmZ	b4456	+	3984272	0	1	3984455	Intergenic	0.5	0.5	1	M-P4h_GAII
glmZ	b4456	+	3984317	0	1	3984455	Intergenic	0.5	0.5	1	HS15min_GAII
glmZ	b4456	+	3984226	0	1	3984455	Intergenic	0.5	0.5	1	LB_GAII
cyaA	b3806	+	3984665	0	1	3989176	Intergenic	0.5	0.5	1	M-P4h_GAII
yifL	b4558	+	3992428	0	1	3992545	Intergenic	0.5	0.5	1	M-P4h_GAII
yifL	b4558	+	3992525	0	1	3992545	Intergenic	0.5	0.5	1	HS15min_GAII
yifL	b4558	+	3992394	0	1	3992545	Intergenic	0.5	0.5	1	LB_GAII
corA	b3816	+	3999089	0	6	3999449	Intergenic	0.015625	0.18366	2	HS15min_GAII	M-P4h_GAII
corA	b3816	+	3999081	0	1	3999449	Intergenic	0.5	0.5	1	LB_GAII
pldA	b3821	+	4002674	0	3	4002885	Intergenic	0.125	0.5	1	M-P4h_GAII
pldA	b3821	+	4002193	0	1	4002885	Intergenic	0.5	0.5	1	LB_GAII
rhtC	b3823	+	4005749	0	5	4005780	Intergenic	0.03125	0.309598	2	HS15min_GAII	M-P4h_GAII
pldB	b3825	+	4006833	1	3	4007193	Intergenic	0.3125	0.5	1	LB_GAII
pldB	b3825	+	4006761	0	1	4007193	Intergenic	0.5	0.5	1	HS15min_GAII
metE	b3829	+	4010907	0	5	4011076	Intergenic	0.03125	0.309598	1	HS15min_GAII
udp	b3831	+	4014339	0	1	4014454	Intergenic	0.5	0.5	1	M-P4h_GAII
udp	b3831	+	4014315	0	1	4014454	Intergenic	0.5	0.5	1	HS15min_GAII
rmuC	b3832	+	4015286	230	235	4015356	Intergenic	0.426433	0.5	1	LB_GAII
tatA	b3836	+	4019891	0	1	4019968	Intergenic	0.5	0.5	1	M-P4h_GAII
ubiD	b3843	+	4022705	0	1	4023011	Intergenic	0.5	0.5	1	M-P4h_GAII
ubiD	b3843	+	4022731	0	1	4023011	Intergenic	0.5	0.5	1	HS15min_GAII
pepQ	b3847	+	4029152	0	4	4029184	Intergenic	0.0625	0.495357	1	M-P4h_GAII
pepQ	b3847	+	4029070	0	1	4029184	Intergenic	0.5	0.5	1	HS15min_GAII
pepQ	b3847	+	4026685	0	1	4029184	Intergenic	0.5	0.5	1	LB_GAII
yihD	b3858	+	4039719	0	2	4040092	Intergenic	0.25	0.5	1	M-P4h_GAII
yihD	b3858	+	4039759	0	1	4040092	Intergenic	0.5	0.5	1	HS15min_GAII
yihD	b3858	+	4038878	0	2	4040092	Intergenic	0.25	0.5	1	LB_GAII
polA	b3863	+	4044949	0	1	4044989	Intergenic	0.5	0.5	1	M-P4h_GAII
polA	b3863	+	4044907	0	1	4044989	Intergenic	0.5	0.5	1	LB_GAII
polA	b3863	+	4044966	0	2	4044989	Intergenic	0.25	0.5	1	HS15min_GAII
csrC	b4457	+	4048907	0	1	4049059	Intergenic	0.5	0.5	1	M-P4h_GAII
csrC	b4457	+	4048972	0	1	4049059	Intergenic	0.5	0.5	1	HS15min_GAII
csrC	b4457	+	4048936	0	1	4049059	Intergenic	0.5	0.5	1	LB_GAII
yihI	b3866	+	4049330	0	5	4049370	Intergenic	0.03125	0.309598	1	HS15min_GAII
yihI	b3866	+	4049329	0	1	4049370	Intergenic	0.5	0.5	1	LB_GAII
typA	b3871	+	4056331	0	2	4056430	Intergenic	0.25	0.5	1	M-P4h_GAII
typA	b3871	+	4051902	0	1	4056430	Intergenic	0.5	0.5	1	LB_GAII
typA	b3871	+	4056214	0	1	4056430	Intergenic	0.5	0.5	1	HS15min_GAII
yihL	b3872	+	4058444	0	1	4058470	Intergenic	0.5	0.5	1	LB_GAII
yihW	b3884	+	4072668	2	11	4072692	Intergenic	0.0112305	0.155767	1	LB_GAII
yihX	b3885	+	4073550	14	21	4073576	Intergenic	0.155252	0.5	2	LB_GAII	M-P4h_GAII
yihX	b3885	+	4073552	0	1	4073576	Intergenic	0.5	0.5	1	HS15min_GAII
yiiE	b3889	+	4077278	0	1	4077320	Intergenic	0.5	0.5	1	M-P4h_GAII
yiiE	b3889	+	4077274	0	1	4077320	Intergenic	0.5	0.5	1	LB_GAII
yiiF	b3890	+	4077660	0	1	4077774	Intergenic	0.5	0.5	1	M-P4h_GAII
yiiF	b3890	+	4077706	0	1	4077774	Intergenic	0.5	0.5	1	HS15min_GAII
yiiF	b3890	+	4077712	0	1	4077774	Intergenic	0.5	0.5	1	LB_GAII
rhaS	b3905	+	4095691	0	1	4095759	Intergenic	0.5	0.5	1	LB_GAII
sodA	b3908	+	4098773	0	2	4098833	Intergenic	0.25	0.5	1	LB_GAII
sodA	b3908	+	4098781	0	2	4098833	Intergenic	0.25	0.5	1	HS15min_GAII
yiiM	b3910	+	4100809	0	1	4100845	Intergenic	0.5	0.5	1	M-P4h_GAII
yiiM	b3910	+	4100801	0	1	4100845	Intergenic	0.5	0.5	1	LB_GAII
yiiM	b3910	+	4100821	0	4	4100845	Intergenic	0.0625	0.495357	1	HS15min_GAII
cpxP	b4484	+	4102605	0	1	4103843	Intergenic	0.5	0.5	1	M-P4h_GAII
fieF	b3915	+	4104472	1	75	4104492	Intergenic	0	0	1	LB_GAII
pfkA	b3916	+	4105401	15	17	4105575	Intergenic	0.430025	0.5	1	M-P4h_GAII
sbp	b3917	+	4106824	0	1	4106857	Intergenic	0.5	0.5	1	HS15min_GAII
cdh	b3918	+	4107927	0	2	4107953	Intergenic	0.25	0.5	1	M-P4h_GAII
cdh	b3918	+	4107925	0	1	4107953	Intergenic	0.5	0.5	1	LB_GAII
yiiS	b3922	+	4110916	0	1	4110990	Intergenic	0.5	0.5	1	LB_GAII
yiiS	b3922	+	4110951	0	1	4110990	Intergenic	0.5	0.5	1	HS15min_GAII
zapB	b3928	+	4116331	0	1	4116538	Intergenic	0.5	0.5	1	M-P4h_GAII
zapB	b3928	+	4116270	0	1	4116538	Intergenic	0.5	0.5	1	LB_GAII
zapB	b3928	+	4116036	0	1	4116538	Intergenic	0.5	0.5	1	HS15min_GAII
rpmE	b3936	+	4124538	0	1	4125036	Intergenic	0.5	0.5	1	M-P4h_GAII
rpmE	b3936	+	4124932	0	1	4125036	Intergenic	0.5	0.5	1	HS15min_GAII
rpmE	b3936	+	4121550	0	2	4125036	Intergenic	0.25	0.5	1	LB_GAII
metB	b3939	+	4126658	0	24	4126695	Intergenic	5.96046e-08	2.36205e-06	1	HS15min_GAII
metF	b3941	+	4130571	0	3	4130639	Intergenic	0.125	0.5	1	HS15min_GAII
metF	b3941	+	4130573	0	13	4130639	Intergenic	0.00012207	0.00291916	1	LB_GAII
katG	b3942	+	4131618	0	1	4131858	Intergenic	0.5	0.5	1	M-P4h_GAII
argC	b3958	+	4151354	0	2	4153024	Intergenic	0.25	0.5	1	M-P4h_GAII
argC	b3958	+	4151316	0	1	4153024	Intergenic	0.5	0.5	1	HS15min_GAII
oxyR	b3961	+	4156443	0	1	4156513	Intergenic	0.5	0.5	1	HS15min_GAII
fabR	b3963	+	4158783	0	1	4159147	Intergenic	0.5	0.5	1	M-P4h_GAII
btuB	b3966	+	4161422	5	35	4161662	Intergenic	6.91306e-07	2.45857e-05	1	LB_GAII
murB	b3972	+	4169942	0	1	4170080	Intergenic	0.5	0.5	1	M-P4h_GAII
murB	b3972	+	4169962	0	1	4170080	Intergenic	0.5	0.5	1	LB_GAII
tufB	b3980	+	4173182	1	3	4173967	Intergenic	0.3125	0.5	1	M-P4h_GAII
tufB	b3980	+	4173354	0	1	4173967	Intergenic	0.5	0.5	1	HS15min_GAII
tufB	b3980	+	4173220	0	1	4173967	Intergenic	0.5	0.5	1	LB_GAII
rplK	b3983	+	4176377	0	3	4176470	Intergenic	0.125	0.5	1	M-P4h_GAII
rplK	b3983	+	4176375	43	44	4176470	Intergenic	0.5	0.5	1	LB_GAII
rpoB	b3987	+	4179000	1	3	4179268	Intergenic	0.3125	0.5	1	HS15min_GAII
nudC	b3996	+	4193881	0	1	4194926	Intergenic	0.5	0.5	1	LB_GAII
hemE	b3997	+	4195715	3	10	4195739	Intergenic	0.0461426	0.441378	1	M-P4h_GAII
hemE	b3997	+	4195707	11	12	4195739	Intergenic	0.5	0.5	1	LB_GAII
yjaG	b3999	+	4197503	2	13	4197527	Intergenic	0.00369263	0.0595543	1	M-P4h_GAII
yjaA	b4011	+	4205695	0	1	4211257	Intergenic	0.5	0.5	1	LB_GAII
metA	b4013	+	4212253	0	1	4212303	Intergenic	0.5	0.5	1	HS15min_GAII
aceB	b4014	+	4213425	0	19	4213501	Intergenic	1.90735e-06	6.15231e-05	1	M-P4h_GAII
aceB	b4014	+	4213392	0	1	4213501	Intergenic	0.5	0.5	1	LB_GAII
aceB	b4014	+	4213389	0	2	4213501	Intergenic	0.25	0.5	1	HS15min_GAII
aceA	b4015	+	4215104	864	875	4215132	Intergenic	0.405247	0.5	2	HS15min_GAII	LB_GAII
metH	b4019	+	4221689	0	1	4221851	Intergenic	0.5	0.5	1	LB_GAII
metH	b4019	+	4221794	0	1	4221851	Intergenic	0.5	0.5	1	HS15min_GAII
rluF	b4022	+	4227796	0	1	4228377	Intergenic	0.5	0.5	1	M-P4h_GAII
rluF	b4022	+	4228356	0	2	4228377	Intergenic	0.25	0.5	1	LB_GAII
pgi	b4025	+	4231744	0	9	4231781	Intergenic	0.00195312	0.0318704	2	HS15min_GAII	M-P4h_GAII
pgi	b4025	+	4231623	0	1	4231781	Intergenic	0.5	0.5	1	LB_GAII
psiE	b4030	+	4238322	0	1	4238348	Intergenic	0.5	0.5	1	M-P4h_GAII
psiE	b4030	+	4238332	0	1	4238348	Intergenic	0.5	0.5	1	HS15min_GAII
malK	b4035	+	4244692	0	1	4244807	Intergenic	0.5	0.5	1	LB_GAII
ubiC	b4039	+	4250382	0	1	4250529	Intergenic	0.5	0.5	1	M-P4h_GAII
ubiC	b4039	+	4250481	0	1	4250529	Intergenic	0.5	0.5	1	LB_GAII
ubiC	b4039	+	4250505	0	6	4250529	Intergenic	0.015625	0.18366	1	HS15min_GAII
dgkA	b4042	+	4254265	1	3	4254660	Intergenic	0.3125	0.5	1	M-P4h_GAII
dgkA	b4042	+	4254223	0	1	4254660	Intergenic	0.5	0.5	1	HS15min_GAII
lexA	b4043	+	4255109	1	2	4255138	Intergenic	0.5	0.5	1	HS15min_GAII
yjbJ	b4045	+	4257206	0	1	4257260	Intergenic	0.5	0.5	1	HS15min_GAII
dusA	b4049	+	4259614	0	1	4259737	Intergenic	0.5	0.5	1	LB_GAII
pspG	b4050	+	4260810	0	2	4260863	Intergenic	0.25	0.5	1	M-P4h_GAII
pspG	b4050	+	4260848	0	2	4260863	Intergenic	0.25	0.5	1	HS15min_GAII
dnaB	b4052	+	4261141	0	1	4262337	Intergenic	0.5	0.5	1	M-P4h_GAII
dnaB	b4052	+	4261873	0	1	4262337	Intergenic	0.5	0.5	1	HS15min_GAII
tyrB	b4054	+	4265027	0	1	4265137	Intergenic	0.5	0.5	1	M-P4h_GAII
tyrB	b4054	+	4265104	0	2	4265137	Intergenic	0.25	0.5	1	HS15min_GAII
tyrB	b4054	+	4265103	4	5	4265137	Intergenic	0.5	0.5	1	LB_GAII
aphA	b4055	+	4267409	0	1	4267437	Intergenic	0.5	0.5	1	M-P4h_GAII
aphA	b4055	+	4267377	0	1	4267437	Intergenic	0.5	0.5	1	LB_GAII
aphA	b4055	+	4267397	0	1	4267437	Intergenic	0.5	0.5	1	HS15min_GAII
yjbQ	b4056	+	4268235	2	7	4268261	Intergenic	0.0898438	0.5	1	M-P4h_GAII
yjbQ	b4056	+	4268229	9	10	4268261	Intergenic	0.5	0.5	1	LB_GAII
yjbQ	b4056	+	4268237	0	4	4268261	Intergenic	0.0625	0.495357	1	HS15min_GAII
ssb	b4059	+	4271961	0	1	4272148	Intergenic	0.5	0.5	1	LB_GAII
ssb	b4059	+	4271881	0	2	4272148	Intergenic	0.25	0.5	1	HS15min_GAII
yjcD	b4064	+	4276341	0	3	4276502	Intergenic	0.125	0.5	1	HS15min_GAII
yjcE	b4065	+	4277942	0	1	4278003	Intergenic	0.5	0.5	1	LB_GAII
nrfA	b4070	+	4285695	0	20	4285787	Intergenic	9.53674e-07	3.30687e-05	2	LB_GAII	M-P4h_GAII
gltP	b4077	+	4292409	0	1	4292504	Intergenic	0.5	0.5	1	M-P4h_GAII
gltP	b4077	+	4292407	0	1	4292504	Intergenic	0.5	0.5	1	HS15min_GAII
gltP	b4077	+	4292353	0	1	4292504	Intergenic	0.5	0.5	1	LB_GAII
rpiB	b4090	+	4311204	0	1	4311373	Intergenic	0.5	0.5	1	M-P4h_GAII
rpiB	b4090	+	4311222	0	1	4311373	Intergenic	0.5	0.5	1	LB_GAII
rpiB	b4090	+	4311244	0	1	4311373	Intergenic	0.5	0.5	1	HS15min_GAII
yjdP	b4487	+	4311878	0	2	4311891	Intergenic	0.25	0.5	1	M-P4h_GAII
proP	b4111	+	4328343	0	2	4328525	Intergenic	0.25	0.5	2	HS15min_GAII	LB_GAII
pmrR	b4703	+	4330112	6	8	4330139	Intergenic	0.395264	0.5	1	M-P4h_GAII
melA	b4119	+	4339910	0	13	4339934	Intergenic	0.00012207	0.00291916	1	LB_GAII
yjdI	b4126	+	4349227	0	1	4349866	Intergenic	0.5	0.5	1	M-P4h_GAII
yjdI	b4126	+	4349799	0	1	4349866	Intergenic	0.5	0.5	1	HS15min_GAII
yjdI	b4126	+	4347160	0	1	4349866	Intergenic	0.5	0.5	1	LB_GAII
yjdK	b4128	+	4350543	0	2	4350607	Intergenic	0.25	0.5	1	LB_GAII
fxsA	b4140	+	4366630	0	1	4366687	Intergenic	0.5	0.5	1	LB_GAII
groS	b4142	+	4368636	0	15	4368711	Intergenic	3.05176e-05	0.000829958	2	LB_GAII	M-P4h_GAII
groS	b4142	+	4368638	0	3	4368711	Intergenic	0.125	0.5	1	HS15min_GAII
yjeI	b4144	+	4370775	0	1	4370832	Intergenic	0.5	0.5	1	M-P4h_GAII
yjeI	b4144	+	4370782	0	2	4370832	Intergenic	0.25	0.5	1	HS15min_GAII
efp	b4147	+	4373096	0	1	4373722	Intergenic	0.5	0.5	1	M-P4h_GAII
efp	b4147	+	4373639	0	1	4373722	Intergenic	0.5	0.5	1	HS15min_GAII
efp	b4147	+	4372516	0	1	4373722	Intergenic	0.5	0.5	1	LB_GAII
ecnB	b4411	+	4374533	7	117	4374576	Intergenic	0	0	1	M-P4h_GAII
ecnB	b4411	+	4374531	6	7	4374576	Intergenic	0.5	0.5	1	LB_GAII
sugE	b4148	+	4374820	0	1	4374898	Intergenic	0.5	0.5	1	M-P4h_GAII
sugE	b4148	+	4374878	0	1	4374898	Intergenic	0.5	0.5	1	HS15min_GAII
sugE	b4148	+	4374822	0	1	4374898	Intergenic	0.5	0.5	1	LB_GAII
epmA	b4155	+	4380565	0	1	4380666	Intergenic	0.5	0.5	1	LB_GAII
orn	b4162	+	4387946	0	2	4389627	Intergenic	0.25	0.5	1	M-P4h_GAII
orn	b4162	+	4389583	55	56	4389627	Ingenic	0.5	0.5	1	LB_GAII
orn	b4162	+	4388152	0	1	4389627	Intergenic	0.5	0.5	1	HS15min_GAII
yjeV	b4670	+	4390807	0	1	4390915	Intergenic	0.5	0.5	1	M-P4h_GAII
yjeT	b4176	+	4402398	2	5	4402409	Intergenic	0.226562	0.5	1	M-P4h_GAII
nsrR	b4178	+	4404147	2	9	4404213	Intergenic	0.0327148	0.321812	1	M-P4h_GAII
nsrR	b4178	+	4404184	0	1	4404213	Intergenic	0.5	0.5	1	HS15min_GAII
rlmB	b4180	+	4407123	83	87	4407298	Intergenic	0.409053	0.5	1	M-P4h_GAII
yjfP	b4190	+	4414812	0	1	4414975	Intergenic	0.5	0.5	1	M-P4h_GAII
rpsF	b4200	+	4422524	0	1	4423141	Intergenic	0.5	0.5	1	M-P4h_GAII
rpsF	b4200	+	4422998	0	1	4423141	Intergenic	0.5	0.5	1	HS15min_GAII
rpsF	b4200	+	4422962	0	1	4423141	Intergenic	0.5	0.5	1	LB_GAII
fklB	b4207	+	4426929	5	6	4426958	Ingenic	0.5	0.5	1	M-P4h_GAII
fklB	b4207	+	4426930	1	6	4426958	Intergenic	0.0625	0.495357	1	HS15min_GAII
fklB	b4207	+	4426869	0	1	4426958	Intergenic	0.5	0.5	1	LB_GAII
cycA	b4208	+	4427699	0	1	4427887	Intergenic	0.5	0.5	1	HS15min_GAII
cycA	b4208	+	4427627	0	1	4427887	Intergenic	0.5	0.5	1	LB_GAII
ytfH	b4212	+	4432120	0	1	4432136	Intergenic	0.5	0.5	1	M-P4h_GAII
ytfH	b4212	+	4432117	0	1	4432136	Intergenic	0.5	0.5	1	LB_GAII
cysQ	b4214	+	4434392	0	1	4434778	Intergenic	0.5	0.5	1	M-P4h_GAII
cysQ	b4214	+	4434696	0	1	4434778	Intergenic	0.5	0.5	1	HS15min_GAII
ytfK	b4217	+	4437436	0	4	4437610	Intergenic	0.0625	0.495357	1	M-P4h_GAII
ytfK	b4217	+	4437430	0	1	4437610	Intergenic	0.5	0.5	1	HS15min_GAII
tamA	b4220	+	4438849	0	2	4440405	Intergenic	0.25	0.5	1	LB_GAII
chpS	b4224	+	4446381	0	1	4446470	Intergenic	0.5	0.5	1	M-P4h_GAII
chpS	b4224	+	4446427	0	1	4446470	Intergenic	0.5	0.5	1	HS15min_GAII
chpS	b4224	+	4446333	0	1	4446470	Intergenic	0.5	0.5	1	LB_GAII
ppa	b4226	-	4447727	0	1	4447675	Intergenic	0.5	0.5	1	M-P4h_GAII
ppa	b4226	-	4447804	0	1	4447675	Intergenic	0.5	0.5	1	LB_GAII
ytfQ	b4227	+	4447915	0	1	4447985	Intergenic	0.5	0.5	1	M-P4h_GAII
ytfQ	b4227	+	4447858	0	1	4447985	Intergenic	0.5	0.5	1	LB_GAII
mpl	b4233	+	4453783	1	19	4453808	Intergenic	2.00272e-05	0.000591014	2	HS15min_GAII	LB_GAII
pmbA	b4235	+	4455963	11	17	4455982	Ingenic	0.172464	0.5	2	LB_GAII	M-P4h_GAII
mgtL	b4702	+	4464683	0	2	4465454	Intergenic	0.25	0.5	1	M-P4h_GAII
mgtL	b4702	+	4465385	0	1	4465454	Intergenic	0.5	0.5	1	HS15min_GAII
mgtL	b4702	+	4464503	0	1	4465454	Intergenic	0.5	0.5	1	LB_GAII
bdcR	b4251	+	4472115	0	1	4472147	Intergenic	0.5	0.5	1	M-P4h_GAII
bdcR	b4251	+	4472101	0	1	4472147	Intergenic	0.5	0.5	1	LB_GAII
tabA	b4252	+	4472808	0	2	4472885	Intergenic	0.25	0.5	1	M-P4h_GAII
rraB	b4255	+	4476397	0	4	4476496	Intergenic	0.0625	0.495357	1	M-P4h_GAII
rraB	b4255	+	4476375	0	1	4476496	Intergenic	0.5	0.5	1	HS15min_GAII
rraB	b4255	+	4475922	0	2	4476496	Intergenic	0.25	0.5	1	LB_GAII
lptF	b4261	+	4478969	0	1	4484241	Intergenic	0.5	0.5	1	M-P4h_GAII
idnK	b4268	+	4492561	0	2	4492646	Intergenic	0.25	0.5	1	LB_GAII
intB	b4271	+	4494406	0	4	4494698	Intergenic	0.0625	0.495357	1	LB_GAII
insC1	b4272	+	4496006	0	1	4496295	Intergenic	0.5	0.5	1	M-P4h_GAII
insC1	b4272	+	4496006	0	1	4496295	Intergenic	0.5	0.5	1	M-P4h_GAII
insC1	b4272	+	4496006	0	1	4496295	Intergenic	0.5	0.5	1	M-P4h_GAII
insC1	b4272	+	4496006	0	1	4496295	Intergenic	0.5	0.5	1	M-P4h_GAII
insC1	b4272	+	4496006	0	1	4496295	Intergenic	0.5	0.5	1	M-P4h_GAII
insC1	b4272	+	4496006	0	1	4496295	Intergenic	0.5	0.5	1	M-P4h_GAII
insC1	b4272	+	4496234	0	1	4496295	Intergenic	0.5	0.5	1	HS15min_GAII
insC1	b4272	+	4496129	0	1	4496295	Intergenic	0.5	0.5	1	LB_GAII
insD1	b4273	-	4497543	0	1	4497523	Intergenic	0.5	0.5	1	M-P4h_GAII
insD1	b4273	-	4497543	0	1	4497523	Intergenic	0.5	0.5	1	M-P4h_GAII
insD1	b4273	-	4497543	0	1	4497523	Intergenic	0.5	0.5	1	M-P4h_GAII
insD1	b4273	-	4497543	0	1	4497523	Intergenic	0.5	0.5	1	M-P4h_GAII
insD1	b4273	-	4497543	0	1	4497523	Intergenic	0.5	0.5	1	M-P4h_GAII
insD1	b4273	-	4497543	0	1	4497523	Intergenic	0.5	0.5	1	M-P4h_GAII
insD1	b4273	-	4497543	0	1	4497523	Intergenic	0.5	0.5	1	M-P4h_GAII
insD1	b4273	-	4497585	0	1	4497523	Intergenic	0.5	0.5	1	LB_GAII
insD1	b4273	-	4497524	0	1	4497523	Intergenic	0.5	0.5	1	HS15min_GAII
yjhB	b4279	+	4501589	0	1	4502081	Intergenic	0.5	0.5	1	LB_GAII
yjhE	b4282	+	4504826	0	1	4504884	Intergenic	0.5	0.5	1	M-P4h_GAII
insI1	b4284	-	4506690	0	1	4506640	Intergenic	0.5	0.5	1	M-P4h_GAII
insI1	b4284	-	4506690	0	1	4506640	Intergenic	0.5	0.5	1	M-P4h_GAII
insI1	b4284	-	4506690	0	1	4506640	Intergenic	0.5	0.5	1	M-P4h_GAII
insI1	b4284	-	4506690	0	1	4506640	Intergenic	0.5	0.5	1	M-P4h_GAII
insA	b4294	+	4516317	0	1	4516550	Intergenic	0.5	0.5	1	M-P4h_GAII
insA	b4294	+	4516317	0	1	4516550	Intergenic	0.5	0.5	1	M-P4h_GAII
insA	b4294	+	4516317	0	1	4516550	Intergenic	0.5	0.5	1	M-P4h_GAII
insA	b4294	+	4516317	0	1	4516550	Intergenic	0.5	0.5	1	M-P4h_GAII
insA	b4294	+	4516317	0	1	4516550	Intergenic	0.5	0.5	1	M-P4h_GAII
insA	b4294	+	4516317	0	1	4516550	Intergenic	0.5	0.5	1	M-P4h_GAII
insA	b4294	+	4516317	0	1	4516550	Intergenic	0.5	0.5	1	M-P4h_GAII
insA	b4294	+	4516089	0	1	4516550	Intergenic	0.5	0.5	1	LB_GAII
insB1	b4576	-	4517281	0	1	4517247	Intergenic	0.5	0.5	1	LB_GAII
ryjB	b4624	+	4525939	0	1	4526000	Intergenic	0.5	0.5	1	M-P4h_GAII
ryjB	b4624	+	4525873	0	1	4526000	Intergenic	0.5	0.5	1	LB_GAII
yjhX	b4566	-	4532151	0	1	4532076	Intergenic	0.5	0.5	1	HS15min_GAII
yjhX	b4566	-	4532316	0	1	4532076	Intergenic	0.5	0.5	1	LB_GAII
fimB	b4312	+	4538709	0	16	4538980	Intergenic	1.52588e-05	0.000460086	1	LB_GAII
fimA	b4314	+	4541006	0	2137	4541138	Intergenic	0	0	3	HS15min_GAII	LB_GAII	M-P4h_GAII
uxuA	b4322	+	4549586	0	1	4549659	Intergenic	0.5	0.5	1	M-P4h_GAII
uxuA	b4322	+	4549532	0	1	4549659	Intergenic	0.5	0.5	1	LB_GAII
iraD	b4326	+	4554623	0	1	4555016	Intergenic	0.5	0.5	1	M-P4h_GAII
iraD	b4326	+	4554874	0	1	4555016	Intergenic	0.5	0.5	1	LB_GAII
iraD	b4326	+	4554599	0	1	4555016	Intergenic	0.5	0.5	1	HS15min_GAII
kptA	b4331	+	4558803	0	1	4558953	Intergenic	0.5	0.5	1	LB_GAII
yjiT	b4342	+	4570182	0	2	4570437	Intergenic	0.25	0.5	1	LB_GAII
symR	b4625	+	4577776	0	2	4577858	Intergenic	0.25	0.5	1	M-P4h_GAII
mrr	b4351	+	4584938	0	1	4584972	Intergenic	0.5	0.5	1	M-P4h_GAII
mrr	b4351	+	4584946	0	1	4584972	Intergenic	0.5	0.5	1	HS15min_GAII
mrr	b4351	+	4584937	0	5	4584972	Intergenic	0.03125	0.309598	1	LB_GAII
tsr	b4355	+	4589645	0	1	4589680	Intergenic	0.5	0.5	1	LB_GAII
yjjZ	b4567	+	4603799	0	1	4603827	Intergenic	0.5	0.5	1	LB_GAII
holD	b4372	+	4605793	0	1	4605826	Intergenic	0.5	0.5	1	LB_GAII
prfC	b4375	+	4607349	0	1	4607437	Intergenic	0.5	0.5	1	HS15min_GAII
osmY	b4376	+	4609031	0	1	4609419	Intergenic	0.5	0.5	1	M-P4h_GAII
osmY	b4376	+	4609175	2	4	4609419	Intergenic	0.34375	0.5	1	LB_GAII
yjjU	b4377	+	4610363	0	1	4610434	Intergenic	0.5	0.5	1	M-P4h_GAII
yjjU	b4377	+	4610395	0	1	4610434	Intergenic	0.5	0.5	1	LB_GAII
deoC	b4381	+	4615136	0	1	4615346	Intergenic	0.5	0.5	1	M-P4h_GAII
serB	b4388	+	4622236	0	1	4622918	Intergenic	0.5	0.5	1	M-P4h_GAII
serB	b4388	+	4622847	0	1	4622918	Intergenic	0.5	0.5	1	LB_GAII
slt	b4392	+	4628705	0	19	4628756	Intergenic	1.90735e-06	6.15231e-05	1	LB_GAII
ytjC	b4395	+	4631630	1	3	4631820	Intergenic	0.3125	0.5	1	HS15min_GAII
creA	b4397	+	4633498	0	1	4633544	Intergenic	0.5	0.5	1	HS15min_GAII
yjjY	b4402	+	4637566	1	8	4638425	Intergenic	0.0195312	0.223883	2	HS15min_GAII	M-P4h_GAII
yjjY	b4402	+	4637565	2	3	4638425	Intergenic	0.5	0.5	1	LB_GAII

## Sheet: E.Coli_GAII_TTS
Gene	Locus_tag	Strand	Border	NeighborReadNum	BorderReadNum	GeneStart	BorderRegion	pvalue	FDR	OcuurenceSample#	Samples
thrC	b0004	+	5205	1	2	5020	Intergenic	0.5	0.5	1	M-P4h_GAII
yaaX	b0005	+	8053	0	1	5530	Intergenic	0.5	0.5	1	LB_GAII
talB	b0008	+	9268	0	1	9191	Intergenic	0.5	0.5	1	HS15min_GAII
mog	b0009	+	10290	0	1	9893	Intergenic	0.5	0.5	1	M-P4h_GAII
mog	b0009	+	10698	0	1	9893	Intergenic	0.5	0.5	1	LB_GAII
dnaK	b0014	+	14165	1	2	14079	Intergenic	0.5	0.5	1	HS15min_GAII
sokC	b4413	+	17175	0	4	17006	Intergenic	0.0625	0.5	1	M-P4h_GAII
sokC	b4413	+	17151	0	3	17006	Intergenic	0.125	0.5	1	LB_GAII
nhaR	b0020	+	20340	0	1	19620	Intergenic	0.5	0.5	1	M-P4h_GAII
nhaR	b0020	+	19797	0	1	19620	Intergenic	0.5	0.5	1	LB_GAII
dapB	b0031	+	29232	0	3	29195	Intergenic	0.125	0.5	1	M-P4h_GAII
dapB	b0031	+	29303	0	1	29195	Intergenic	0.5	0.5	1	LB_GAII
dapB	b0031	+	29241	0	1	29195	Intergenic	0.5	0.5	1	HS15min_GAII
carB	b0033	+	34209	0	1	34038	Intergenic	0.5	0.5	1	LB_GAII
caiF	b0034	+	35002	0	1	34695	Intergenic	0.5	0.5	1	M-P4h_GAII
caiF	b0034	+	34900	0	1	34695	Intergenic	0.5	0.5	1	LB_GAII
kefC	b0047	+	49756	0	1	49631	Intergenic	0.5	0.5	1	LB_GAII
folA	b0048	+	57242	0	1	50302	Intergenic	0.5	0.5	1	LB_GAII
djlA	b0055	+	62794	0	1	58179	Intergenic	0.5	0.5	1	LB_GAII
araC	b0064	+	71349	64	71	71265	Intergenic	0.302871	0.5	1	M-P4h_GAII
sgrT	b4662	+	77559	0	1	77519	Intergenic	0.5	0.5	1	HS15min_GAII
setA	b0070	+	81006	0	1	78799	Intergenic	0.5	0.5	1	LB_GAII
cra	b0080	+	89191	0	1	89032	Intergenic	0.5	0.5	1	M-P4h_GAII
cra	b0080	+	89125	0	1	89032	Intergenic	0.5	0.5	1	HS15min_GAII
lpxC	b0096	+	107541	18	20	107474	Intergenic	0.435707	0.5	1	M-P4h_GAII
lpxC	b0096	+	107545	42	43	107474	Intergenic	0.5	0.5	1	LB_GAII
secM	b0097	+	108257	0	1	108217	Intergenic	0.5	0.5	1	M-P4h_GAII
mutT	b0099	+	112566	0	1	111433	Intergenic	0.5	0.5	1	M-P4h_GAII
mutT	b0099	+	113323	0	1	111433	Intergenic	0.5	0.5	1	LB_GAII
guaC	b0104	+	114552	0	1	114487	Intergenic	0.5	0.5	1	M-P4h_GAII
guaC	b0104	+	114701	0	1	114487	Intergenic	0.5	0.5	1	LB_GAII
guaC	b0104	+	114594	0	1	114487	Intergenic	0.5	0.5	1	HS15min_GAII
ampE	b0111	+	121676	0	3	120135	Intergenic	0.125	0.5	1	M-P4h_GAII
ampE	b0111	+	121687	0	2	120135	Intergenic	0.25	0.5	1	HS15min_GAII
ampE	b0111	+	121820	0	1	120135	Intergenic	0.5	0.5	1	LB_GAII
pdhR	b0113	+	122967	31	39	122856	Intergenic	0.201482	0.5	1	LB_GAII
lpd	b0116	+	129623	0	1	129336	Intergenic	0.5	0.5	1	M-P4h_GAII
lpd	b0116	+	129397	0	1	129336	Intergenic	0.5	0.5	1	LB_GAII
lpd	b0116	+	129378	0	2	129336	Intergenic	0.25	0.5	1	HS15min_GAII
acnB	b0118	+	134270	0	1	134212	Intergenic	0.5	0.5	1	M-P4h_GAII
acnB	b0118	+	134272	0	1	134212	Intergenic	0.5	0.5	1	HS15min_GAII
yacL	b0119	+	136134	0	4	134750	Intergenic	0.0625	0.5	1	M-P4h_GAII
yacL	b0119	+	136563	0	1	134750	Intergenic	0.5	0.5	1	HS15min_GAII
cueO	b0123	+	138744	0	1	138633	Intergenic	0.5	0.5	1	HS15min_GAII
can	b0126	-	141244	0	1	142008	Intergenic	0.5	0.5	1	LB_GAII
yadI	b0129	+	145044	0	1	145017	Intergenic	0.5	0.5	1	M-P4h_GAII
mrcB	b0149	+	167293	0	1	167264	Intergenic	0.5	0.5	1	M-P4h_GAII
mrcB	b0149	+	167393	0	1	167264	Intergenic	0.5	0.5	1	LB_GAII
erpA	b0156	+	177215	0	1	176954	Intergenic	0.5	0.5	1	M-P4h_GAII
erpA	b0156	+	177700	0	7	176954	Intergenic	0.0078125	0.295397	1	HS15min_GAII
degP	b0161	+	182340	0	1	182308	Intergenic	0.5	0.5	1	HS15min_GAII
cdaR	b0162	+	184201	0	1	183620	Intergenic	0.5	0.5	1	LB_GAII
yaeH	b0163	-	182442	0	1	183709	Intergenic	0.5	0.5	1	LB_GAII
rpsB	b0169	+	190663	41	42	190599	Intergenic	0.5	0.5	1	HS15min_GAII
pyrH	b0171	+	192696	45	47	192580	Intergenic	0.45852	0.5	1	M-P4h_GAII
pyrH	b0171	+	192698	8	10	192580	Intergenic	0.407265	0.5	1	HS15min_GAII
frr	b0172	+	193498	0	1	193429	Intergenic	0.5	0.5	1	HS15min_GAII
dxr	b0173	+	194826	1	2	194717	Intergenic	0.5	0.5	1	M-P4h_GAII
accA	b0185	+	209608	0	1	209580	Intergenic	0.5	0.5	1	M-P4h_GAII
tilS	b0188	+	214230	0	1	213629	Intergenic	0.5	0.5	1	LB_GAII
nlpE	b0192	+	216327	0	1	215979	Intergenic	0.5	0.5	1	LB_GAII
gmhB	b0200	+	227703	0	68	223408	Intergenic	0	0	3	HS15min_GAII	LB_GAII	M-P4h_GAII
dkgB	b0207	+	230925	0	1	229970	Intergenic	0.5	0.5	1	M-P4h_GAII
dkgB	b0207	+	229989	0	1	229970	Intergenic	0.5	0.5	1	HS15min_GAII
dkgB	b0207	+	231013	0	2	229970	Intergenic	0.25	0.5	1	LB_GAII
yafE	b0210	+	234212	0	3	232549	Intergenic	0.125	0.5	1	M-P4h_GAII
yafS	b0213	+	235934	12	13	235538	Intergenic	0.5	0.5	1	LB_GAII
dnaQ	b0215	+	237072	0	1	236798	Intergenic	0.5	0.5	1	M-P4h_GAII
dnaQ	b0215	+	237057	0	1	236798	Intergenic	0.5	0.5	1	LB_GAII
dnaQ	b0215	+	237030	0	2	236798	Intergenic	0.25	0.5	1	HS15min_GAII
ivy	b0220	+	241133	0	1	240816	Intergenic	0.5	0.5	1	M-P4h_GAII
ivy	b0220	+	240861	0	1	240816	Intergenic	0.5	0.5	1	LB_GAII
yafJ	b0223	+	246082	0	1	245094	Intergenic	0.5	0.5	1	HS15min_GAII
yafJ	b0223	+	246677	0	1	245094	Intergenic	0.5	0.5	1	LB_GAII
rayT	b0228	+	248495	0	1	248134	Intergenic	0.5	0.5	1	LB_GAII
yafO	b0233	+	252698	1	2	252699	Intergenic	0.5	0.5	1	M-P4h_GAII
yafO	b0233	+	252700	0	1	252699	Intergenic	0.5	0.5	1	LB_GAII
gpt	b0238	+	256468	0	1	256435	Intergenic	0.5	0.5	1	HS15min_GAII
crl	b0240	+	259387	0	1	258230	Intergenic	0.5	0.5	1	M-P4h_GAII
crl	b0240	+	258893	0	1	258230	Intergenic	0.5	0.5	1	HS15min_GAII
crl	b0240	+	258268	0	1	258230	Intergenic	0.5	0.5	1	LB_GAII
proA	b0243	+	262273	0	2	261980	Intergenic	0.25	0.5	1	LB_GAII
proA	b0243	+	262305	0	1	261980	Intergenic	0.5	0.5	1	HS15min_GAII
ykfN	b4626	-	262302	0	1	262374	Intergenic	0.5	0.5	1	LB_GAII
ykfN	b4626	-	262312	0	1	262374	Intergenic	0.5	0.5	1	HS15min_GAII
ykfH	b4504	-	263239	1	2	263250	Intergenic	0.5	0.5	1	LB_GAII
mmuM	b0261	+	276958	0	1	276871	Intergenic	0.5	0.5	1	HS15min_GAII
insX	b4505	-	279157	0	1	279338	Intergenic	0.5	0.5	1	LB_GAII
ykgS	b4688	+	290403	0	1	289857	Intergenic	0.5	0.5	1	M-P4h_GAII
yagJ	b0276	+	292139	0	1	291455	Intergenic	0.5	0.5	1	M-P4h_GAII
yagJ	b0276	+	292057	0	1	291455	Intergenic	0.5	0.5	1	LB_GAII
yagU	b0287	+	303054	0	1	302829	Intergenic	0.5	0.5	1	M-P4h_GAII
yagU	b0287	+	303053	0	1	302829	Intergenic	0.5	0.5	1	HS15min_GAII
yagU	b0287	+	303062	0	1	302829	Intergenic	0.5	0.5	1	LB_GAII
ykgG	b0308	+	323768	0	3	323677	Intergenic	0.125	0.5	1	M-P4h_GAII
ykgG	b0308	+	323807	0	1	323677	Intergenic	0.5	0.5	1	HS15min_GAII
ykgG	b0308	+	323985	0	1	323677	Intergenic	0.5	0.5	1	LB_GAII
yahA	b0315	+	334007	0	1	332683	Intergenic	0.5	0.5	1	LB_GAII
yahJ	b0324	+	341953	0	1	341731	Intergenic	0.5	0.5	1	LB_GAII
yahK	b0325	+	343208	0	1	343157	Intergenic	0.5	0.5	1	M-P4h_GAII
yahK	b0325	+	343224	0	1	343157	Intergenic	0.5	0.5	1	LB_GAII
yahO	b0329	+	346047	0	2	345983	Intergenic	0.25	0.5	1	M-P4h_GAII
yahO	b0329	+	346023	0	1	345983	Intergenic	0.5	0.5	1	HS15min_GAII
yahO	b0329	+	346070	0	1	345983	Intergenic	0.5	0.5	1	LB_GAII
codA	b0337	+	356816	0	1	356678	Intergenic	0.5	0.5	1	HS15min_GAII
codA	b0337	+	357175	0	1	356678	Intergenic	0.5	0.5	1	LB_GAII
cynS	b0340	+	359188	0	1	359183	Intergenic	0.5	0.5	1	LB_GAII
yaiL	b0354	+	376994	0	1	376535	Intergenic	0.5	0.5	1	M-P4h_GAII
yaiL	b0354	+	376714	0	1	376535	Intergenic	0.5	0.5	1	HS15min_GAII
yaiL	b0354	+	379173	0	1	376535	Intergenic	0.5	0.5	1	LB_GAII
yaiW	b0378	+	398285	0	1	398190	Intergenic	0.5	0.5	1	LB_GAII
yaiZ	b0380	+	399949	0	1	399029	Intergenic	0.5	0.5	1	M-P4h_GAII
yaiZ	b0380	+	400333	0	1	399029	Intergenic	0.5	0.5	1	LB_GAII
yaiZ	b0380	+	399909	0	1	399029	Intergenic	0.5	0.5	1	HS15min_GAII
phoA	b0383	+	402503	0	1	402386	Intergenic	0.5	0.5	1	HS15min_GAII
yaiA	b0389	+	406507	0	1	406394	Intergenic	0.5	0.5	1	HS15min_GAII
aroM	b0390	+	407364	1	3	407329	Intergenic	0.3125	0.5	1	LB_GAII
yaiE	b0391	+	407792	9	10	407685	Intergenic	0.5	0.5	1	M-P4h_GAII
yaiE	b0391	+	407751	0	1	407685	Intergenic	0.5	0.5	1	HS15min_GAII
yaiE	b0391	+	407786	5	12	407685	Intergenic	0.0717316	0.5	1	LB_GAII
ykiA	b0392	+	409275	0	3	408174	Intergenic	0.125	0.5	2	LB_GAII	M-P4h_GAII
mak	b0394	+	410314	0	1	410276	Intergenic	0.5	0.5	1	M-P4h_GAII
mak	b0394	+	411056	0	1	410276	Intergenic	0.5	0.5	1	LB_GAII
phoR	b0400	+	418509	0	1	418408	Intergenic	0.5	0.5	1	M-P4h_GAII
phoR	b0400	+	418482	0	1	418408	Intergenic	0.5	0.5	1	HS15min_GAII
secF	b0409	+	429743	0	1	429700	Intergenic	0.5	0.5	1	HS15min_GAII
yajD	b0410	+	431317	0	1	430176	Intergenic	0.5	0.5	1	M-P4h_GAII
yajD	b0410	+	431462	0	1	430176	Intergenic	0.5	0.5	1	HS15min_GAII
yajD	b0410	+	431481	0	1	430176	Intergenic	0.5	0.5	1	LB_GAII
nusB	b0416	+	434825	1	3	434780	Intergenic	0.3125	0.5	1	HS15min_GAII
pgpA	b0418	+	438952	0	1	436331	Intergenic	0.5	0.5	1	M-P4h_GAII
pgpA	b0418	+	440769	11	32	436331	Intergenic	0.000956981	0.0506004	1	LB_GAII
thiI	b0423	+	443784	0	1	442221	Intergenic	0.5	0.5	1	M-P4h_GAII
yajQ	b0426	+	445581	0	1	444398	Intergenic	0.5	0.5	1	M-P4h_GAII
yajQ	b0426	+	450920	0	1	444398	Intergenic	0.5	0.5	1	LB_GAII
yajQ	b0426	+	444702	0	1	444398	Intergenic	0.5	0.5	1	HS15min_GAII
bolA	b0435	+	454066	0	1	454013	Intergenic	0.5	0.5	1	M-P4h_GAII
tig	b0436	+	455734	0	2	455655	Intergenic	0.25	0.5	1	M-P4h_GAII
tig	b0436	+	455714	5	13	455655	Intergenic	0.0481262	0.5	1	LB_GAII
tig	b0436	+	455713	0	1	455655	Intergenic	0.5	0.5	1	HS15min_GAII
clpX	b0438	+	457987	0	1	457924	Intergenic	0.5	0.5	1	HS15min_GAII
lon	b0439	+	460521	0	6	460466	Intergenic	0.015625	0.475204	1	HS15min_GAII
lon	b0439	+	460528	16	19	460466	Intergenic	0.367939	0.5	1	LB_GAII
hupB	b0440	+	461008	0	1	460947	Intergenic	0.5	0.5	1	M-P4h_GAII
hupB	b0440	+	461009	0	1	460947	Intergenic	0.5	0.5	1	HS15min_GAII
ppiD	b0441	+	463080	0	1	463010	Intergenic	0.5	0.5	1	M-P4h_GAII
ppiD	b0441	+	463055	0	1	463010	Intergenic	0.5	0.5	1	HS15min_GAII
ybaV	b0442	+	463605	0	1	463532	Intergenic	0.5	0.5	1	LB_GAII
cof	b0446	+	467490	0	2	467454	Intergenic	0.25	0.5	1	LB_GAII
ybaY	b0453	+	475537	0	1	475175	Intergenic	0.5	0.5	1	LB_GAII
ffs	b0455	+	475824	0	1	475785	Intergenic	0.5	0.5	1	M-P4h_GAII
ffs	b0455	+	475797	0	1	475785	Intergenic	0.5	0.5	1	HS15min_GAII
ffs	b0455	+	475787	0	4	475785	Intergenic	0.0625	0.5	1	LB_GAII
ybaA	b0456	+	477060	0	1	476249	Intergenic	0.5	0.5	1	M-P4h_GAII
apt	b0469	+	491203	0	2	491187	Intergenic	0.25	0.5	1	M-P4h_GAII
recR	b0472	+	494235	0	1	494234	Intergenic	0.5	0.5	1	HS15min_GAII
htpG	b0473	+	496284	1	2	496218	Intergenic	0.5	0.5	1	LB_GAII
adk	b0474	+	497110	0	1	497043	Intergenic	0.5	0.5	1	M-P4h_GAII
adk	b0474	+	497166	0	1	497043	Intergenic	0.5	0.5	1	HS15min_GAII
hemH	b0475	+	498988	0	1	498241	Intergenic	0.5	0.5	1	LB_GAII
gsk	b0477	+	502564	0	3	500653	Intergenic	0.125	0.5	1	LB_GAII
ushA	b0480	+	506347	1	3	505790	Intergenic	0.3125	0.5	1	M-P4h_GAII
chiX	b4585	+	507180	0	1	506511	Intergenic	0.5	0.5	1	M-P4h_GAII
chiX	b4585	+	507321	0	5	506511	Intergenic	0.03125	0.5	1	LB_GAII
ybaQ	b0483	+	510637	0	2	507783	Intergenic	0.25	0.5	1	M-P4h_GAII
ybaQ	b0483	+	508139	0	1	507783	Intergenic	0.5	0.5	1	LB_GAII
ybaQ	b0483	+	508253	0	1	507783	Intergenic	0.5	0.5	1	HS15min_GAII
cueR	b0487	+	514800	0	1	513624	Intergenic	0.5	0.5	1	M-P4h_GAII
cueR	b0487	+	514829	0	1	513624	Intergenic	0.5	0.5	1	LB_GAII
cueR	b0487	+	513855	0	1	513624	Intergenic	0.5	0.5	1	HS15min_GAII
ylbI	b4632	+	529834	0	1	528816	Intergenic	0.5	0.5	1	M-P4h_GAII
allR	b0506	+	533096	0	1	533050	Intergenic	0.5	0.5	1	LB_GAII
allR	b0506	+	533080	0	1	533050	Intergenic	0.5	0.5	1	HS15min_GAII
cysS	b0526	+	555243	0	2	555219	Intergenic	0.25	0.5	2	HS15min_GAII	M-P4h_GAII
cysS	b0526	+	555357	0	1	555219	Intergenic	0.5	0.5	1	LB_GAII
emrE	b0543	+	567926	0	1	567870	Intergenic	0.5	0.5	1	LB_GAII
rzoD	b4510	+	578227	0	1	577732	Intergenic	0.5	0.5	1	LB_GAII
ybcW	b0559	+	579974	0	1	579309	Intergenic	0.5	0.5	1	M-P4h_GAII
ybcW	b0559	+	579851	0	1	579309	Intergenic	0.5	0.5	1	LB_GAII
ylcI	b4589	-	578931	0	4	579474	Intergenic	0.0625	0.5	1	M-P4h_GAII
tfaX	b0563	+	582431	0	1	582358	Intergenic	0.5	0.5	1	M-P4h_GAII
pheP	b0576	+	605321	0	1	602558	Intergenic	0.5	0.5	1	LB_GAII
ybdD	b4512	+	632292	0	2	631602	Intergenic	0.25	0.5	1	M-P4h_GAII
ybdD	b4512	+	632438	0	1	631602	Intergenic	0.5	0.5	1	LB_GAII
ybdD	b4512	+	632761	0	1	631602	Intergenic	0.5	0.5	1	HS15min_GAII
ybdL	b0600	+	634109	0	1	633969	Intergenic	0.5	0.5	1	HS15min_GAII
ahpC	b0605	+	638899	4	5	638731	Intergenic	0.5	0.5	1	LB_GAII
ahpC	b0605	+	638897	0	1	638731	Intergenic	0.5	0.5	1	HS15min_GAII
ahpF	b0606	+	641199	0	2	640541	Intergenic	0.25	0.5	1	M-P4h_GAII
ahpF	b0606	+	640600	0	1	640541	Intergenic	0.5	0.5	1	LB_GAII
dpiA	b0620	+	655246	0	5	653765	Intergenic	0.03125	0.5	1	LB_GAII
cspE	b0623	+	656793	0	1	656724	Intergenic	0.5	0.5	1	M-P4h_GAII
cspE	b0623	+	657759	0	1	656724	Intergenic	0.5	0.5	1	LB_GAII
cspE	b0623	+	657761	0	1	656724	Intergenic	0.5	0.5	1	HS15min_GAII
tatE	b0627	+	660312	0	2	658373	Intergenic	0.25	0.5	1	M-P4h_GAII
tatE	b0627	+	658442	0	1	658373	Intergenic	0.5	0.5	1	HS15min_GAII
tatE	b0627	+	660281	0	1	658373	Intergenic	0.5	0.5	1	LB_GAII
ybeL	b0643	+	675322	0	1	674723	Intergenic	0.5	0.5	1	M-P4h_GAII
ybeL	b0643	+	675021	0	1	674723	Intergenic	0.5	0.5	1	HS15min_GAII
ybeL	b0643	+	675053	0	1	674723	Intergenic	0.5	0.5	1	LB_GAII
ubiF	b0662	+	698445	0	14	695499	Intergenic	6.10352e-05	0.00502283	1	LB_GAII
glnS	b0680	+	707179	0	1	706980	Intergenic	0.5	0.5	1	M-P4h_GAII
glnS	b0680	+	707268	0	1	706980	Intergenic	0.5	0.5	1	LB_GAII
glnS	b0680	+	707084	0	2	706980	Intergenic	0.25	0.5	1	HS15min_GAII
pgm	b0688	+	714457	0	1	714421	Intergenic	0.5	0.5	1	HS15min_GAII
ybfA	b0699	+	728622	0	1	728563	Intergenic	0.5	0.5	1	M-P4h_GAII
ybfA	b0699	+	728696	0	1	728563	Intergenic	0.5	0.5	1	LB_GAII
ybfA	b0699	+	728621	0	2	728563	Intergenic	0.25	0.5	1	HS15min_GAII
ybgL	b0713	+	745143	0	1	745122	Intergenic	0.5	0.5	1	M-P4h_GAII
sdhB	b0724	+	757684	0	1	757628	Intergenic	0.5	0.5	1	M-P4h_GAII
sdhB	b0724	+	757762	0	1	757628	Intergenic	0.5	0.5	1	HS15min_GAII
sucD	b0729	+	765122	0	3	764272	Intergenic	0.125	0.5	2	LB_GAII	M-P4h_GAII
sucD	b0729	+	765070	0	1	764272	Intergenic	0.5	0.5	1	HS15min_GAII
ybgE	b0735	+	773872	0	1	773825	Intergenic	0.5	0.5	1	HS15min_GAII
ybgE	b0735	+	773871	0	1	773825	Intergenic	0.5	0.5	1	LB_GAII
ybgF	b0742	+	780906	0	1	779612	Intergenic	0.5	0.5	1	M-P4h_GAII
ybgF	b0742	+	780900	0	2	779612	Intergenic	0.25	0.5	1	LB_GAII
ybgF	b0742	+	780893	0	1	779612	Intergenic	0.5	0.5	1	HS15min_GAII
pnuC	b0751	+	784082	0	1	783108	Intergenic	0.5	0.5	1	M-P4h_GAII
pnuC	b0751	+	784083	0	1	783108	Intergenic	0.5	0.5	1	LB_GAII
aroG	b0754	+	786909	0	1	785908	Intergenic	0.5	0.5	1	M-P4h_GAII
aroG	b0754	+	786945	0	1	785908	Intergenic	0.5	0.5	1	HS15min_GAII
acrZ	b0762	+	794224	0	1	794145	Intergenic	0.5	0.5	1	M-P4h_GAII
acrZ	b0762	+	794181	0	1	794145	Intergenic	0.5	0.5	1	LB_GAII
acrZ	b0762	+	794157	0	1	794145	Intergenic	0.5	0.5	1	HS15min_GAII
modC	b0765	+	796908	0	1	796835	Intergenic	0.5	0.5	1	M-P4h_GAII
modC	b0765	+	796912	1	2	796835	Intergenic	0.5	0.5	1	LB_GAII
pgl	b0767	+	799315	0	1	798804	Intergenic	0.5	0.5	1	M-P4h_GAII
pgl	b0767	+	799024	0	1	798804	Intergenic	0.5	0.5	1	LB_GAII
pgl	b0767	+	798922	0	1	798804	Intergenic	0.5	0.5	1	HS15min_GAII
moaE	b0785	+	818987	0	1	818970	Intergenic	0.5	0.5	1	HS15min_GAII
ybhL	b0786	+	819980	0	1	819811	Intergenic	0.5	0.5	1	M-P4h_GAII
ybhL	b0786	+	819836	0	1	819811	Intergenic	0.5	0.5	1	LB_GAII
ybhQ	b0791	+	824586	0	1	824263	Intergenic	0.5	0.5	1	M-P4h_GAII
ybhQ	b0791	+	825021	0	1	824263	Intergenic	0.5	0.5	1	LB_GAII
ybhQ	b0791	+	824423	0	1	824263	Intergenic	0.5	0.5	1	HS15min_GAII
ybiB	b0800	+	835529	0	1	835433	Intergenic	0.5	0.5	1	M-P4h_GAII
ybiB	b0800	+	835507	0	1	835433	Intergenic	0.5	0.5	1	LB_GAII
ybiC	b0801	+	837334	0	1	836659	Intergenic	0.5	0.5	1	M-P4h_GAII
ybiC	b0801	+	837474	0	1	836659	Intergenic	0.5	0.5	1	LB_GAII
ybiC	b0801	+	836906	0	2	836659	Intergenic	0.25	0.5	1	HS15min_GAII
ybiX	b0804	-	837716	0	3	837753	Intergenic	0.125	0.5	1	M-P4h_GAII
rlmF	b0807	+	842513	0	1	842481	Intergenic	0.5	0.5	1	M-P4h_GAII
rlmF	b0807	+	842523	0	1	842481	Intergenic	0.5	0.5	1	LB_GAII
ompX	b0814	+	850224	0	2	850188	Intergenic	0.25	0.5	1	M-P4h_GAII
ompX	b0814	+	850269	0	1	850188	Intergenic	0.5	0.5	1	HS15min_GAII
ompX	b0814	+	851040	0	1	850188	Intergenic	0.5	0.5	1	LB_GAII
mntS	b4705	-	852059	0	1	852092	Intergenic	0.5	0.5	1	M-P4h_GAII
ybiR	b0818	+	855072	0	1	853988	Intergenic	0.5	0.5	1	LB_GAII
ybiT	b0820	+	857686	0	1	856778	Intergenic	0.5	0.5	1	LB_GAII
fsaA	b0825	+	864662	1	3	863527	Intergenic	0.3125	0.5	1	M-P4h_GAII
fsaA	b0825	+	865620	0	1	863527	Intergenic	0.5	0.5	1	LB_GAII
gsiB	b0830	+	870186	38	39	870172	Intergenic	0.5	0.5	1	M-P4h_GAII
yliF	b0834	+	877293	1	2	875886	Intergenic	0.5	0.5	1	LB_GAII
bssR	b0836	+	877876	0	1	877854	Intergenic	0.5	0.5	1	HS15min_GAII
dacC	b0839	+	882191	0	3	881152	Intergenic	0.125	0.5	1	M-P4h_GAII
dacC	b0839	+	881534	0	1	881152	Intergenic	0.5	0.5	1	HS15min_GAII
dacC	b0839	+	882732	0	1	881152	Intergenic	0.5	0.5	1	LB_GAII
mdfA	b0842	+	884962	0	1	884128	Intergenic	0.5	0.5	1	M-P4h_GAII
rybB	b4417	-	886622	2	3	887199	Intergenic	0.5	0.5	1	LB_GAII
ybjN	b0853	+	892705	0	2	892656	Intergenic	0.25	0.5	1	M-P4h_GAII
ybjN	b0853	+	892678	0	1	892656	Intergenic	0.5	0.5	1	HS15min_GAII
ybjN	b0853	+	892792	0	1	892656	Intergenic	0.5	0.5	1	LB_GAII
potF	b0854	+	894201	0	1	894119	Intergenic	0.5	0.5	1	HS15min_GAII
potI	b0857	+	897169	1	2	897152	Intergenic	0.5	0.5	1	HS15min_GAII
ybjO	b0858	+	897701	2	7	897700	Intergenic	0.0898438	0.5	1	LB_GAII
amiD	b0867	+	905777	0	1	904966	Intergenic	0.5	0.5	1	M-P4h_GAII
amiD	b0867	+	907512	0	1	904966	Intergenic	0.5	0.5	1	LB_GAII
ybjD	b0876	+	918328	4	5	917354	Intergenic	0.5	0.5	1	LB_GAII
cspD	b0880	-	920684	0	2	921589	Intergenic	0.25	0.5	1	M-P4h_GAII
cspD	b0880	-	921582	15	16	921589	Ingenic	0.5	0.5	1	LB_GAII
cspD	b0880	-	920902	0	1	921589	Intergenic	0.5	0.5	1	HS15min_GAII
clpA	b0882	+	925323	0	1	924763	Intergenic	0.5	0.5	1	M-P4h_GAII
clpA	b0882	+	924826	0	6	924763	Intergenic	0.015625	0.475204	1	HS15min_GAII
clpA	b0882	+	931546	0	1	924763	Intergenic	0.5	0.5	1	LB_GAII
ftsK	b0890	+	936483	0	1	936436	Intergenic	0.5	0.5	1	M-P4h_GAII
serS	b0893	+	939994	1	4	939943	Intergenic	0.1875	0.5	2	HS15min_GAII	M-P4h_GAII
serS	b0893	+	940019	0	1	939943	Intergenic	0.5	0.5	1	LB_GAII
dmsC	b0896	+	944923	0	1	944119	Intergenic	0.5	0.5	1	M-P4h_GAII
dmsC	b0896	+	944384	0	1	944119	Intergenic	0.5	0.5	1	LB_GAII
ycaD	b0898	+	946427	0	1	946242	Intergenic	0.5	0.5	1	M-P4h_GAII
ycaM	b0899	+	948791	0	2	947882	Intergenic	0.25	0.5	1	LB_GAII
ycaK	b0901	+	950406	0	1	949481	Intergenic	0.5	0.5	1	M-P4h_GAII
ycaK	b0901	+	950400	0	1	949481	Intergenic	0.5	0.5	1	LB_GAII
aroA	b0908	+	959441	0	1	959318	Intergenic	0.5	0.5	1	M-P4h_GAII
ycaL	b0909	+	960288	0	1	960251	Intergenic	0.5	0.5	1	LB_GAII
ihfB	b0912	+	963378	2	3	963335	Intergenic	0.5	0.5	1	M-P4h_GAII
ihfB	b0912	+	963376	0	2	963335	Intergenic	0.25	0.5	1	HS15min_GAII
kdsB	b0918	+	970901	0	2	970821	Intergenic	0.25	0.5	1	M-P4h_GAII
kdsB	b0918	+	970856	0	1	970821	Intergenic	0.5	0.5	1	HS15min_GAII
kdsB	b0918	+	970858	0	1	970821	Intergenic	0.5	0.5	1	LB_GAII
ycbJ	b0919	+	972456	0	1	971868	Intergenic	0.5	0.5	1	M-P4h_GAII
ycbJ	b0919	+	972534	0	1	971868	Intergenic	0.5	0.5	1	LB_GAII
ycbJ	b0919	+	972006	0	1	971868	Intergenic	0.5	0.5	1	HS15min_GAII
mukB	b0924	+	980013	0	1	980009	Intergenic	0.5	0.5	1	M-P4h_GAII
mukB	b0924	+	980046	0	1	980009	Intergenic	0.5	0.5	1	LB_GAII
ycbL	b0927	+	986415	0	1	983520	Intergenic	0.5	0.5	1	M-P4h_GAII
ycbL	b0927	+	984967	0	2	983520	Intergenic	0.25	0.5	1	HS15min_GAII
ycbL	b0927	+	986527	0	1	983520	Intergenic	0.5	0.5	1	LB_GAII
pepN	b0932	+	992499	0	2	992457	Intergenic	0.25	0.5	1	M-P4h_GAII
pepN	b0932	+	992496	0	1	992457	Intergenic	0.5	0.5	1	HS15min_GAII
pepN	b0932	+	993065	0	1	992457	Intergenic	0.5	0.5	1	LB_GAII
ycbF	b0944	+	1003941	0	1	1003880	Intergenic	0.5	0.5	1	M-P4h_GAII
zapC	b0946	+	1006504	0	1	1005717	Intergenic	0.5	0.5	1	M-P4h_GAII
zapC	b0946	+	1005849	0	1	1005717	Intergenic	0.5	0.5	1	HS15min_GAII
ymbA	b0952	+	1014802	1	2	1014682	Intergenic	0.5	0.5	1	LB_GAII
rmf	b0953	+	1015998	0	1	1015105	Intergenic	0.5	0.5	1	HS15min_GAII
rmf	b0953	+	1015129	37	39	1015105	Ingenic	0.454388	0.5	1	LB_GAII
matP	b0956	+	1020172	0	14	1018160	Intergenic	6.10352e-05	0.00502283	1	M-P4h_GAII
matP	b0956	+	1020242	0	1	1018160	Intergenic	0.5	0.5	1	LB_GAII
matP	b0956	+	1019447	0	1	1018160	Intergenic	0.5	0.5	1	HS15min_GAII
sulA	b0958	-	1019491	0	1	1019633	Intergenic	0.5	0.5	1	LB_GAII
sxy	b0959	+	1021612	0	1	1020990	Intergenic	0.5	0.5	1	M-P4h_GAII
sxy	b0959	+	1023634	0	1	1020990	Intergenic	0.5	0.5	1	LB_GAII
sxy	b0959	+	1021255	0	1	1020990	Intergenic	0.5	0.5	1	HS15min_GAII
helD	b0962	+	1026558	0	1	1025748	Intergenic	0.5	0.5	1	M-P4h_GAII
helD	b0962	+	1026389	0	1	1025748	Intergenic	0.5	0.5	1	LB_GAII
helD	b0962	+	1026275	0	1	1025748	Intergenic	0.5	0.5	1	HS15min_GAII
yccU	b0965	+	1028092	0	4	1027582	Intergenic	0.0625	0.5	1	M-P4h_GAII
yccU	b0965	+	1029020	0	1	1027582	Intergenic	0.5	0.5	1	HS15min_GAII
yccX	b0968	+	1030673	0	28	1029565	Intergenic	3.72529e-09	5.79076e-07	1	M-P4h_GAII
yccX	b0968	+	1029650	0	1	1029565	Intergenic	0.5	0.5	1	HS15min_GAII
yccB	b4592	+	1039834	0	1	1039760	Intergenic	0.5	0.5	1	HS15min_GAII
gnsA	b4517	+	1051866	0	1	1051463	Intergenic	0.5	0.5	1	M-P4h_GAII
gnsA	b4517	+	1051556	0	1	1051463	Intergenic	0.5	0.5	1	HS15min_GAII
gnsA	b4517	+	1052802	0	1	1051463	Intergenic	0.5	0.5	1	LB_GAII
agp	b1002	+	1067230	0	1	1066049	Intergenic	0.5	0.5	1	LB_GAII
ymdF	b4518	+	1067617	0	3	1067477	Intergenic	0.125	0.5	1	M-P4h_GAII
ymdF	b4518	+	1067849	0	1	1067477	Intergenic	0.5	0.5	1	LB_GAII
rutR	b1013	+	1074242	0	2	1074103	Intergenic	0.25	0.5	1	M-P4h_GAII
rutR	b1013	+	1078185	0	1	1074103	Intergenic	0.5	0.5	1	LB_GAII
putP	b1015	+	1080722	0	1	1080036	Intergenic	0.5	0.5	1	LB_GAII
phoH	b1020	+	1085776	0	1	1085279	Intergenic	0.5	0.5	1	M-P4h_GAII
phoH	b1020	+	1085515	0	1	1085279	Intergenic	0.5	0.5	1	HS15min_GAII
pgaD	b1021	-	1083984	0	1	1085329	Intergenic	0.5	0.5	1	M-P4h_GAII
ycdZ	b1036	+	1101020	0	1	1100010	Intergenic	0.5	0.5	1	M-P4h_GAII
ycdZ	b1036	+	1100015	0	1	1100010	Intergenic	0.5	0.5	1	HS15min_GAII
ycdZ	b1036	+	1100824	0	1	1100010	Intergenic	0.5	0.5	1	LB_GAII
csgA	b1042	+	1104146	0	1	1104125	Intergenic	0.5	0.5	1	M-P4h_GAII
csgA	b1042	+	1104126	1	3	1104125	Intergenic	0.3125	0.5	1	LB_GAII
clsC	b1046	+	1107152	0	1	1106999	Intergenic	0.5	0.5	1	LB_GAII
yceK	b1050	+	1113498	0	3	1113029	Intergenic	0.125	0.5	1	M-P4h_GAII
yceK	b1050	+	1113521	0	1	1113029	Intergenic	0.5	0.5	1	LB_GAII
yceA	b1055	+	1117219	0	1	1117082	Intergenic	0.5	0.5	1	HS15min_GAII
yceA	b1055	+	1117942	0	1	1117082	Intergenic	0.5	0.5	1	LB_GAII
murJ	b1069	+	1130111	0	1	1128597	Intergenic	0.5	0.5	1	LB_GAII
flgL	b1083	+	1140315	0	1	1140209	Intergenic	0.5	0.5	1	LB_GAII
psrD	b4418	+	1145981	11	12	1145980	Intergenic	0.5	0.5	1	HS15min_GAII
fabG	b1093	+	1150693	22	25	1150627	Intergenic	0.385433	0.5	1	HS15min_GAII
fabF	b1095	+	1152449	0	1	1152403	Intergenic	0.5	0.5	1	HS15min_GAII
ptsG	b1101	+	1159078	0	3	1158525	Intergenic	0.125	0.5	1	M-P4h_GAII
ptsG	b1101	+	1158717	0	1	1158525	Intergenic	0.5	0.5	1	LB_GAII
ycfP	b1108	+	1165146	0	1	1164908	Intergenic	0.5	0.5	1	M-P4h_GAII
ycfP	b1108	+	1165052	0	1	1164908	Intergenic	0.5	0.5	1	HS15min_GAII
ycfP	b1108	+	1165101	0	1	1164908	Intergenic	0.5	0.5	1	LB_GAII
ndh	b1109	+	1166620	0	1	1166612	Intergenic	0.5	0.5	1	M-P4h_GAII
ycfJ	b1110	+	1168178	0	1	1167361	Intergenic	0.5	0.5	1	LB_GAII
cobB	b1120	+	1179710	0	1	1179582	Intergenic	0.5	0.5	1	M-P4h_GAII
cobB	b1120	+	1179793	0	2	1179582	Intergenic	0.25	0.5	1	LB_GAII
pepT	b1127	+	1188443	0	1	1186293	Intergenic	0.5	0.5	1	M-P4h_GAII
pepT	b1127	+	1187507	0	1	1186293	Intergenic	0.5	0.5	1	HS15min_GAII
pepT	b1127	+	1189706	1	4	1186293	Intergenic	0.1875	0.5	1	LB_GAII
icd	b1136	+	1195649	0	1	1195596	Intergenic	0.5	0.5	1	M-P4h_GAII
icd	b1136	+	1195650	0	3	1195596	Intergenic	0.125	0.5	1	HS15min_GAII
icd	b1136	+	1195694	0	1	1195596	Intergenic	0.5	0.5	1	LB_GAII
lit	b1139	+	1198914	0	3	1198811	Intergenic	0.125	0.5	1	LB_GAII
ymfI	b1143	+	1201408	0	42	1201061	Intergenic	2.27374e-13	5.3016e-11	2	LB_GAII	M-P4h_GAII
ymfI	b1143	+	1201185	0	1	1201061	Intergenic	0.5	0.5	1	HS15min_GAII
croE	b1146	+	1202449	1	3	1202447	Intergenic	0.3125	0.5	1	M-P4h_GAII
icdC	b4519	+	1210891	0	1	1210800	Intergenic	0.5	0.5	1	M-P4h_GAII
icdC	b4519	+	1210836	0	1	1210800	Intergenic	0.5	0.5	1	LB_GAII
icdC	b4519	+	1210827	0	1	1210800	Intergenic	0.5	0.5	1	HS15min_GAII
ycgZ	b1164	+	1215265	11	12	1215248	Intergenic	0.5	0.5	1	HS15min_GAII
ymgF	b4520	+	1218509	0	1	1218424	Intergenic	0.5	0.5	1	LB_GAII
ymgJ	b4594	+	1222715	0	1	1222672	Intergenic	0.5	0.5	1	M-P4h_GAII
ycgJ	b1177	+	1226900	0	1	1226191	Intergenic	0.5	0.5	1	M-P4h_GAII
ycgJ	b1177	+	1226288	2	6	1226191	Ingenic	0.144531	0.5	1	LB_GAII
pliG	b1178	-	1225634	0	1	1226294	Intergenic	0.5	0.5	1	LB_GAII
ycgN	b1181	+	1228627	0	1	1228499	Intergenic	0.5	0.5	1	LB_GAII
umuC	b1184	+	1232896	0	1	1231677	Intergenic	0.5	0.5	1	M-P4h_GAII
umuC	b1184	+	1231677	0	1	1231677	Intergenic	0.5	0.5	1	LB_GAII
fadR	b1187	+	1235322	0	1	1234880	Intergenic	0.5	0.5	1	M-P4h_GAII
fadR	b1187	+	1235343	0	1	1234880	Intergenic	0.5	0.5	1	LB_GAII
dadX	b1190	+	1239965	0	1	1239172	Intergenic	0.5	0.5	1	M-P4h_GAII
dadX	b1190	+	1239819	0	1	1239172	Intergenic	0.5	0.5	1	HS15min_GAII
emtA	b1193	+	1243169	0	1	1243014	Intergenic	0.5	0.5	1	M-P4h_GAII
emtA	b1193	+	1243785	0	1	1243014	Intergenic	0.5	0.5	1	LB_GAII
emtA	b1193	+	1243713	0	1	1243014	Intergenic	0.5	0.5	1	HS15min_GAII
ymgE	b1195	+	1244205	0	1	1244205	Intergenic	0.5	0.5	1	M-P4h_GAII
ychH	b1205	+	1258833	0	1	1258292	Intergenic	0.5	0.5	1	M-P4h_GAII
ychH	b1205	+	1258379	0	1	1258292	Intergenic	0.5	0.5	1	HS15min_GAII
ychH	b1205	+	1262761	3	5	1258292	Intergenic	0.363281	0.5	1	LB_GAII
hemA	b1210	+	1264225	1	3	1264193	Intergenic	0.3125	0.5	1	HS15min_GAII
ldrA	b4419	-	1262822	0	1	1268391	Intergenic	0.5	0.5	1	LB_GAII
rdlA	b4420	+	1268744	0	1	1268612	Intergenic	0.5	0.5	1	M-P4h_GAII
rdlA	b4420	+	1268846	0	1	1268612	Intergenic	0.5	0.5	1	LB_GAII
rdlB	b4422	+	1269262	0	1	1269146	Intergenic	0.5	0.5	1	M-P4h_GAII
ldrC	b4423	-	1269398	0	1	1269461	Intergenic	0.5	0.5	1	LB_GAII
rdlC	b4424	+	1269806	0	1	1269683	Intergenic	0.5	0.5	1	M-P4h_GAII
ychO	b1220	+	1277116	0	1	1274401	Intergenic	0.5	0.5	1	LB_GAII
narK	b1223	+	1278748	0	3	1278571	Intergenic	0.125	0.5	1	LB_GAII
narI	b1227	+	1285775	0	1	1285749	Intergenic	0.5	0.5	1	M-P4h_GAII
narI	b1227	+	1285933	0	1	1285749	Intergenic	0.5	0.5	1	LB_GAII
galU	b1236	+	1291639	0	1	1291588	Intergenic	0.5	0.5	1	M-P4h_GAII
galU	b1236	+	1291642	0	1	1291588	Intergenic	0.5	0.5	1	HS15min_GAII
galU	b1236	+	1292186	0	3	1291588	Intergenic	0.125	0.5	1	LB_GAII
tdk	b1238	+	1293419	0	1	1293367	Intergenic	0.5	0.5	1	M-P4h_GAII
tdk	b1238	+	1293434	0	1	1293367	Intergenic	0.5	0.5	1	LB_GAII
tdk	b1238	+	1293408	0	1	1293367	Intergenic	0.5	0.5	1	HS15min_GAII
ychE	b1242	+	1298664	0	1	1298468	Intergenic	0.5	0.5	1	LB_GAII
oppA	b1243	+	1300886	50	58	1300837	Intergenic	0.250383	0.5	2	HS15min_GAII	LB_GAII
oppF	b1247	+	1306333	2	3	1304792	Intergenic	0.5	0.5	1	M-P4h_GAII
oppF	b1247	+	1306697	0	7	1304792	Intergenic	0.0078125	0.295397	1	LB_GAII
yciU	b1248	-	1298715	0	2	1304845	Intergenic	0.25	0.5	1	LB_GAII
yciY	b4595	+	1307648	0	1	1306985	Intergenic	0.5	0.5	1	M-P4h_GAII
yciY	b4595	+	1307381	0	1	1306985	Intergenic	0.5	0.5	1	HS15min_GAII
yciY	b4595	+	1307901	0	1	1306985	Intergenic	0.5	0.5	1	LB_GAII
tonB	b1252	+	1309847	0	1	1309832	Intergenic	0.5	0.5	1	M-P4h_GAII
tonB	b1252	+	1309848	0	2	1309832	Intergenic	0.25	0.5	1	LB_GAII
ompW	b1256	+	1313134	0	1	1312682	Intergenic	0.5	0.5	1	M-P4h_GAII
ompW	b1256	+	1313266	0	1	1312682	Intergenic	0.5	0.5	1	LB_GAII
ompW	b1256	+	1312701	0	1	1312682	Intergenic	0.5	0.5	1	HS15min_GAII
rluB	b1269	+	1327277	0	2	1325751	Intergenic	0.25	0.5	1	LB_GAII
rluB	b1269	+	1326896	0	1	1325751	Intergenic	0.5	0.5	1	HS15min_GAII
topA	b1274	+	1331709	0	1	1331669	Intergenic	0.5	0.5	1	LB_GAII
cysB	b1275	+	1332856	0	1	1332853	Intergenic	0.5	0.5	1	M-P4h_GAII
cysB	b1275	+	1332880	0	1	1332853	Intergenic	0.5	0.5	1	HS15min_GAII
cysB	b1275	+	1332983	0	1	1332853	Intergenic	0.5	0.5	1	LB_GAII
yciX	b4523	+	1333748	0	1	1333482	Intergenic	0.5	0.5	1	M-P4h_GAII
yciX	b4523	+	1333727	0	1	1333482	Intergenic	0.5	0.5	1	HS15min_GAII
acnA	b1276	+	1337226	0	1	1336530	Intergenic	0.5	0.5	1	HS15min_GAII
acnA	b1276	+	1337258	1	5	1336530	Intergenic	0.109375	0.5	1	LB_GAII
yciM	b1280	+	1339877	0	1	1339751	Intergenic	0.5	0.5	1	LB_GAII
yciH	b1282	+	1341124	0	1	1341008	Intergenic	0.5	0.5	1	HS15min_GAII
yciH	b1282	+	1341407	0	1	1341008	Intergenic	0.5	0.5	1	LB_GAII
puuR	b1299	+	1360689	0	1	1360492	Intergenic	0.5	0.5	1	LB_GAII
pspE	b1308	+	1368052	0	1	1368027	Intergenic	0.5	0.5	1	M-P4h_GAII
pspE	b1308	+	1368069	0	3	1368027	Intergenic	0.125	0.5	1	LB_GAII
pspE	b1308	+	1368046	0	1	1368027	Intergenic	0.5	0.5	1	HS15min_GAII
tyrR	b1323	+	1386869	2	3	1386285	Intergenic	0.5	0.5	1	M-P4h_GAII
tyrR	b1323	+	1386868	0	6	1386285	Intergenic	0.015625	0.475204	1	HS15min_GAII
tyrR	b1323	+	1386872	7	8	1386285	Intergenic	0.5	0.5	1	LB_GAII
tpx	b1324	-	1384715	0	1	1386329	Intergenic	0.5	0.5	1	M-P4h_GAII
tpx	b1324	-	1382436	0	2	1386329	Intergenic	0.25	0.5	1	LB_GAII
ycjG	b1325	+	1389404	0	1	1387919	Intergenic	0.5	0.5	1	M-P4h_GAII
ycjG	b1325	+	1388507	0	1	1387919	Intergenic	0.5	0.5	1	HS15min_GAII
ycjG	b1325	+	1389278	0	1	1387919	Intergenic	0.5	0.5	1	LB_GAII
mppA	b1329	+	1394037	0	1	1392864	Intergenic	0.5	0.5	1	LB_GAII
ynaJ	b1332	+	1397692	0	1	1395646	Intergenic	0.5	0.5	1	M-P4h_GAII
ynaJ	b1332	+	1396685	0	2	1395646	Intergenic	0.25	0.5	1	HS15min_GAII
ynaJ	b1332	+	1398355	0	1	1395646	Intergenic	0.5	0.5	1	LB_GAII
smrA	b1340	+	1404822	0	1	1404566	Intergenic	0.5	0.5	1	LB_GAII
ydaN	b1342	+	1407079	0	1	1407057	Intergenic	0.5	0.5	1	HS15min_GAII
fnrS	b4699	+	1407517	0	1	1407274	Intergenic	0.5	0.5	1	M-P4h_GAII
fnrS	b4699	+	1407480	1	5	1407274	Intergenic	0.109375	0.5	1	LB_GAII
sieB	b1353	+	1417297	0	1	1417183	Intergenic	0.5	0.5	1	M-P4h_GAII
ttcC	b4638	-	1432415	0	2	1432982	Intergenic	0.25	0.5	1	M-P4h_GAII
ttcC	b4638	-	1432978	0	1	1432982	Intergenic	0.5	0.5	1	LB_GAII
hslJ	b1379	-	1439031	0	1	1439345	Intergenic	0.5	0.5	1	LB_GAII
ydbJ	b4529	+	1439654	0	1	1439348	Intergenic	0.5	0.5	1	M-P4h_GAII
ydbJ	b4529	+	1441007	2	3	1439348	Intergenic	0.5	0.5	1	LB_GAII
ydbJ	b4529	+	1439673	0	1	1439348	Intergenic	0.5	0.5	1	HS15min_GAII
ydbL	b1383	+	1444353	0	1	1444230	Intergenic	0.5	0.5	1	M-P4h_GAII
ydbL	b1383	+	1444270	0	1	1444230	Intergenic	0.5	0.5	1	HS15min_GAII
ydbL	b1383	+	1445509	0	1	1444230	Intergenic	0.5	0.5	1	LB_GAII
paaY	b1400	+	1463124	0	1	1463085	Intergenic	0.5	0.5	1	M-P4h_GAII
paaY	b1400	+	1463118	0	1	1463085	Intergenic	0.5	0.5	1	LB_GAII
ydbC	b1406	+	1473148	0	1	1473105	Intergenic	0.5	0.5	1	M-P4h_GAII
ydbC	b1406	+	1473149	2	3	1473105	Intergenic	0.5	0.5	1	LB_GAII
hrpA	b1413	+	1485024	0	1	1484987	Intergenic	0.5	0.5	1	LB_GAII
ydcF	b1414	+	1486078	0	2	1486059	Intergenic	0.25	0.5	1	M-P4h_GAII
ydcF	b1414	+	1486177	0	1	1486059	Intergenic	0.5	0.5	1	LB_GAII
aldA	b1415	+	1488871	0	1	1487695	Intergenic	0.5	0.5	1	LB_GAII
cybB	b1418	+	1489555	0	1	1489456	Intergenic	0.5	0.5	1	HS15min_GAII
rydC	b4597	-	1489043	0	1	1489467	Intergenic	0.5	0.5	1	M-P4h_GAII
rydC	b4597	-	1488899	0	1	1489467	Intergenic	0.5	0.5	1	HS15min_GAII
rydC	b4597	-	1488897	0	1	1489467	Intergenic	0.5	0.5	1	LB_GAII
hokB	b4428	-	1489565	0	1	1489946	Intergenic	0.5	0.5	1	M-P4h_GAII
hokB	b4428	-	1489698	0	1	1489946	Intergenic	0.5	0.5	1	HS15min_GAII
sokB	b4429	+	1490370	0	17	1490198	Intergenic	7.62939e-06	0.00082104	1	M-P4h_GAII
sokB	b4429	+	1490280	0	2	1490198	Intergenic	0.25	0.5	1	LB_GAII
sokB	b4429	+	1490241	0	4	1490198	Intergenic	0.0625	0.5	1	HS15min_GAII
trg	b1421	+	1493131	0	1	1492134	Intergenic	0.5	0.5	1	LB_GAII
opgD	b1424	+	1496579	0	4	1496535	Intergenic	0.0625	0.5	1	HS15min_GAII
opgD	b1424	+	1496585	0	1	1496535	Intergenic	0.5	0.5	1	LB_GAII
rimL	b1427	+	1497730	0	1	1497501	Intergenic	0.5	0.5	1	M-P4h_GAII
rimL	b1427	+	1497721	0	1	1497501	Intergenic	0.5	0.5	1	LB_GAII
ydcL	b1431	+	1501656	0	1	1501149	Intergenic	0.5	0.5	1	M-P4h_GAII
ydcL	b1431	+	1501358	0	1	1501149	Intergenic	0.5	0.5	1	LB_GAII
ydcL	b1431	+	1501341	0	1	1501149	Intergenic	0.5	0.5	1	HS15min_GAII
insQ	b1432	+	1502951	0	3	1502889	Intergenic	0.125	0.5	1	M-P4h_GAII
insQ	b1432	+	1503324	0	1	1502889	Intergenic	0.5	0.5	1	LB_GAII
ydcP	b1435	+	1507217	0	2	1506766	Intergenic	0.25	0.5	1	LB_GAII
ydcR	b1439	+	1509578	0	1	1509433	Intergenic	0.5	0.5	1	LB_GAII
ydcY	b1446	+	1516900	0	6	1515905	Intergenic	0.015625	0.475204	2	LB_GAII	M-P4h_GAII
ydcY	b1446	+	1516239	0	1	1515905	Intergenic	0.5	0.5	1	HS15min_GAII
curA	b1449	+	1518101	0	1	1518088	Intergenic	0.5	0.5	1	LB_GAII
yncE	b1452	+	1522744	0	1	1522392	Intergenic	0.5	0.5	1	LB_GAII
pptA	b1461	+	1531767	0	1	1531309	Intergenic	0.5	0.5	1	M-P4h_GAII
pptA	b1461	+	1531981	0	1	1531309	Intergenic	0.5	0.5	1	LB_GAII
nhoA	b1463	+	1533903	0	4	1532893	Intergenic	0.0625	0.5	1	LB_GAII
fdnI	b1476	+	1550913	0	1	1550015	Intergenic	0.5	0.5	1	LB_GAII
osmC	b1482	+	1555362	0	1	1555080	Intergenic	0.5	0.5	1	M-P4h_GAII
osmC	b1482	+	1555604	0	1	1555080	Intergenic	0.5	0.5	1	LB_GAII
osmC	b1482	+	1555185	0	1	1555080	Intergenic	0.5	0.5	1	HS15min_GAII
lsrG	b1518	+	1605340	0	1	1605313	Intergenic	0.5	0.5	1	M-P4h_GAII
tam	b1519	+	1606207	0	2	1606128	Intergenic	0.25	0.5	1	LB_GAII
yneG	b1523	-	1609945	0	2	1609990	Intergenic	0.25	0.5	1	LB_GAII
yneJ	b1526	+	1613709	0	1	1613709	Intergenic	0.5	0.5	1	M-P4h_GAII
marA	b1531	+	1618011	1	3	1617981	Intergenic	0.3125	0.5	1	M-P4h_GAII
yneM	b4599	+	1620828	0	1	1620765	Intergenic	0.5	0.5	1	M-P4h_GAII
yneM	b4599	+	1620806	0	1	1620765	Intergenic	0.5	0.5	1	HS15min_GAII
yneM	b4599	+	1621933	0	1	1620765	Intergenic	0.5	0.5	1	LB_GAII
mgrR	b4698	-	1620607	0	2	1620841	Intergenic	0.25	0.5	1	LB_GAII
ydfH	b1540	+	1627111	0	1	1627062	Intergenic	0.5	0.5	1	LB_GAII
ydfZ	b1541	+	1628266	0	1	1627442	Intergenic	0.5	0.5	1	M-P4h_GAII
ydfZ	b1541	+	1627505	0	1	1627442	Intergenic	0.5	0.5	1	HS15min_GAII
ydfZ	b1541	+	1627503	0	1	1627442	Intergenic	0.5	0.5	1	LB_GAII
cspF	b1558	+	1640245	0	1	1640091	Intergenic	0.5	0.5	1	M-P4h_GAII
cspF	b1558	+	1641047	0	1	1640091	Intergenic	0.5	0.5	1	LB_GAII
ydfV	b1565	+	1644345	0	1	1644226	Intergenic	0.5	0.5	1	LB_GAII
flxA	b1566	+	1645151	0	1	1644761	Intergenic	0.5	0.5	1	M-P4h_GAII
flxA	b1566	+	1644769	0	1	1644761	Intergenic	0.5	0.5	1	HS15min_GAII
flxA	b1566	+	1644785	0	1	1644761	Intergenic	0.5	0.5	1	LB_GAII
dicA	b1570	+	1646367	0	1	1646365	Intergenic	0.5	0.5	1	M-P4h_GAII
dicA	b1570	+	1646401	0	1	1646365	Intergenic	0.5	0.5	1	LB_GAII
ydfC	b1573	+	1647089	0	1	1647065	Intergenic	0.5	0.5	1	M-P4h_GAII
ydfC	b1573	+	1647086	0	1	1647065	Intergenic	0.5	0.5	1	LB_GAII
speG	b1584	+	1655009	0	3	1654768	Intergenic	0.125	0.5	1	M-P4h_GAII
speG	b1584	+	1655507	2	5	1654768	Intergenic	0.226562	0.5	1	LB_GAII
ynfD	b1586	+	1655941	0	2	1655894	Intergenic	0.25	0.5	1	M-P4h_GAII
ynfD	b1586	+	1655960	0	1	1655894	Intergenic	0.5	0.5	1	LB_GAII
ynfH	b1590	+	1662487	3	7	1662487	Intergenic	0.171875	0.5	1	HS15min_GAII
dmsD	b1591	+	1663144	0	1	1663144	Intergenic	0.5	0.5	1	M-P4h_GAII
dmsD	b1591	+	1663262	0	1	1663144	Intergenic	0.5	0.5	1	LB_GAII
ynfM	b1596	+	1669172	0	1	1668976	Intergenic	0.5	0.5	1	M-P4h_GAII
ynfM	b1596	+	1669169	0	1	1668976	Intergenic	0.5	0.5	1	LB_GAII
ydgU	b4601	+	1669924	0	1	1669884	Intergenic	0.5	0.5	1	LB_GAII
ydgD	b1598	+	1671305	0	1	1670805	Intergenic	0.5	0.5	1	LB_GAII
tqsA	b1601	+	1676108	0	1	1672971	Intergenic	0.5	0.5	1	LB_GAII
ydgH	b1604	+	1677442	0	1	1677395	Intergenic	0.5	0.5	1	LB_GAII
ydgH	b1604	+	1677440	0	1	1677395	Intergenic	0.5	0.5	1	HS15min_GAII
folM	b1606	+	1679902	0	1	1679722	Intergenic	0.5	0.5	1	M-P4h_GAII
folM	b1606	+	1679901	0	1	1679722	Intergenic	0.5	0.5	1	HS15min_GAII
tus	b1610	+	1686471	6	14	1683212	Intergenic	0.0576591	0.5	1	LB_GAII
ydgA	b1614	+	1689454	0	1	1689384	Intergenic	0.5	0.5	1	M-P4h_GAII
ydgA	b1614	+	1689610	0	1	1689384	Intergenic	0.5	0.5	1	LB_GAII
ydgA	b1614	+	1689423	0	1	1689384	Intergenic	0.5	0.5	1	HS15min_GAII
add	b1623	+	1702490	1	3	1701258	Intergenic	0.3125	0.5	1	M-P4h_GAII
add	b1623	+	1702409	0	1	1701258	Intergenic	0.5	0.5	1	LB_GAII
blr	b4409	+	1702863	12	15	1702700	Intergenic	0.350554	0.5	2	LB_GAII	M-P4h_GAII
blr	b4409	+	1702854	0	1	1702700	Intergenic	0.5	0.5	1	HS15min_GAII
nth	b1633	+	1710288	0	1	1710182	Intergenic	0.5	0.5	1	LB_GAII
gstA	b1635	+	1713725	0	1	1713006	Intergenic	0.5	0.5	1	M-P4h_GAII
gstA	b1635	+	1713884	0	1	1713006	Intergenic	0.5	0.5	1	HS15min_GAII
gstA	b1635	+	1716058	1	9	1713006	Intergenic	0.0107422	0.395482	1	LB_GAII
slyB	b1641	+	1718897	0	1	1718367	Intergenic	0.5	0.5	1	HS15min_GAII
gloA	b1651	+	1726309	0	1	1726268	Intergenic	0.5	0.5	1	M-P4h_GAII
gloA	b1651	+	1726305	0	1	1726268	Intergenic	0.5	0.5	1	HS15min_GAII
rnt	b1652	+	1727037	0	1	1727018	Intergenic	0.5	0.5	1	M-P4h_GAII
sodB	b1656	+	1734313	0	1	1733983	Intergenic	0.5	0.5	1	M-P4h_GAII
sodB	b1656	+	1734150	0	1	1733983	Intergenic	0.5	0.5	1	LB_GAII
sodB	b1656	+	1734409	0	1	1733983	Intergenic	0.5	0.5	1	HS15min_GAII
purR	b1658	+	1737032	0	1	1736893	Intergenic	0.5	0.5	1	HS15min_GAII
purR	b1658	+	1737264	0	1	1736893	Intergenic	0.5	0.5	1	LB_GAII
mdtK	b1663	+	1744274	0	1	1742854	Intergenic	0.5	0.5	1	LB_GAII
mdtK	b1663	+	1744188	0	3	1742854	Intergenic	0.125	0.5	1	HS15min_GAII
ydhR	b1667	+	1745065	2	9	1745029	Intergenic	0.0327148	0.5	3	HS15min_GAII	LB_GAII	M-P4h_GAII
pykF	b1676	+	1755242	0	1	1755134	Intergenic	0.5	0.5	1	LB_GAII
pykF	b1676	+	1755358	0	1	1755134	Intergenic	0.5	0.5	1	HS15min_GAII
lpp	b1677	+	1756206	0	1	1755681	Intergenic	0.5	0.5	1	M-P4h_GAII
lpp	b1677	+	1756157	0	1	1755681	Intergenic	0.5	0.5	1	HS15min_GAII
lpp	b1677	+	1758075	0	2	1755681	Intergenic	0.25	0.5	1	LB_GAII
ydiK	b1688	+	1768384	0	1	1768210	Intergenic	0.5	0.5	1	LB_GAII
rprA	b4431	+	1768583	0	1	1768501	Intergenic	0.5	0.5	1	M-P4h_GAII
ydiL	b1689	+	1769037	0	1	1768995	Intergenic	0.5	0.5	1	LB_GAII
aroD	b1693	+	1773547	0	1	1773468	Intergenic	0.5	0.5	1	M-P4h_GAII
aroD	b1693	+	1773508	0	1	1773468	Intergenic	0.5	0.5	1	LB_GAII
ppsR	b1703	+	1786319	0	1	1786302	Intergenic	0.5	0.5	1	M-P4h_GAII
ppsR	b1703	+	1786336	1	3	1786302	Intergenic	0.3125	0.5	1	HS15min_GAII
aroH	b1704	+	1787600	0	1	1787505	Intergenic	0.5	0.5	1	HS15min_GAII
ydiE	b1705	+	1789343	0	1	1787828	Intergenic	0.5	0.5	1	LB_GAII
yniD	b4535	+	1803530	0	1	1803296	Intergenic	0.5	0.5	1	M-P4h_GAII
yniD	b4535	+	1804197	0	1	1803296	Intergenic	0.5	0.5	1	LB_GAII
yniD	b4535	+	1803508	0	1	1803296	Intergenic	0.5	0.5	1	HS15min_GAII
pfkB	b1723	+	1805351	0	1	1805323	Intergenic	0.5	0.5	1	HS15min_GAII
yniA	b1725	+	1807059	11	12	1806680	Intergenic	0.5	0.5	1	LB_GAII
yniC	b1727	+	1808107	0	1	1808072	Intergenic	0.5	0.5	1	M-P4h_GAII
yniC	b1727	+	1808209	0	1	1808072	Intergenic	0.5	0.5	1	LB_GAII
yniC	b1727	+	1808105	0	1	1808072	Intergenic	0.5	0.5	1	HS15min_GAII
ydjN	b1729	+	1810421	0	1	1810349	Intergenic	0.5	0.5	1	M-P4h_GAII
ydjN	b1729	+	1810520	0	1	1810349	Intergenic	0.5	0.5	1	HS15min_GAII
ydjN	b1729	+	1810386	0	2	1810349	Intergenic	0.25	0.5	1	LB_GAII
nadE	b1740	+	1821476	0	1	1821309	Intergenic	0.5	0.5	1	HS15min_GAII
ynjE	b1757	+	1839466	0	2	1838798	Intergenic	0.25	0.5	1	M-P4h_GAII
ynjE	b1757	+	1839469	0	7	1838798	Intergenic	0.0078125	0.295397	1	LB_GAII
nudG	b1759	+	1840217	1	2	1839921	Intergenic	0.5	0.5	1	LB_GAII
gdhA	b1761	+	1842187	0	1	1841738	Intergenic	0.5	0.5	1	M-P4h_GAII
gdhA	b1761	+	1841835	0	1	1841738	Intergenic	0.5	0.5	1	HS15min_GAII
gdhA	b1761	+	1842255	0	1	1841738	Intergenic	0.5	0.5	1	LB_GAII
pncA	b1768	+	1850884	0	1	1850552	Intergenic	0.5	0.5	1	M-P4h_GAII
pncA	b1768	+	1850652	0	2	1850552	Intergenic	0.25	0.5	1	HS15min_GAII
pncA	b1768	+	1851006	0	1	1850552	Intergenic	0.5	0.5	1	LB_GAII
gapA	b1779	+	1861840	40	41	1861790	Intergenic	0.5	0.5	1	LB_GAII
yeaD	b1780	+	1862789	0	1	1862758	Intergenic	0.5	0.5	1	M-P4h_GAII
yeaD	b1780	+	1862776	0	1	1862758	Intergenic	0.5	0.5	1	HS15min_GAII
yeaK	b1787	+	1872236	0	3	1872101	Intergenic	0.125	0.5	1	M-P4h_GAII
yeaK	b1787	+	1872202	0	2	1872101	Intergenic	0.25	0.5	1	HS15min_GAII
yoaI	b1788	-	1871519	0	1	1872102	Intergenic	0.5	0.5	1	HS15min_GAII
yoaI	b1788	-	1871140	0	1	1872102	Intergenic	0.5	0.5	1	LB_GAII
yeaO	b1792	+	1875642	0	1	1875280	Intergenic	0.5	0.5	1	M-P4h_GAII
yoaJ	b4675	+	1877006	0	2	1876972	Intergenic	0.25	0.5	1	M-P4h_GAII
yoaJ	b4675	+	1877018	0	1	1876972	Intergenic	0.5	0.5	1	HS15min_GAII
yoaJ	b4675	+	1878018	0	2	1876972	Intergenic	0.25	0.5	1	LB_GAII
yoaB	b1809	+	1892083	0	2	1891735	Intergenic	0.25	0.5	1	M-P4h_GAII
yoaB	b1809	+	1891825	0	1	1891735	Intergenic	0.5	0.5	1	HS15min_GAII
yoaB	b1809	+	1892013	0	1	1891735	Intergenic	0.5	0.5	1	LB_GAII
yoaC	b1810	+	1892457	0	1	1892456	Intergenic	0.5	0.5	1	HS15min_GAII
sdaA	b1814	+	1896429	0	1	1896320	Intergenic	0.5	0.5	1	HS15min_GAII
manZ	b1819	+	1902810	1	3	1902770	Intergenic	0.3125	0.5	1	HS15min_GAII
yobD	b1820	+	1903304	0	1	1903283	Intergenic	0.5	0.5	1	LB_GAII
mntP	b1821	+	1905905	0	1	1904278	Intergenic	0.5	0.5	1	LB_GAII
yobH	b4536	+	1907197	0	1	1907188	Intergenic	0.5	0.5	1	M-P4h_GAII
yobH	b4536	+	1908295	0	1	1907188	Intergenic	0.5	0.5	1	HS15min_GAII
yobH	b4536	+	1908251	0	3	1907188	Intergenic	0.125	0.5	1	LB_GAII
yebV	b1836	+	1920104	11	14	1920040	Intergenic	0.345019	0.5	1	M-P4h_GAII
yebW	b1837	+	1920601	0	1	1920336	Intergenic	0.5	0.5	1	M-P4h_GAII
yebW	b1837	+	1920356	0	2	1920336	Intergenic	0.25	0.5	1	HS15min_GAII
yebW	b1837	+	1920371	0	1	1920336	Intergenic	0.5	0.5	1	LB_GAII
ryeB	b4433	-	1921044	0	1	1921188	Intergenic	0.5	0.5	1	M-P4h_GAII
ryeB	b4433	-	1921086	0	1	1921188	Intergenic	0.5	0.5	1	LB_GAII
ryeB	b4433	-	1921132	0	1	1921188	Intergenic	0.5	0.5	1	HS15min_GAII
ryeA	b4432	+	1923025	0	1	1921338	Intergenic	0.5	0.5	1	M-P4h_GAII
ryeA	b4432	+	1922510	0	1	1921338	Intergenic	0.5	0.5	1	HS15min_GAII
exoX	b1844	+	1925167	0	1	1924806	Intergenic	0.5	0.5	1	M-P4h_GAII
exoX	b1844	+	1926099	0	1	1924806	Intergenic	0.5	0.5	1	LB_GAII
purT	b1849	+	1931952	0	1	1930083	Intergenic	0.5	0.5	1	LB_GAII
purT	b1849	+	1931139	0	1	1930083	Intergenic	0.5	0.5	1	HS15min_GAII
pykA	b1854	+	1938285	0	1	1937115	Intergenic	0.5	0.5	1	M-P4h_GAII
pykA	b1854	+	1938261	0	1	1937115	Intergenic	0.5	0.5	1	LB_GAII
znuB	b1859	+	1943257	0	1	1942223	Intergenic	0.5	0.5	1	M-P4h_GAII
znuB	b1859	+	1944046	0	1	1942223	Intergenic	0.5	0.5	1	LB_GAII
cmoB	b1871	+	1952452	0	1	1952437	Intergenic	0.5	0.5	1	M-P4h_GAII
cmoB	b1871	+	1952974	0	1	1952437	Intergenic	0.5	0.5	1	LB_GAII
cmoB	b1871	+	1952438	0	1	1952437	Intergenic	0.5	0.5	1	HS15min_GAII
argS	b1876	+	1959874	0	1	1959819	Intergenic	0.5	0.5	1	M-P4h_GAII
argS	b1876	+	1959875	0	5	1959819	Intergenic	0.03125	0.5	1	HS15min_GAII
ftnB	b1902	+	1986110	0	1	1985452	Intergenic	0.5	0.5	1	M-P4h_GAII
ftnB	b1902	+	1985869	0	1	1985452	Intergenic	0.5	0.5	1	LB_GAII
ftnB	b1902	+	1986133	0	1	1985452	Intergenic	0.5	0.5	1	HS15min_GAII
yecJ	b4537	-	1984781	0	1	1985531	Intergenic	0.5	0.5	1	M-P4h_GAII
ftnA	b1905	+	1987537	0	1	1987237	Intergenic	0.5	0.5	1	M-P4h_GAII
ftnA	b1905	+	1987586	1	3	1987237	Intergenic	0.3125	0.5	1	LB_GAII
ftnA	b1905	+	1987362	0	1	1987237	Intergenic	0.5	0.5	1	HS15min_GAII
tyrP	b1907	+	1993427	0	109	1988916	Intergenic	0	0	1	LB_GAII
yecF	b1915	+	1994172	0	1	1994066	Intergenic	0.5	0.5	1	M-P4h_GAII
yecF	b1915	+	1994085	0	1	1994066	Intergenic	0.5	0.5	1	HS15min_GAII
yecF	b1915	+	1996362	0	1	1994066	Intergenic	0.5	0.5	1	LB_GAII
amyA	b1927	+	2005676	0	1	2005667	Intergenic	0.5	0.5	1	M-P4h_GAII
amyA	b1927	+	2006144	0	1	2005667	Intergenic	0.5	0.5	1	LB_GAII
yedL	b1932	+	2009112	0	1	2009103	Intergenic	0.5	0.5	1	M-P4h_GAII
intG	b1936	+	2011063	0	1	2010687	Intergenic	0.5	0.5	1	LB_GAII
yodD	b1953	+	2023282	0	1	2023237	Intergenic	0.5	0.5	1	M-P4h_GAII
yedP	b1955	+	2024694	0	1	2024350	Intergenic	0.5	0.5	1	LB_GAII
hchA	b1967	+	2034747	0	1	2034710	Intergenic	0.5	0.5	1	M-P4h_GAII
hchA	b1967	+	2035138	0	1	2034710	Intergenic	0.5	0.5	1	LB_GAII
hiuH	b1970	+	2037399	0	1	2037393	Intergenic	0.5	0.5	1	LB_GAII
yedZ	b1972	+	2039188	0	1	2039142	Intergenic	0.5	0.5	1	LB_GAII
mtfA	b1976	+	2042942	0	1	2042472	Intergenic	0.5	0.5	1	M-P4h_GAII
mtfA	b1976	+	2042928	1	3	2042472	Intergenic	0.3125	0.5	1	LB_GAII
amn	b1982	+	2054704	1	3	2054539	Intergenic	0.3125	0.5	1	M-P4h_GAII
amn	b1982	+	2054682	0	1	2054539	Intergenic	0.5	0.5	1	LB_GAII
yeeN	b1983	+	2055655	0	1	2055598	Intergenic	0.5	0.5	1	M-P4h_GAII
yeeN	b1983	+	2055641	0	2	2055598	Intergenic	0.25	0.5	1	LB_GAII
yeeH	b4639	-	2064043	0	1	2064092	Intergenic	0.5	0.5	1	M-P4h_GAII
yoeH	b4641	-	2066274	0	1	2066285	Intergenic	0.5	0.5	1	M-P4h_GAII
flu	b2000	+	2072791	0	1	2072682	Intergenic	0.5	0.5	1	HS15min_GAII
yeeT	b2003	+	2075126	1	3	2075062	Intergenic	0.3125	0.5	1	LB_GAII
yeeW	b2006	+	2076463	0	1	2076131	Intergenic	0.5	0.5	1	LB_GAII
yoeD	b4642	-	2076396	0	1	2076573	Intergenic	0.5	0.5	1	M-P4h_GAII
yoeD	b4642	-	2076470	0	1	2076573	Intergenic	0.5	0.5	1	LB_GAII
yoeF	b4538	+	2077789	0	1	2076955	Intergenic	0.5	0.5	1	M-P4h_GAII
sbcB	b2011	+	2082797	0	1	2082207	Intergenic	0.5	0.5	1	LB_GAII
hisL	b2018	+	2088148	0	1	2088070	Intergenic	0.5	0.5	1	LB_GAII
hisL	b2018	+	2088138	0	1	2088070	Intergenic	0.5	0.5	1	HS15min_GAII
hisI	b2026	+	2097758	0	9	2095249	Intergenic	0.00195312	0.0942214	1	M-P4h_GAII
hisI	b2026	+	2096491	0	1	2095249	Intergenic	0.5	0.5	1	HS15min_GAII
hisI	b2026	+	2097383	0	1	2095249	Intergenic	0.5	0.5	1	LB_GAII
yegD	b2069	+	2147743	0	1	2147050	Intergenic	0.5	0.5	1	LB_GAII
ibsA	b4667	-	2151335	0	6	2151373	Intergenic	0.015625	0.475204	2	LB_GAII	M-P4h_GAII
sibA	b4436	+	2151656	1	2	2151475	Intergenic	0.5	0.5	1	M-P4h_GAII
ibsB	b4668	-	2151670	1	145	2151705	Intergenic	0	0	2	HS15min_GAII	M-P4h_GAII
ibsB	b4668	-	2151669	1	2	2151705	Intergenic	0.5	0.5	1	LB_GAII
sibB	b4437	+	2151987	0	4	2151803	Intergenic	0.0625	0.5	1	M-P4h_GAII
sibB	b4437	+	2151983	0	1	2151803	Intergenic	0.5	0.5	1	LB_GAII
yegP	b2080	+	2163587	0	3	2163545	Intergenic	0.125	0.5	1	M-P4h_GAII
yegP	b2080	+	2163554	0	1	2163545	Intergenic	0.5	0.5	1	LB_GAII
cyaR	b4438	+	2165246	0	2	2165224	Intergenic	0.25	0.5	1	M-P4h_GAII
cyaR	b4438	+	2165572	0	10	2165224	Intergenic	0.000976562	0.0506004	2	HS15min_GAII	LB_GAII
insE1	b2088	-	2168214	0	1	2168260	Intergenic	0.5	0.5	1	LB_GAII
insF1	b2089	+	2176698	0	1	2169422	Intergenic	0.5	0.5	1	LB_GAII
yehE	b2112	-	2190524	0	2	2190537	Intergenic	0.25	0.5	1	M-P4h_GAII
metG	b2114	+	2194368	0	1	2194355	Intergenic	0.5	0.5	1	M-P4h_GAII
metG	b2114	+	2194382	0	1	2194355	Intergenic	0.5	0.5	1	LB_GAII
yohO	b4542	+	2214099	0	1	2213786	Intergenic	0.5	0.5	1	LB_GAII
dld	b2133	+	2222991	0	1	2221922	Intergenic	0.5	0.5	1	M-P4h_GAII
dld	b2133	+	2222963	0	4	2221922	Intergenic	0.0625	0.5	1	LB_GAII
dld	b2133	+	2222069	0	1	2221922	Intergenic	0.5	0.5	1	HS15min_GAII
yohD	b2136	+	2225327	0	1	2224401	Intergenic	0.5	0.5	1	M-P4h_GAII
yohD	b2136	+	2224691	0	1	2224401	Intergenic	0.5	0.5	1	LB_GAII
yohP	b4679	+	2227119	0	2	2227087	Intergenic	0.25	0.5	1	LB_GAII
yohK	b2142	+	2229794	0	1	2229736	Intergenic	0.5	0.5	1	M-P4h_GAII
cdd	b2143	+	2230829	0	1	2230750	Intergenic	0.5	0.5	1	HS15min_GAII
preA	b2147	+	2239746	0	1	2234522	Intergenic	0.5	0.5	1	LB_GAII
yeiG	b2154	+	2243176	0	1	2242768	Intergenic	0.5	0.5	1	M-P4h_GAII
yeiG	b2154	+	2243288	0	1	2242768	Intergenic	0.5	0.5	1	LB_GAII
yeiG	b2154	+	2242894	0	1	2242768	Intergenic	0.5	0.5	1	HS15min_GAII
yeiH	b2158	+	2248788	0	2	2248788	Intergenic	0.25	0.5	1	LB_GAII
yeiI	b2160	+	2250983	0	1	2250810	Intergenic	0.5	0.5	1	LB_GAII
yeiW	b4502	-	2262997	0	2	2263063	Intergenic	0.25	0.5	1	M-P4h_GAII
yeiW	b4502	-	2262587	0	1	2263063	Intergenic	0.5	0.5	1	LB_GAII
yeiQ	b2172	+	2265807	0	1	2265733	Intergenic	0.5	0.5	1	LB_GAII
lpxT	b2174	+	2267686	0	2	2267589	Intergenic	0.25	0.5	1	LB_GAII
spr	b2175	+	2268633	2	4	2268567	Intergenic	0.34375	0.5	1	LB_GAII
spr	b2175	+	2268628	0	1	2268567	Intergenic	0.5	0.5	1	HS15min_GAII
yejF	b2180	+	2278611	0	1	2275911	Intergenic	0.5	0.5	1	LB_GAII
rplY	b2185	+	2280859	0	1	2280823	Intergenic	0.5	0.5	1	HS15min_GAII
yejM	b2188	+	2285295	0	1	2284158	Intergenic	0.5	0.5	1	LB_GAII
narP	b2193	+	2290108	0	1	2289169	Intergenic	0.5	0.5	1	M-P4h_GAII
narP	b2193	+	2289355	0	1	2289169	Intergenic	0.5	0.5	1	HS15min_GAII
narP	b2193	+	2301600	0	2	2289169	Intergenic	0.25	0.5	1	LB_GAII
eco	b2209	+	2303120	0	1	2302415	Intergenic	0.5	0.5	1	M-P4h_GAII
eco	b2209	+	2302613	0	1	2302415	Intergenic	0.5	0.5	1	HS15min_GAII
eco	b2209	+	2304825	0	11	2302415	Intergenic	0.000488281	0.0310502	1	LB_GAII
rcsB	b2217	+	2317135	0	1	2314849	Intergenic	0.5	0.5	1	M-P4h_GAII
rcsB	b2217	+	2317963	0	1	2314849	Intergenic	0.5	0.5	1	LB_GAII
rcsB	b2217	+	2314925	0	1	2314849	Intergenic	0.5	0.5	1	HS15min_GAII
atoC	b2220	+	2321420	0	1	2321273	Intergenic	0.5	0.5	1	LB_GAII
ubiG	b2232	+	2338764	0	1	2338311	Intergenic	0.5	0.5	1	M-P4h_GAII
ubiG	b2232	+	2338408	0	1	2338311	Intergenic	0.5	0.5	1	HS15min_GAII
ubiG	b2232	+	2339976	0	1	2338311	Intergenic	0.5	0.5	1	LB_GAII
yfaE	b2236	+	2347545	0	3	2346790	Intergenic	0.125	0.5	1	M-P4h_GAII
yfaH	b2238	+	2350578	0	2	2347915	Intergenic	0.25	0.5	1	M-P4h_GAII
yfaH	b2238	+	2350559	0	1	2347915	Intergenic	0.5	0.5	1	LB_GAII
glpC	b2243	+	2354884	0	1	2354733	Intergenic	0.5	0.5	1	M-P4h_GAII
ypaA	b4543	+	2356066	0	1	2356023	Intergenic	0.5	0.5	1	M-P4h_GAII
ypaA	b4543	+	2356244	0	1	2356023	Intergenic	0.5	0.5	1	HS15min_GAII
ypaA	b4543	+	2356522	0	1	2356023	Intergenic	0.5	0.5	1	LB_GAII
nudI	b2251	+	2363721	0	1	2363001	Intergenic	0.5	0.5	1	M-P4h_GAII
nudI	b2251	+	2363035	0	1	2363001	Intergenic	0.5	0.5	1	LB_GAII
arnF	b2258	+	2371700	0	2	2371300	Intergenic	0.25	0.5	1	M-P4h_GAII
rbn	b2268	+	2380581	1	3	2380547	Intergenic	0.3125	0.5	1	LB_GAII
yfbM	b2272	+	2385615	0	1	2385459	Intergenic	0.5	0.5	1	LB_GAII
yfbR	b2291	+	2407676	0	1	2407483	Intergenic	0.5	0.5	1	HS15min_GAII
ackA	b2296	+	2412728	16	17	2412694	Intergenic	0.5	0.5	1	M-P4h_GAII
ackA	b2296	+	2412725	4	7	2412694	Intergenic	0.274414	0.5	1	HS15min_GAII
pta	b2297	+	2414977	0	1	2414913	Intergenic	0.5	0.5	1	M-P4h_GAII
pta	b2297	+	2414973	0	3	2414913	Intergenic	0.125	0.5	1	HS15min_GAII
yfcC	b2298	+	2418517	0	1	2416623	Intergenic	0.5	0.5	1	LB_GAII
yfcH	b2304	+	2420918	0	2	2420623	Intergenic	0.25	0.5	2	HS15min_GAII	M-P4h_GAII
yfcH	b2304	+	2420959	0	1	2420623	Intergenic	0.5	0.5	1	LB_GAII
flk	b2321	+	2437129	0	1	2436967	Intergenic	0.5	0.5	1	LB_GAII
smrB	b2331	+	2447812	0	1	2447179	Intergenic	0.5	0.5	1	M-P4h_GAII
smrB	b2331	+	2447811	0	2	2447179	Intergenic	0.25	0.5	2	HS15min_GAII	LB_GAII
fadL	b2344	+	2460689	0	1	2460668	Intergenic	0.5	0.5	1	HS15min_GAII
fadL	b2344	+	2460925	0	1	2460668	Intergenic	0.5	0.5	1	LB_GAII
tfaS	b2353	+	2469467	0	1	2469127	Intergenic	0.5	0.5	1	M-P4h_GAII
tfaS	b2353	+	2469507	0	1	2469127	Intergenic	0.5	0.5	1	LB_GAII
tfaS	b2353	+	2469554	0	1	2469127	Intergenic	0.5	0.5	1	HS15min_GAII
torI	b4501	+	2474750	0	1	2474532	Intergenic	0.5	0.5	1	M-P4h_GAII
dsdA	b2366	+	2478680	0	1	2478552	Intergenic	0.5	0.5	1	LB_GAII
lpxP	b2378	+	2494610	0	1	2494587	Intergenic	0.5	0.5	1	LB_GAII
ypdK	b4680	+	2496437	0	1	2495014	Intergenic	0.5	0.5	1	HS15min_GAII
ypdK	b4680	+	2496416	0	1	2495014	Intergenic	0.5	0.5	1	LB_GAII
insL1	b2394	+	2514110	0	1	2513465	Intergenic	0.5	0.5	1	M-P4h_GAII
insL1	b2394	+	2514110	0	1	2513465	Intergenic	0.5	0.5	1	M-P4h_GAII
insL1	b2394	+	2514110	0	1	2513465	Intergenic	0.5	0.5	1	M-P4h_GAII
insL1	b2394	+	2515081	0	1	2513465	Intergenic	0.5	0.5	1	LB_GAII
yfeD	b2399	+	2519335	0	1	2517227	Intergenic	0.5	0.5	1	M-P4h_GAII
yfeD	b2399	+	2519487	0	1	2517227	Intergenic	0.5	0.5	1	LB_GAII
ypeB	b4546	-	2524955	0	1	2525963	Intergenic	0.5	0.5	1	LB_GAII
yfeH	b2410	+	2526011	0	1	2525966	Intergenic	0.5	0.5	1	M-P4h_GAII
crr	b2417	+	2535351	0	1	2534365	Intergenic	0.5	0.5	1	LB_GAII
crr	b2417	+	2534414	0	1	2534365	Intergenic	0.5	0.5	1	HS15min_GAII
yfeS	b2420	+	2537903	0	1	2536505	Intergenic	0.5	0.5	1	LB_GAII
yfeW	b2430	+	2550250	0	1	2547428	Intergenic	0.5	0.5	1	LB_GAII
yffL	b2443	+	2558932	0	1	2558920	Intergenic	0.5	0.5	1	LB_GAII
yffR	b2449	+	2562510	0	1	2562394	Intergenic	0.5	0.5	1	M-P4h_GAII
yffR	b2449	+	2562422	0	1	2562394	Intergenic	0.5	0.5	1	LB_GAII
yffS	b2450	+	2563411	0	1	2563354	Intergenic	0.5	0.5	1	M-P4h_GAII
yffS	b2450	+	2563399	0	1	2563354	Intergenic	0.5	0.5	1	LB_GAII
tktB	b2465	+	2580060	0	1	2579661	Intergenic	0.5	0.5	1	M-P4h_GAII
tktB	b2465	+	2580139	0	3	2579661	Intergenic	0.125	0.5	1	LB_GAII
narQ	b2469	+	2585471	0	1	2585453	Intergenic	0.5	0.5	1	LB_GAII
ypfN	b4547	+	2591412	0	2	2590984	Intergenic	0.25	0.5	1	M-P4h_GAII
ypfN	b4547	+	2591168	0	1	2590984	Intergenic	0.5	0.5	1	HS15min_GAII
ypfN	b4547	+	2591998	0	1	2590984	Intergenic	0.5	0.5	1	LB_GAII
bcp	b2480	+	2599142	0	1	2598970	Intergenic	0.5	0.5	1	M-P4h_GAII
bcp	b2480	+	2599132	0	2	2598970	Intergenic	0.25	0.5	1	HS15min_GAII
bcp	b2480	+	2599161	0	1	2598970	Intergenic	0.5	0.5	1	LB_GAII
yfgD	b2495	+	2617138	0	2	2615959	Intergenic	0.25	0.5	1	M-P4h_GAII
yfgD	b2495	+	2617745	0	1	2615959	Intergenic	0.5	0.5	1	LB_GAII
yfgD	b2495	+	2616017	0	2	2615959	Intergenic	0.25	0.5	1	HS15min_GAII
purN	b2500	+	2620895	1	2	2620894	Intergenic	0.5	0.5	1	LB_GAII
ppx	b2502	+	2625234	0	1	2624678	Intergenic	0.5	0.5	1	LB_GAII
yfgG	b2504	+	2627705	0	1	2627503	Intergenic	0.5	0.5	1	M-P4h_GAII
yfgG	b2504	+	2627594	0	1	2627503	Intergenic	0.5	0.5	1	LB_GAII
yfgI	b2506	+	2628925	0	1	2628887	Intergenic	0.5	0.5	1	M-P4h_GAII
yfgJ	b2510	-	2633247	0	1	2633621	Intergenic	0.5	0.5	1	M-P4h_GAII
yfgJ	b2510	-	2632219	0	4	2633621	Intergenic	0.0625	0.5	1	LB_GAII
xseA	b2509	+	2643258	0	1	2633624	Intergenic	0.5	0.5	1	LB_GAII
sseA	b2521	+	2651477	0	11	2651361	Intergenic	0.000488281	0.0310502	1	M-P4h_GAII
sseA	b2521	+	2651376	0	1	2651361	Intergenic	0.5	0.5	1	HS15min_GAII
sseA	b2521	+	2651486	0	1	2651361	Intergenic	0.5	0.5	1	LB_GAII
suhB	b2533	+	2662384	1	4	2662267	Intergenic	0.1875	0.5	1	LB_GAII
csiE	b2535	+	2665689	0	1	2664737	Intergenic	0.5	0.5	1	LB_GAII
yphH	b2550	+	2683596	0	9	2682078	Intergenic	0.00195312	0.0942214	1	LB_GAII
hmp	b2552	+	2686033	0	1	2685047	Intergenic	0.5	0.5	1	LB_GAII
yfhH	b2561	+	2697636	0	1	2697629	Intergenic	0.5	0.5	1	M-P4h_GAII
yfhL	b2562	+	2698027	0	1	2697945	Intergenic	0.5	0.5	1	M-P4h_GAII
yfhL	b2562	+	2698399	0	5	2697945	Intergenic	0.03125	0.5	1	LB_GAII
yfhL	b2562	+	2697956	0	2	2697945	Intergenic	0.25	0.5	1	HS15min_GAII
eamB	b2578	+	2714545	0	8	2714032	Intergenic	0.00390625	0.176285	1	M-P4h_GAII
trxC	b2582	+	2717200	3	4	2717176	Intergenic	0.5	0.5	1	M-P4h_GAII
trxC	b2582	+	2717228	0	1	2717176	Intergenic	0.5	0.5	1	HS15min_GAII
pssA	b2585	+	2722120	0	1	2722104	Intergenic	0.5	0.5	1	HS15min_GAII
yfiM	b2586	+	2733345	0	1	2722473	Intergenic	0.5	0.5	1	M-P4h_GAII
bamD	b2595	+	2734950	0	3	2734905	Intergenic	0.125	0.5	1	M-P4h_GAII
bamD	b2595	+	2734956	0	1	2734905	Intergenic	0.5	0.5	1	HS15min_GAII
bamD	b2595	+	2734996	0	1	2734905	Intergenic	0.5	0.5	1	LB_GAII
raiA	b2597	+	2735573	7	9	2735517	Intergenic	0.40181	0.5	1	M-P4h_GAII
raiA	b2597	+	2735569	0	1	2735517	Intergenic	0.5	0.5	1	HS15min_GAII
raiA	b2597	+	2735571	14	16	2735517	Intergenic	0.427768	0.5	1	LB_GAII
pheA	b2599	+	2737000	1	3	2736927	Intergenic	0.3125	0.5	1	M-P4h_GAII
yfiL	b2602	+	2739769	0	1	2739747	Intergenic	0.5	0.5	1	M-P4h_GAII
yfiB	b2605	+	2745878	0	7	2742129	Intergenic	0.0078125	0.295397	1	LB_GAII
ypjD	b2611	+	2746782	0	1	2746775	Intergenic	0.5	0.5	1	M-P4h_GAII
bamE	b2617	+	2752770	1	13	2751968	Intergenic	0.000915527	0.0506004	2	HS15min_GAII	M-P4h_GAII
bamE	b2617	+	2752813	0	1	2751968	Intergenic	0.5	0.5	1	LB_GAII
smpB	b2620	+	2753466	0	1	2753400	Intergenic	0.5	0.5	1	M-P4h_GAII
smpB	b2620	+	2754060	0	4	2753400	Intergenic	0.0625	0.5	1	LB_GAII
intA	b2622	+	2755520	0	1	2755422	Intergenic	0.5	0.5	1	M-P4h_GAII
intA	b2622	+	2755609	0	1	2755422	Intergenic	0.5	0.5	1	LB_GAII
intA	b2622	+	2755473	0	1	2755422	Intergenic	0.5	0.5	1	HS15min_GAII
rnlB	b2631	+	2765673	0	1	2765377	Intergenic	0.5	0.5	1	M-P4h_GAII
rnlB	b2631	+	2765522	1	2	2765377	Intergenic	0.5	0.5	1	LB_GAII
yfjU	b2638	-	2769711	0	1	2770024	Intergenic	0.5	0.5	1	LB_GAII
csiR	b2664	+	2794854	0	1	2794358	Intergenic	0.5	0.5	1	M-P4h_GAII
csiR	b2664	+	2794868	0	1	2794358	Intergenic	0.5	0.5	1	HS15min_GAII
csiR	b2664	+	2795107	0	3	2794358	Intergenic	0.125	0.5	1	LB_GAII
ygaP	b2668	+	2796697	0	1	2796066	Intergenic	0.5	0.5	1	LB_GAII
alaE	b2670	+	2797719	0	1	2797635	Intergenic	0.5	0.5	1	M-P4h_GAII
ygaM	b2672	+	2798532	0	1	2798497	Intergenic	0.5	0.5	1	LB_GAII
micA	b4442	+	2815550	0	19	2812901	Intergenic	1.90735e-06	0.00024258	1	M-P4h_GAII
micA	b4442	+	2816802	0	1	2812901	Intergenic	0.5	0.5	1	LB_GAII
micA	b4442	+	2814755	0	1	2812901	Intergenic	0.5	0.5	1	HS15min_GAII
gutQ	b2708	+	2829083	0	1	2828800	Intergenic	0.5	0.5	1	M-P4h_GAII
gutQ	b2708	+	2830333	0	3	2828800	Intergenic	0.125	0.5	1	LB_GAII
hypE	b2730	+	2852357	4	8	2852286	Intergenic	0.193848	0.5	1	M-P4h_GAII
mutS	b2733	+	2857779	0	1	2857676	Intergenic	0.5	0.5	1	LB_GAII
iap	b2753	+	2877737	0	1	2875640	Intergenic	0.5	0.5	1	M-P4h_GAII
iap	b2753	+	2876007	0	1	2875640	Intergenic	0.5	0.5	1	LB_GAII
ygcP	b2768	+	2892855	0	1	2892793	Intergenic	0.5	0.5	1	LB_GAII
ygcE	b2776	+	2901429	0	1	2901396	Intergenic	0.5	0.5	1	LB_GAII
barA	b2786	+	2920258	0	11	2915835	Intergenic	0.000488281	0.0310502	1	LB_GAII
ygdH	b2795	+	2925804	0	1	2925694	Intergenic	0.5	0.5	1	M-P4h_GAII
ygdH	b2795	+	2926098	0	1	2925694	Intergenic	0.5	0.5	1	LB_GAII
sdaB	b2797	+	2929037	12	14	2928965	Intergenic	0.422509	0.5	1	LB_GAII
ygdG	b2798	+	2931783	0	5	2929832	Intergenic	0.03125	0.5	1	LB_GAII
fucU	b2804	+	2937338	2	5	2937332	Intergenic	0.226562	0.5	1	HS15min_GAII
fucR	b2805	+	2938373	0	1	2938121	Intergenic	0.5	0.5	1	M-P4h_GAII
fucR	b2805	+	2938357	0	1	2938121	Intergenic	0.5	0.5	1	HS15min_GAII
fucR	b2805	+	2940620	0	1	2938121	Intergenic	0.5	0.5	1	LB_GAII
csdE	b2811	+	2944878	0	1	2943007	Intergenic	0.5	0.5	1	M-P4h_GAII
csdE	b2811	+	2947089	0	3	2943007	Intergenic	0.125	0.5	1	LB_GAII
argA	b2818	+	2950898	0	1	2948595	Intergenic	0.5	0.5	1	M-P4h_GAII
argA	b2818	+	2952318	0	1	2948595	Intergenic	0.5	0.5	1	LB_GAII
ygdR	b2833	+	2969536	1	3	2969511	Intergenic	0.3125	0.5	1	LB_GAII
ygdR	b2833	+	2969519	0	1	2969511	Intergenic	0.5	0.5	1	HS15min_GAII
tas	b2834	+	2970676	0	1	2970659	Intergenic	0.5	0.5	1	M-P4h_GAII
tas	b2834	+	2974073	0	1	2970659	Intergenic	0.5	0.5	1	LB_GAII
tas	b2834	+	2970681	0	2	2970659	Intergenic	0.25	0.5	1	HS15min_GAII
galR	b2837	+	2976448	0	1	2975652	Intergenic	0.5	0.5	1	LB_GAII
lysR	b2839	+	2982249	0	1	2977978	Intergenic	0.5	0.5	1	LB_GAII
yqeG	b2845	+	2985255	0	1	2985098	Intergenic	0.5	0.5	1	LB_GAII
xdhC	b2868	+	3003981	0	1	3001990	Intergenic	0.5	0.5	1	LB_GAII
guaD	b2883	+	3025111	1	2	3025107	Intergenic	0.5	0.5	1	LB_GAII
fldB	b2895	+	3039284	1	3	3038398	Intergenic	0.3125	0.5	1	M-P4h_GAII
fldB	b2895	+	3039202	0	1	3038398	Intergenic	0.5	0.5	1	HS15min_GAII
ygfZ	b2898	+	3040632	0	1	3040315	Intergenic	0.5	0.5	1	HS15min_GAII
bglA	b2901	+	3043144	0	1	3043123	Intergenic	0.5	0.5	1	M-P4h_GAII
bglA	b2901	+	3048965	0	1	3043123	Intergenic	0.5	0.5	1	LB_GAII
ibsC	b4665	-	3053471	1	4	3054912	Intergenic	0.1875	0.5	2	LB_GAII	M-P4h_GAII
ibsC	b4665	-	3054667	0	1	3054912	Intergenic	0.5	0.5	1	HS15min_GAII
sibC	b4446	+	3056526	0	1	3055010	Intergenic	0.5	0.5	1	M-P4h_GAII
sibC	b4446	+	3057642	0	1	3055010	Intergenic	0.5	0.5	1	LB_GAII
sibC	b4446	+	3056484	0	2	3055010	Intergenic	0.25	0.5	1	HS15min_GAII
argP	b2916	+	3058674	0	2	3058668	Intergenic	0.25	0.5	1	HS15min_GAII
argP	b2916	+	3058759	0	1	3058668	Intergenic	0.5	0.5	1	LB_GAII
loiP	b2936	+	3081271	0	2	3080693	Intergenic	0.25	0.5	1	M-P4h_GAII
loiP	b2936	+	3080815	0	1	3080693	Intergenic	0.5	0.5	1	HS15min_GAII
yqgC	b2940	+	3084443	0	1	3084424	Intergenic	0.5	0.5	1	M-P4h_GAII
yqgC	b2940	+	3084433	0	8	3084424	Intergenic	0.00390625	0.176285	2	HS15min_GAII	LB_GAII
metK	b2942	+	3085929	0	1	3085882	Intergenic	0.5	0.5	1	HS15min_GAII
metK	b2942	+	3085928	0	1	3085882	Intergenic	0.5	0.5	1	LB_GAII
yqgF	b2949	+	3092094	0	1	3091938	Intergenic	0.5	0.5	1	M-P4h_GAII
yqgF	b2949	+	3092023	0	2	3091938	Intergenic	0.25	0.5	1	HS15min_GAII
yqgF	b2949	+	3092652	0	1	3091938	Intergenic	0.5	0.5	1	LB_GAII
yggW	b2955	+	3096997	0	1	3096425	Intergenic	0.5	0.5	1	M-P4h_GAII
yggW	b2955	+	3096550	0	1	3096425	Intergenic	0.5	0.5	1	LB_GAII
yggX	b2962	+	3102411	1	2	3102390	Intergenic	0.5	0.5	1	M-P4h_GAII
mltC	b2963	+	3103595	0	1	3103534	Intergenic	0.5	0.5	1	LB_GAII
nupG	b2964	+	3105421	0	1	3104992	Intergenic	0.5	0.5	1	M-P4h_GAII
nupG	b2964	+	3107318	0	1	3104992	Intergenic	0.5	0.5	1	LB_GAII
yqgA	b2966	+	3108466	0	1	3108282	Intergenic	0.5	0.5	1	LB_GAII
glcC	b2980	+	3127433	0	1	3127058	Intergenic	0.5	0.5	1	LB_GAII
yghU	b2989	+	3138271	0	1	3137615	Intergenic	0.5	0.5	1	M-P4h_GAII
yghU	b2989	+	3144522	0	1	3137615	Intergenic	0.5	0.5	1	LB_GAII
yghU	b2989	+	3137833	0	1	3137615	Intergenic	0.5	0.5	1	HS15min_GAII
gpr	b3001	+	3147518	0	1	3146959	Intergenic	0.5	0.5	1	M-P4h_GAII
gpr	b3001	+	3147559	0	1	3146959	Intergenic	0.5	0.5	1	LB_GAII
yqhD	b3011	+	3154572	1	3	3154540	Intergenic	0.3125	0.5	1	HS15min_GAII
dkgA	b3012	+	3155586	1	2	3155472	Intergenic	0.5	0.5	1	M-P4h_GAII
ygiN	b3029	+	3173267	0	1	3171478	Intergenic	0.5	0.5	1	M-P4h_GAII
ygiN	b3029	+	3171834	0	7	3171478	Intergenic	0.0078125	0.295397	1	HS15min_GAII
tolC	b3035	+	3177650	0	1	3177618	Intergenic	0.5	0.5	1	HS15min_GAII
ygiC	b3038	+	3179755	0	1	3179603	Intergenic	0.5	0.5	1	HS15min_GAII
ygiC	b3038	+	3180148	0	1	3179603	Intergenic	0.5	0.5	1	LB_GAII
zupT	b3040	+	3182815	0	1	3181345	Intergenic	0.5	0.5	1	M-P4h_GAII
zupT	b3040	+	3181359	0	2	3181345	Intergenic	0.25	0.5	1	HS15min_GAII
zupT	b3040	+	3181696	0	1	3181345	Intergenic	0.5	0.5	1	LB_GAII
yqiC	b3042	+	3183203	0	1	3183152	Intergenic	0.5	0.5	1	M-P4h_GAII
yqiC	b3042	+	3183210	0	1	3183152	Intergenic	0.5	0.5	1	HS15min_GAII
yqiC	b3042	+	3183218	0	1	3183152	Intergenic	0.5	0.5	1	LB_GAII
sibD	b4447	-	3192672	0	1	3192745	Intergenic	0.5	0.5	1	M-P4h_GAII
ibsD	b4664	+	3192935	0	1	3192847	Intergenic	0.5	0.5	1	M-P4h_GAII
ibsD	b4664	+	3192956	0	1	3192847	Intergenic	0.5	0.5	1	LB_GAII
ibsD	b4664	+	3192887	0	10	3192847	Intergenic	0.000976562	0.0506004	1	HS15min_GAII
ibsE	b4666	+	3193672	0	1	3193222	Intergenic	0.5	0.5	1	HS15min_GAII
plsY	b3059	+	3204301	0	58	3203333	Intergenic	0	0	1	LB_GAII
rpsU	b3065	+	3209102	194	226	3209018	Intergenic	0.0651358	0.5	1	LB_GAII
rpsU	b3065	+	3209106	11	12	3209018	Intergenic	0.5	0.5	1	HS15min_GAII
rpoD	b3067	+	3213580	0	1	3212910	Intergenic	0.5	0.5	1	M-P4h_GAII
rpoD	b3067	+	3213613	0	1	3212910	Intergenic	0.5	0.5	1	LB_GAII
rpoD	b3067	+	3213572	0	1	3212910	Intergenic	0.5	0.5	1	HS15min_GAII
yqjI	b3071	+	3215990	0	1	3215424	Intergenic	0.5	0.5	1	M-P4h_GAII
yqjI	b3071	+	3217421	0	1	3215424	Intergenic	0.5	0.5	1	LB_GAII
ygjR	b3087	+	3236572	0	2	3236319	Intergenic	0.25	0.5	1	M-P4h_GAII
sstT	b3089	+	3239450	0	1	3239210	Intergenic	0.5	0.5	1	M-P4h_GAII
sstT	b3089	+	3239390	0	1	3239210	Intergenic	0.5	0.5	1	HS15min_GAII
sstT	b3089	+	3239489	0	1	3239210	Intergenic	0.5	0.5	1	LB_GAII
exuT	b3093	+	3244562	0	1	3244544	Intergenic	0.5	0.5	1	LB_GAII
yqjK	b3100	+	3248422	0	1	3248398	Intergenic	0.5	0.5	1	M-P4h_GAII
yqjK	b3100	+	3248425	0	2	3248398	Intergenic	0.25	0.5	1	HS15min_GAII
yhaH	b3103	+	3250738	0	1	3250691	Intergenic	0.5	0.5	1	LB_GAII
yhaH	b3103	+	3250704	0	1	3250691	Intergenic	0.5	0.5	1	HS15min_GAII
yhaL	b3107	+	3253316	0	1	3253229	Intergenic	0.5	0.5	1	M-P4h_GAII
yhaL	b3107	+	3254392	0	1	3253229	Intergenic	0.5	0.5	1	LB_GAII
yhaL	b3107	+	3253635	0	1	3253229	Intergenic	0.5	0.5	1	HS15min_GAII
garD	b3128	+	3274919	0	1	3274875	Intergenic	0.5	0.5	1	LB_GAII
yhaV	b3130	+	3276729	0	4	3275823	Intergenic	0.0625	0.5	2	HS15min_GAII	M-P4h_GAII
yhaV	b3130	+	3276730	0	1	3275823	Intergenic	0.5	0.5	1	LB_GAII
yraP	b3150	+	3295409	0	1	3295006	Intergenic	0.5	0.5	1	HS15min_GAII
yraP	b3150	+	3296494	0	1	3295006	Intergenic	0.5	0.5	1	LB_GAII
yhbQ	b3155	+	3299481	0	1	3298290	Intergenic	0.5	0.5	1	HS15min_GAII
yhbW	b3160	+	3303305	0	1	3302477	Intergenic	0.5	0.5	1	LB_GAII
psrO	b4449	+	3310358	0	1	3309420	Intergenic	0.5	0.5	1	M-P4h_GAII
psrO	b4449	+	3316397	0	4	3309420	Intergenic	0.0625	0.5	1	LB_GAII
psrO	b4449	+	3310268	0	1	3309420	Intergenic	0.5	0.5	1	HS15min_GAII
argG	b3172	+	3318317	0	1	3318002	Intergenic	0.5	0.5	1	M-P4h_GAII
argG	b3172	+	3318418	0	1	3318002	Intergenic	0.5	0.5	1	LB_GAII
argG	b3172	+	3318036	0	2	3318002	Intergenic	0.25	0.5	1	HS15min_GAII
yhbY	b3180	+	3326795	0	1	3326105	Intergenic	0.5	0.5	1	M-P4h_GAII
yhbY	b3180	+	3326730	0	1	3326105	Intergenic	0.5	0.5	1	HS15min_GAII
yhbY	b3180	+	3326911	0	1	3326105	Intergenic	0.5	0.5	1	LB_GAII
ispB	b3187	+	3332754	0	1	3332703	Intergenic	0.5	0.5	1	M-P4h_GAII
ispB	b3187	+	3332718	0	1	3332703	Intergenic	0.5	0.5	1	HS15min_GAII
yrbL	b3207	+	3347269	0	2	3347106	Intergenic	0.25	0.5	1	HS15min_GAII
arcZ	b4450	+	3350343	0	1	3348719	Intergenic	0.5	0.5	1	M-P4h_GAII
arcZ	b4450	+	3352385	0	1	3348719	Intergenic	0.5	0.5	1	LB_GAII
arcZ	b4450	+	3349644	0	1	3348719	Intergenic	0.5	0.5	1	HS15min_GAII
gltD	b3213	+	3359005	0	1	3358638	Intergenic	0.5	0.5	1	M-P4h_GAII
gltD	b3213	+	3358906	0	18	3358638	Intergenic	3.8147e-06	0.00044473	2	HS15min_GAII	LB_GAII
gltF	b3214	+	3360053	0	1	3359962	Intergenic	0.5	0.5	1	LB_GAII
argR	b3237	+	3383344	0	1	3383195	Intergenic	0.5	0.5	1	M-P4h_GAII
argR	b3237	+	3383329	0	1	3383195	Intergenic	0.5	0.5	1	LB_GAII
argR	b3237	+	3383311	0	1	3383195	Intergenic	0.5	0.5	1	HS15min_GAII
yhcN	b3238	+	3383842	0	1	3383823	Intergenic	0.5	0.5	1	M-P4h_GAII
yhcN	b3238	+	3384295	0	1	3383823	Intergenic	0.5	0.5	1	LB_GAII
yhcN	b3238	+	3383868	0	1	3383823	Intergenic	0.5	0.5	1	HS15min_GAII
yrdF	b4697	+	3402707	0	1	3402659	Intergenic	0.5	0.5	1	M-P4h_GAII
yrdF	b4697	+	3402736	0	1	3402659	Intergenic	0.5	0.5	1	LB_GAII
accC	b3256	+	3405310	0	1	3405288	Intergenic	0.5	0.5	1	M-P4h_GAII
accC	b3256	+	3405326	0	1	3405288	Intergenic	0.5	0.5	1	HS15min_GAII
fis	b3261	+	3409607	0	3	3409589	Intergenic	0.125	0.5	1	M-P4h_GAII
fis	b3261	+	3409625	0	1	3409589	Intergenic	0.5	0.5	1	HS15min_GAII
yhdU	b3263	+	3410908	0	1	3410822	Intergenic	0.5	0.5	1	M-P4h_GAII
yhdU	b3263	+	3411016	0	1	3410822	Intergenic	0.5	0.5	1	LB_GAII
yhdV	b3267	+	3416649	0	1	3416633	Intergenic	0.5	0.5	1	M-P4h_GAII
yhdV	b3267	+	3416709	0	1	3416633	Intergenic	0.5	0.5	1	LB_GAII
yhdZ	b3271	+	3421246	0	1	3421216	Intergenic	0.5	0.5	1	M-P4h_GAII
yhdZ	b3271	+	3421244	0	3	3421216	Intergenic	0.125	0.5	1	LB_GAII
yrdA	b3279	+	3428852	0	2	3427812	Intergenic	0.25	0.5	1	M-P4h_GAII
yrdA	b3279	+	3430690	0	1	3427812	Intergenic	0.5	0.5	1	LB_GAII
yrdA	b3279	+	3428195	0	2	3427812	Intergenic	0.25	0.5	1	HS15min_GAII
mscL	b3291	+	3437570	0	4	3436456	Intergenic	0.0625	0.5	1	M-P4h_GAII
mscL	b3291	+	3451950	0	2	3436456	Intergenic	0.25	0.5	1	LB_GAII
mscL	b3291	+	3437578	0	1	3436456	Intergenic	0.5	0.5	1	HS15min_GAII
slyX	b3348	+	3478948	0	1	3475880	Intergenic	0.5	0.5	1	M-P4h_GAII
slyX	b3348	+	3478952	0	1	3475880	Intergenic	0.5	0.5	1	HS15min_GAII
slyX	b3348	+	3478862	0	1	3475880	Intergenic	0.5	0.5	1	LB_GAII
yhfK	b3358	+	3488324	0	1	3486915	Intergenic	0.5	0.5	1	LB_GAII
cysG	b3368	+	3497241	0	1	3497223	Intergenic	0.5	0.5	1	LB_GAII
mrcA	b3396	+	3523473	2	4	3523445	Ingenic	0.34375	0.5	1	LB_GAII
hslO	b3401	+	3529085	0	1	3528674	Intergenic	0.5	0.5	1	M-P4h_GAII
hslO	b3401	+	3529746	0	1	3528674	Intergenic	0.5	0.5	1	LB_GAII
hslO	b3401	+	3529152	0	1	3528674	Intergenic	0.5	0.5	1	HS15min_GAII
pck	b3403	+	3532748	0	2	3532462	Intergenic	0.25	0.5	1	M-P4h_GAII
pck	b3403	+	3532520	0	1	3532462	Intergenic	0.5	0.5	1	HS15min_GAII
pck	b3403	+	3532526	9	11	3532462	Ingenic	0.411901	0.5	1	LB_GAII
yhgF	b3407	+	3537947	0	2	3537728	Intergenic	0.25	0.5	1	LB_GAII
feoC	b3410	+	3541002	0	1	3540986	Intergenic	0.5	0.5	1	LB_GAII
nfuA	b3414	+	3544269	0	2	3544221	Intergenic	0.25	0.5	1	M-P4h_GAII
nfuA	b3414	+	3544321	0	1	3544221	Intergenic	0.5	0.5	1	LB_GAII
nfuA	b3414	+	3544270	0	2	3544221	Intergenic	0.25	0.5	1	HS15min_GAII
gntT	b3415	+	3550629	0	2	3545897	Intergenic	0.25	0.5	1	LB_GAII
malT	b3418	+	3554216	0	1	3553812	Intergenic	0.5	0.5	1	LB_GAII
glpD	b3426	+	3561856	0	1	3561541	Intergenic	0.5	0.5	1	M-P4h_GAII
glpD	b3426	+	3561691	0	1	3561541	Intergenic	0.5	0.5	1	HS15min_GAII
yzgL	b3427	-	3559939	0	1	3561810	Intergenic	0.5	0.5	1	LB_GAII
yhgN	b3434	+	3574437	0	1	3573687	Intergenic	0.5	0.5	1	LB_GAII
yhhY	b3441	+	3579692	0	1	3579649	Intergenic	0.5	0.5	1	M-P4h_GAII
yhhY	b3441	+	3579672	0	1	3579649	Intergenic	0.5	0.5	1	LB_GAII
yhhY	b3441	+	3579689	0	1	3579649	Intergenic	0.5	0.5	1	HS15min_GAII
yrhD	b4612	+	3582738	0	1	3582582	Intergenic	0.5	0.5	1	M-P4h_GAII
yhhA	b3448	+	3595795	0	1	3585406	Intergenic	0.5	0.5	1	M-P4h_GAII
yhhA	b3448	+	3586371	0	1	3585406	Intergenic	0.5	0.5	1	LB_GAII
panM	b3459	+	3596948	0	1	3596390	Intergenic	0.5	0.5	1	LB_GAII
yhhL	b3466	+	3603650	0	1	3603271	Intergenic	0.5	0.5	1	M-P4h_GAII
yhhL	b3466	+	3603657	0	1	3603271	Intergenic	0.5	0.5	1	LB_GAII
zntA	b3469	+	3607044	2	3	3606672	Intergenic	0.5	0.5	1	LB_GAII
dcrB	b3472	+	3608572	0	1	3608535	Intergenic	0.5	0.5	1	M-P4h_GAII
dcrB	b3472	+	3608561	0	1	3608535	Intergenic	0.5	0.5	1	HS15min_GAII
dcrB	b3472	+	3609782	0	6	3608535	Intergenic	0.015625	0.475204	1	LB_GAII
nikR	b3481	+	3617174	1	3	3617012	Intergenic	0.3125	0.5	1	M-P4h_GAII
nikR	b3481	+	3617014	0	1	3617012	Intergenic	0.5	0.5	1	HS15min_GAII
yhhH	b3483	+	3621895	0	1	3621805	Intergenic	0.5	0.5	1	M-P4h_GAII
pitA	b3493	+	3637526	0	1	3637164	Intergenic	0.5	0.5	1	M-P4h_GAII
pitA	b3493	+	3637384	0	1	3637164	Intergenic	0.5	0.5	1	HS15min_GAII
pitA	b3493	+	3637898	0	1	3637164	Intergenic	0.5	0.5	1	LB_GAII
uspA	b3495	+	3638616	0	2	3638568	Intergenic	0.25	0.5	1	M-P4h_GAII
uspA	b3495	+	3638612	0	4	3638568	Intergenic	0.0625	0.5	1	HS15min_GAII
gor	b3500	+	3646246	0	1	3645674	Intergenic	0.5	0.5	1	M-P4h_GAII
gor	b3500	+	3646394	0	1	3645674	Intergenic	0.5	0.5	1	LB_GAII
dinQ	b4613	-	3643837	0	1	3645728	Intergenic	0.5	0.5	1	M-P4h_GAII
dinQ	b4613	-	3643349	0	2	3645728	Intergenic	0.25	0.5	1	LB_GAII
arsR	b3501	+	3646954	0	1	3646904	Intergenic	0.5	0.5	1	LB_GAII
arsC	b3503	+	3648802	0	1	3648685	Intergenic	0.5	0.5	1	M-P4h_GAII
arsC	b3503	+	3648734	0	1	3648685	Intergenic	0.5	0.5	1	LB_GAII
hdeD	b3511	+	3655646	0	2	3655590	Intergenic	0.25	0.5	1	M-P4h_GAII
arrS	b4704	-	3655772	0	1	3656009	Intergenic	0.5	0.5	1	M-P4h_GAII
arrS	b4704	-	3655823	0	4	3656009	Intergenic	0.0625	0.5	1	LB_GAII
gadY	b4452	+	3664044	0	1	3662991	Intergenic	0.5	0.5	1	M-P4h_GAII
gadY	b4452	+	3663864	0	2	3662991	Intergenic	0.25	0.5	1	LB_GAII
yhjE	b3523	+	3674362	0	1	3674131	Intergenic	0.5	0.5	1	M-P4h_GAII
yhjE	b3523	+	3674281	0	1	3674131	Intergenic	0.5	0.5	1	HS15min_GAII
kdgK	b3526	+	3678381	0	1	3678371	Intergenic	0.5	0.5	1	HS15min_GAII
kdgK	b3526	+	3681530	0	1	3678371	Intergenic	0.5	0.5	1	LB_GAII
rdlD	b4454	+	3698360	0	1	3698224	Intergenic	0.5	0.5	1	M-P4h_GAII
ghrB	b3553	+	3717122	0	1	3716307	Intergenic	0.5	0.5	1	M-P4h_GAII
ghrB	b3553	+	3717120	0	7	3716307	Intergenic	0.0078125	0.295397	1	HS15min_GAII
ghrB	b3553	+	3717143	0	1	3716307	Intergenic	0.5	0.5	1	LB_GAII
yiaG	b3555	+	3717811	0	1	3717791	Intergenic	0.5	0.5	1	M-P4h_GAII
cspA	b3556	+	3718347	0	1	3718284	Intergenic	0.5	0.5	1	M-P4h_GAII
cspA	b3556	+	3718327	0	1	3718284	Intergenic	0.5	0.5	1	HS15min_GAII
cspA	b3556	+	3718354	0	1	3718284	Intergenic	0.5	0.5	1	LB_GAII
xylF	b3566	+	3730179	0	2	3730146	Intergenic	0.25	0.5	1	LB_GAII
xylR	b3569	+	3735297	0	14	3734180	Intergenic	6.10352e-05	0.00502283	1	M-P4h_GAII
avtA	b3572	+	3739121	0	1	3738981	Intergenic	0.5	0.5	1	M-P4h_GAII
avtA	b3572	+	3740706	0	1	3738981	Intergenic	0.5	0.5	1	LB_GAII
mtlA	b3599	+	3772374	0	1	3772217	Intergenic	0.5	0.5	1	M-P4h_GAII
mtlA	b3599	+	3772389	1	2	3772217	Intergenic	0.5	0.5	1	LB_GAII
mtlR	b3601	+	3774581	1	2	3774182	Intergenic	0.5	0.5	1	M-P4h_GAII
mtlR	b3601	+	3774644	0	1	3774182	Intergenic	0.5	0.5	1	HS15min_GAII
mtlR	b3601	+	3774469	1	5	3774182	Intergenic	0.109375	0.5	1	LB_GAII
yibL	b3602	+	3775163	0	1	3775050	Intergenic	0.5	0.5	1	M-P4h_GAII
yibL	b3602	+	3775174	0	1	3775050	Intergenic	0.5	0.5	1	HS15min_GAII
yibL	b3602	+	3775185	0	2	3775050	Intergenic	0.25	0.5	1	LB_GAII
lldD	b3605	+	3779217	1	2	3779040	Intergenic	0.5	0.5	1	LB_GAII
gpmM	b3612	+	3784859	51	55	3784827	Intergenic	0.385459	0.5	1	M-P4h_GAII
yibQ	b3614	+	3788225	0	1	3787083	Intergenic	0.5	0.5	1	M-P4h_GAII
waaL	b3622	+	3797566	0	1	3796230	Intergenic	0.5	0.5	1	LB_GAII
coaD	b3634	+	3810634	0	1	3808327	Intergenic	0.5	0.5	1	LB_GAII
dut	b3640	+	3812471	6	7	3812410	Intergenic	0.5	0.5	1	HS15min_GAII
dut	b3640	+	3812476	24	25	3812410	Intergenic	0.5	0.5	1	LB_GAII
slmA	b3641	+	3813525	0	1	3813113	Intergenic	0.5	0.5	1	M-P4h_GAII
slmA	b3641	+	3813127	0	1	3813113	Intergenic	0.5	0.5	1	HS15min_GAII
slmA	b3641	+	3814636	0	1	3813113	Intergenic	0.5	0.5	1	LB_GAII
yicC	b3644	+	3815633	0	1	3815562	Intergenic	0.5	0.5	1	HS15min_GAII
yicC	b3644	+	3815673	0	1	3815562	Intergenic	0.5	0.5	1	LB_GAII
yicG	b3646	+	3817625	0	1	3817514	Intergenic	0.5	0.5	1	LB_GAII
recG	b3652	+	3826864	0	1	3825314	Intergenic	0.5	0.5	1	LB_GAII
xanP	b3654	+	3828371	0	1	3828359	Intergenic	0.5	0.5	1	HS15min_GAII
yicH	b3655	+	3830207	0	1	3830189	Intergenic	0.5	0.5	1	HS15min_GAII
yicH	b3655	+	3830857	0	1	3830189	Intergenic	0.5	0.5	1	LB_GAII
yicL	b3660	+	3838165	0	2	3837194	Intergenic	0.25	0.5	1	LB_GAII
yicL	b3660	+	3838132	0	1	3837194	Intergenic	0.5	0.5	1	HS15min_GAII
yicS	b4555	+	3838535	0	1	3838531	Intergenic	0.5	0.5	1	HS15min_GAII
tisB	b4618	+	3851672	0	1	3851665	Intergenic	0.5	0.5	1	M-P4h_GAII
tisB	b4618	+	3851680	0	1	3851665	Intergenic	0.5	0.5	1	LB_GAII
emrD	b3673	+	3853847	1	2	3853129	Intergenic	0.5	0.5	1	LB_GAII
yidI	b3677	+	3854893	0	1	3854887	Intergenic	0.5	0.5	1	M-P4h_GAII
yidQ	b3688	+	3867213	0	1	3866083	Intergenic	0.5	0.5	1	M-P4h_GAII
yidQ	b3688	+	3867324	0	1	3866083	Intergenic	0.5	0.5	1	LB_GAII
yidC	b3705	+	3884748	0	1	3884745	Intergenic	0.5	0.5	1	HS15min_GAII
yidC	b3705	+	3884780	10	11	3884745	Intergenic	0.5	0.5	1	LB_GAII
tnaA	b3708	+	3888201	313	316	3888168	Intergenic	0.468224	0.5	1	LB_GAII
chrR	b3713	+	3893499	0	1	3893241	Intergenic	0.5	0.5	1	M-P4h_GAII
yieH	b3715	+	3895486	11	12	3895462	Intergenic	0.5	0.5	1	LB_GAII
cbrC	b3717	+	3896680	0	1	3896632	Intergenic	0.5	0.5	1	M-P4h_GAII
cbrC	b3717	+	3897001	0	1	3896632	Intergenic	0.5	0.5	1	LB_GAII
asnA	b3744	+	3929185	0	1	3926170	Intergenic	0.5	0.5	1	M-P4h_GAII
asnA	b3744	+	3926335	0	1	3926170	Intergenic	0.5	0.5	1	HS15min_GAII
kup	b3747	+	3931220	0	1	3931207	Intergenic	0.5	0.5	1	LB_GAII
rbsR	b3753	+	3943671	0	36	3937242	Intergenic	1.45519e-11	2.9083e-09	1	LB_GAII
yifE	b3764	+	3946564	0	1	3946447	Intergenic	0.5	0.5	1	M-P4h_GAII
yifE	b3764	+	3946557	0	1	3946447	Intergenic	0.5	0.5	1	LB_GAII
yifE	b3764	+	3946773	0	1	3946447	Intergenic	0.5	0.5	1	HS15min_GAII
ilvL	b3766	+	3948459	972	1136	3948443	Intergenic	0.000191283	0.0148669	1	M-P4h_GAII
ilvX	b4669	+	3949963	0	1	3948580	Intergenic	0.5	0.5	1	HS15min_GAII
ilvX	b4669	+	3950209	0	2	3948580	Intergenic	0.25	0.5	1	LB_GAII
ilvE	b3770	+	3951483	0	2	3951436	Intergenic	0.25	0.5	1	LB_GAII
ilvA	b3772	+	3955891	0	1	3954898	Intergenic	0.5	0.5	1	LB_GAII
ilvC	b3774	+	3957490	0	1	3957468	Intergenic	0.5	0.5	1	M-P4h_GAII
ilvC	b3774	+	3957864	0	1	3957468	Intergenic	0.5	0.5	1	HS15min_GAII
ilvC	b3774	+	3957914	0	1	3957468	Intergenic	0.5	0.5	1	LB_GAII
yifK	b3795	+	3980898	0	1	3980295	Intergenic	0.5	0.5	1	LB_GAII
glmZ	b4456	+	3984665	14	15	3984661	Ingenic	0.5	0.5	1	LB_GAII
glmZ	b4456	+	3984663	0	1	3984661	Intergenic	0.5	0.5	1	HS15min_GAII
cyaA	b3806	+	3992115	0	2	3991722	Intergenic	0.25	0.5	1	M-P4h_GAII
cyaA	b3806	+	3992284	0	1	3991722	Intergenic	0.5	0.5	1	LB_GAII
uvrD	b3813	+	3998204	0	1	3998168	Intergenic	0.5	0.5	1	LB_GAII
corA	b3816	+	4000457	0	1	4000399	Intergenic	0.5	0.5	1	M-P4h_GAII
corA	b3816	+	4000444	0	16	4000399	Intergenic	1.52588e-05	0.00152479	1	HS15min_GAII
corA	b3816	+	4000622	0	1	4000399	Intergenic	0.5	0.5	1	LB_GAII
rhtC	b3823	+	4006432	0	1	4006400	Intergenic	0.5	0.5	1	HS15min_GAII
yigL	b3826	+	4009086	0	1	4009023	Intergenic	0.5	0.5	1	HS15min_GAII
metE	b3829	+	4013619	0	1	4013337	Intergenic	0.5	0.5	1	HS15min_GAII
udp	b3831	+	4015263	0	1	4015215	Intergenic	0.5	0.5	1	HS15min_GAII
tatC	b3839	+	4021560	11	13	4021535	Intergenic	0.41941	0.5	1	M-P4h_GAII
fre	b3844	+	4025934	0	1	4025251	Intergenic	0.5	0.5	1	M-P4h_GAII
fre	b3844	+	4025877	0	1	4025251	Intergenic	0.5	0.5	1	HS15min_GAII
fre	b3844	+	4026053	0	1	4025251	Intergenic	0.5	0.5	1	LB_GAII
hemG	b3850	+	4037487	0	280	4033176	Intergenic	0	0	1	LB_GAII
yihD	b3858	+	4040366	5	6	4040361	Intergenic	0.5	0.5	1	HS15min_GAII
dsbA	b3860	+	4042101	0	1	4042067	Intergenic	0.5	0.5	1	M-P4h_GAII
dsbA	b3860	+	4042116	0	1	4042067	Intergenic	0.5	0.5	1	HS15min_GAII
dsbA	b3860	+	4042119	0	1	4042067	Intergenic	0.5	0.5	1	LB_GAII
spf	b3864	+	4048872	0	1	4048030	Intergenic	0.5	0.5	1	M-P4h_GAII
spf	b3864	+	4048901	0	1	4048030	Intergenic	0.5	0.5	1	LB_GAII
spf	b3864	+	4048881	0	1	4048030	Intergenic	0.5	0.5	1	HS15min_GAII
csrC	b4457	+	4049304	6	8	4049303	Intergenic	0.395264	0.5	1	M-P4h_GAII
csrC	b4457	+	4049303	0	1	4049303	Intergenic	0.5	0.5	1	LB_GAII
hemN	b3867	+	4051880	0	1	4051441	Intergenic	0.5	0.5	1	M-P4h_GAII
hemN	b3867	+	4051890	0	1	4051441	Intergenic	0.5	0.5	1	LB_GAII
typA	b3871	+	4058269	0	1	4058253	Intergenic	0.5	0.5	1	M-P4h_GAII
typA	b3871	+	4058303	0	1	4058253	Intergenic	0.5	0.5	1	LB_GAII
typA	b3871	+	4058286	0	1	4058253	Intergenic	0.5	0.5	1	HS15min_GAII
yiiD	b3888	+	4076621	0	1	4076461	Intergenic	0.5	0.5	1	M-P4h_GAII
yiiD	b3888	+	4076694	0	1	4076461	Intergenic	0.5	0.5	1	LB_GAII
yiiD	b3888	+	4076506	0	1	4076461	Intergenic	0.5	0.5	1	HS15min_GAII
yiiE	b3889	+	4077551	0	1	4077532	Intergenic	0.5	0.5	1	M-P4h_GAII
yiiE	b3889	+	4077539	0	1	4077532	Intergenic	0.5	0.5	1	LB_GAII
yiiF	b3890	+	4081386	0	1	4077992	Intergenic	0.5	0.5	1	M-P4h_GAII
yiiF	b3890	+	4078123	0	1	4077992	Intergenic	0.5	0.5	1	HS15min_GAII
fdhD	b3895	+	4084949	0	1	4084872	Intergenic	0.5	0.5	1	LB_GAII
sodA	b3908	+	4099532	0	1	4099453	Intergenic	0.5	0.5	1	LB_GAII
sodA	b3908	+	4099490	0	2	4099453	Intergenic	0.25	0.5	1	HS15min_GAII
yiiM	b3910	+	4101580	0	1	4101519	Intergenic	0.5	0.5	1	M-P4h_GAII
yiiM	b3910	+	4101946	0	1	4101519	Intergenic	0.5	0.5	1	HS15min_GAII
cpxP	b4484	+	4104443	1	3	4104343	Intergenic	0.3125	0.5	1	M-P4h_GAII
pfkA	b3916	+	4106748	0	1	4106537	Intergenic	0.5	0.5	1	M-P4h_GAII
pfkA	b3916	+	4106801	0	1	4106537	Intergenic	0.5	0.5	1	HS15min_GAII
pfkA	b3916	+	4106789	0	1	4106537	Intergenic	0.5	0.5	1	LB_GAII
sbp	b3917	+	4107871	1	3	4107846	Intergenic	0.3125	0.5	1	HS15min_GAII
cdh	b3918	+	4109847	0	1	4108708	Intergenic	0.5	0.5	1	M-P4h_GAII
yiiR	b3921	+	4110905	0	1	4110778	Intergenic	0.5	0.5	1	LB_GAII
uspD	b3923	+	4113695	0	6	4111744	Intergenic	0.015625	0.475204	1	M-P4h_GAII
uspD	b3923	+	4112395	0	1	4111744	Intergenic	0.5	0.5	1	LB_GAII
uspD	b3923	+	4112350	0	1	4111744	Intergenic	0.5	0.5	1	HS15min_GAII
zapB	b3928	+	4117575	0	1	4116783	Intergenic	0.5	0.5	1	M-P4h_GAII
zapB	b3928	+	4117436	0	1	4116783	Intergenic	0.5	0.5	1	HS15min_GAII
zapB	b3928	+	4117824	0	1	4116783	Intergenic	0.5	0.5	1	LB_GAII
rpmE	b3936	+	4125269	0	1	4125248	Intergenic	0.5	0.5	1	M-P4h_GAII
rpmE	b3936	+	4125292	0	1	4125248	Intergenic	0.5	0.5	1	HS15min_GAII
rpmE	b3936	+	4125294	1	2	4125248	Intergenic	0.5	0.5	1	LB_GAII
metL	b3940	+	4130475	0	1	4130290	Intergenic	0.5	0.5	1	HS15min_GAII
metL	b3940	+	4130554	0	1	4130290	Intergenic	0.5	0.5	1	LB_GAII
katG	b3942	+	4134085	1	3	4134038	Intergenic	0.3125	0.5	1	M-P4h_GAII
frwB	b3950	+	4141974	0	1	4141967	Intergenic	0.5	0.5	1	LB_GAII
frwD	b3953	+	4145832	0	1	4145502	Intergenic	0.5	0.5	1	M-P4h_GAII
argH	b3960	+	4156395	0	1	4156246	Intergenic	0.5	0.5	1	HS15min_GAII
oxyS	b4458	-	4152904	0	1	4156308	Intergenic	0.5	0.5	1	M-P4h_GAII
oxyR	b3961	+	4157762	0	1	4157430	Intergenic	0.5	0.5	1	M-P4h_GAII
oxyR	b3961	+	4158747	0	1	4157430	Intergenic	0.5	0.5	1	HS15min_GAII
yijD	b3964	+	4161050	0	1	4160153	Intergenic	0.5	0.5	1	M-P4h_GAII
yijD	b3964	+	4160572	0	1	4160153	Intergenic	0.5	0.5	1	HS15min_GAII
yijD	b3964	+	4160179	82	97	4160153	Ingenic	0.147676	0.5	1	LB_GAII
murI	b3967	+	4169926	0	1	4164308	Intergenic	0.5	0.5	1	M-P4h_GAII
murI	b3967	+	4169948	0	1	4164308	Intergenic	0.5	0.5	1	LB_GAII
birA	b3973	+	4173191	0	1	4172070	Intergenic	0.5	0.5	1	LB_GAII
birA	b3973	+	4172418	0	1	4172070	Intergenic	0.5	0.5	1	HS15min_GAII
nusG	b3982	+	4176358	0	2	4176311	Intergenic	0.25	0.5	1	M-P4h_GAII
rplL	b3986	+	4178990	1	3	4178948	Intergenic	0.3125	0.5	1	HS15min_GAII
rpoC	b3988	+	4187637	0	1	4187596	Intergenic	0.5	0.5	1	M-P4h_GAII
rpoC	b3988	+	4187638	0	1	4187596	Intergenic	0.5	0.5	1	HS15min_GAII
rpoC	b3988	+	4187641	3	6	4187596	Intergenic	0.253906	0.5	1	LB_GAII
yjaH	b4001	+	4199545	0	1	4199284	Intergenic	0.5	0.5	1	LB_GAII
zraR	b4004	+	4205617	0	1	4202668	Intergenic	0.5	0.5	1	LB_GAII
metA	b4013	+	4213376	0	1	4213232	Intergenic	0.5	0.5	1	HS15min_GAII
metA	b4013	+	4213324	0	1	4213232	Intergenic	0.5	0.5	1	LB_GAII
aceK	b4016	+	4218725	0	1	4218355	Intergenic	0.5	0.5	1	LB_GAII
metH	b4019	+	4225558	0	1	4225534	Intergenic	0.5	0.5	1	HS15min_GAII
rluF	b4022	+	4231569	0	1	4229249	Intergenic	0.5	0.5	1	M-P4h_GAII
rluF	b4022	+	4229805	0	1	4229249	Intergenic	0.5	0.5	1	LB_GAII
pgi	b4025	+	4233569	0	1	4233430	Intergenic	0.5	0.5	1	M-P4h_GAII
pgi	b4025	+	4233505	0	1	4233430	Intergenic	0.5	0.5	1	HS15min_GAII
pgi	b4025	+	4233605	0	1	4233430	Intergenic	0.5	0.5	1	LB_GAII
psiE	b4030	+	4239255	0	1	4238758	Intergenic	0.5	0.5	1	M-P4h_GAII
psiE	b4030	+	4239020	0	1	4238758	Intergenic	0.5	0.5	1	HS15min_GAII
malM	b4037	+	4248582	0	1	4248497	Intergenic	0.5	0.5	1	LB_GAII
ubiA	b4040	+	4251999	0	1	4251911	Intergenic	0.5	0.5	1	HS15min_GAII
lexA	b4043	+	4255752	19	20	4255746	Intergenic	0.5	0.5	1	HS15min_GAII
yjbJ	b4045	+	4258054	0	10	4257469	Intergenic	0.000976562	0.0506004	2	LB_GAII	M-P4h_GAII
yjbJ	b4045	+	4258091	0	1	4257469	Intergenic	0.5	0.5	1	HS15min_GAII
pspG	b4050	+	4261113	0	1	4261105	Intergenic	0.5	0.5	1	M-P4h_GAII
pspG	b4050	+	4261200	0	1	4261105	Intergenic	0.5	0.5	1	HS15min_GAII
alr	b4053	+	4264909	0	1	4264884	Intergenic	0.5	0.5	1	M-P4h_GAII
tyrB	b4054	+	4266455	0	1	4266330	Intergenic	0.5	0.5	1	M-P4h_GAII
tyrB	b4054	+	4266431	0	1	4266330	Intergenic	0.5	0.5	1	LB_GAII
tyrB	b4054	+	4266348	0	1	4266330	Intergenic	0.5	0.5	1	HS15min_GAII
aphA	b4055	+	4268181	2	3	4268150	Intergenic	0.5	0.5	1	M-P4h_GAII
aphA	b4055	+	4268183	0	1	4268150	Intergenic	0.5	0.5	1	HS15min_GAII
yjbR	b4057	+	4269833	0	1	4269037	Intergenic	0.5	0.5	1	M-P4h_GAII
yjbR	b4057	+	4269422	0	1	4269037	Intergenic	0.5	0.5	1	HS15min_GAII
yjbR	b4057	+	4271956	0	19	4269037	Intergenic	1.90735e-06	0.00024258	1	LB_GAII
ssb	b4059	+	4273279	0	1	4272684	Intergenic	0.5	0.5	1	LB_GAII
ssb	b4059	+	4273196	0	2	4272684	Intergenic	0.25	0.5	1	HS15min_GAII
soxR	b4063	+	4276263	0	1	4275956	Intergenic	0.5	0.5	1	LB_GAII
yjcD	b4064	+	4277902	0	1	4277851	Intergenic	0.5	0.5	1	HS15min_GAII
yjcE	b4065	+	4279857	0	2	4279652	Intergenic	0.25	0.5	1	LB_GAII
gltP	b4077	+	4294328	0	1	4293817	Intergenic	0.5	0.5	1	M-P4h_GAII
gltP	b4077	+	4297525	0	2	4293817	Intergenic	0.25	0.5	1	LB_GAII
gltP	b4077	+	4293938	0	1	4293817	Intergenic	0.5	0.5	1	HS15min_GAII
rpiB	b4090	+	4311871	0	2	4311822	Intergenic	0.25	0.5	1	M-P4h_GAII
rpiB	b4090	+	4311857	0	1	4311822	Intergenic	0.5	0.5	1	HS15min_GAII
rpiB	b4090	+	4311875	0	1	4311822	Intergenic	0.5	0.5	1	LB_GAII
yjdP	b4487	+	4312334	0	1	4312220	Intergenic	0.5	0.5	1	M-P4h_GAII
yjcZ	b4110	+	4328337	0	1	4328261	Intergenic	0.5	0.5	1	LB_GAII
pmrR	b4703	+	4331010	0	1	4330228	Intergenic	0.5	0.5	1	M-P4h_GAII
pmrR	b4703	+	4331049	0	1	4330228	Intergenic	0.5	0.5	1	LB_GAII
yjdJ	b4127	+	4350507	0	2	4350380	Intergenic	0.25	0.5	1	M-P4h_GAII
yjdJ	b4127	+	4350485	0	1	4350380	Intergenic	0.5	0.5	1	HS15min_GAII
yjdJ	b4127	+	4350442	0	1	4350380	Intergenic	0.5	0.5	1	LB_GAII
yjdO	b4559	+	4353763	0	2	4351104	Intergenic	0.25	0.5	1	LB_GAII
fxsA	b4140	+	4368482	0	1	4367163	Intergenic	0.5	0.5	1	LB_GAII
groL	b4143	+	4370734	0	1	4370694	Intergenic	0.5	0.5	1	M-P4h_GAII
groL	b4143	+	4370711	0	3	4370694	Intergenic	0.125	0.5	1	HS15min_GAII
yjeI	b4144	+	4371914	0	1	4371185	Intergenic	0.5	0.5	1	M-P4h_GAII
yjeI	b4144	+	4371652	0	2	4371185	Intergenic	0.25	0.5	1	HS15min_GAII
yjeI	b4144	+	4372182	0	1	4371185	Intergenic	0.5	0.5	1	LB_GAII
ecnA	b4410	+	4374526	0	1	4374465	Intergenic	0.5	0.5	1	HS15min_GAII
ecnB	b4411	+	4374809	0	1	4374722	Intergenic	0.5	0.5	1	M-P4h_GAII
ecnB	b4411	+	4374798	0	1	4374722	Intergenic	0.5	0.5	1	LB_GAII
sugE	b4148	+	4375323	0	1	4375215	Intergenic	0.5	0.5	1	M-P4h_GAII
sugE	b4148	+	4375374	0	1	4375215	Intergenic	0.5	0.5	1	LB_GAII
sugE	b4148	+	4375439	0	1	4375215	Intergenic	0.5	0.5	1	HS15min_GAII
epmA	b4155	+	4381709	0	1	4381643	Intergenic	0.5	0.5	1	LB_GAII
orn	b4162	+	4390800	0	1	4390172	Intergenic	0.5	0.5	1	M-P4h_GAII
orn	b4162	+	4390692	0	1	4390172	Intergenic	0.5	0.5	1	HS15min_GAII
yjeV	b4670	+	4390974	0	1	4390968	Intergenic	0.5	0.5	1	M-P4h_GAII
hflC	b4175	+	4402364	0	1	4402327	Intergenic	0.5	0.5	1	HS15min_GAII
purA	b4177	+	4404138	2	4	4404008	Intergenic	0.34375	0.5	1	M-P4h_GAII
purA	b4177	+	4404145	0	1	4404008	Intergenic	0.5	0.5	1	HS15min_GAII
nsrR	b4178	+	4404637	26	32	4404638	Intergenic	0.255921	0.5	1	HS15min_GAII
rlmB	b4180	+	4408082	0	1	4408029	Intergenic	0.5	0.5	1	M-P4h_GAII
rlmB	b4180	+	4408052	0	1	4408029	Intergenic	0.5	0.5	1	LB_GAII
yjfP	b4190	+	4416179	0	1	4415724	Intergenic	0.5	0.5	1	M-P4h_GAII
yjfP	b4190	+	4416518	0	1	4415724	Intergenic	0.5	0.5	1	LB_GAII
ulaF	b4198	+	4422502	0	1	4422409	Intergenic	0.5	0.5	1	M-P4h_GAII
ulaF	b4198	+	4422471	0	1	4422409	Intergenic	0.5	0.5	1	LB_GAII
rplI	b4203	+	4424738	0	3	4424580	Intergenic	0.125	0.5	1	M-P4h_GAII
rplI	b4203	+	4424700	0	1	4424580	Intergenic	0.5	0.5	1	HS15min_GAII
rplI	b4203	+	4425110	0	1	4424580	Intergenic	0.5	0.5	1	LB_GAII
fklB	b4207	+	4427621	0	1	4427578	Intergenic	0.5	0.5	1	HS15min_GAII
fklB	b4207	+	4427622	0	2	4427578	Intergenic	0.25	0.5	1	LB_GAII
cycA	b4208	+	4429442	0	1	4429299	Intergenic	0.5	0.5	1	M-P4h_GAII
cycA	b4208	+	4429347	0	1	4429299	Intergenic	0.5	0.5	1	HS15min_GAII
cycA	b4208	+	4430032	0	2	4429299	Intergenic	0.25	0.5	1	LB_GAII
ytfH	b4212	+	4433277	0	1	4432516	Intergenic	0.5	0.5	1	M-P4h_GAII
cysQ	b4214	+	4435716	0	1	4435518	Intergenic	0.5	0.5	1	M-P4h_GAII
cysQ	b4214	+	4435574	0	4	4435518	Intergenic	0.0625	0.5	1	LB_GAII
cysQ	b4214	+	4435547	0	2	4435518	Intergenic	0.25	0.5	1	HS15min_GAII
ytfK	b4217	+	4438832	0	1	4437816	Intergenic	0.5	0.5	1	M-P4h_GAII
ytfK	b4217	+	4437874	0	1	4437816	Intergenic	0.5	0.5	1	HS15min_GAII
ytfK	b4217	+	4438816	0	1	4437816	Intergenic	0.5	0.5	1	LB_GAII
ytfP	b4222	+	4446367	0	1	4446258	Intergenic	0.5	0.5	1	M-P4h_GAII
ytfP	b4222	+	4446299	0	2	4446258	Intergenic	0.25	0.5	2	HS15min_GAII	LB_GAII
chpB	b4225	+	4447870	0	1	4447065	Intergenic	0.5	0.5	1	M-P4h_GAII
chpB	b4225	+	4447836	0	2	4447065	Intergenic	0.25	0.5	1	LB_GAII
ppa	b4226	-	4446381	0	1	4447145	Intergenic	0.5	0.5	1	M-P4h_GAII
ppa	b4226	-	4446333	0	1	4447145	Intergenic	0.5	0.5	1	LB_GAII
ytfQ	b4227	+	4448981	0	1	4448941	Intergenic	0.5	0.5	1	M-P4h_GAII
mpl	b4233	+	4455224	2	3	4455181	Intergenic	0.5	0.5	1	M-P4h_GAII
mpl	b4233	+	4455223	22	26	4455181	Ingenic	0.332733	0.5	1	LB_GAII
cybC	b4236	+	4458375	0	1	4457878	Intergenic	0.5	0.5	1	M-P4h_GAII
cybC	b4236	+	4464238	0	1	4457878	Intergenic	0.5	0.5	1	LB_GAII
cybC	b4236	+	4457929	0	1	4457878	Intergenic	0.5	0.5	1	HS15min_GAII
mgtL	b4702	+	4465529	0	1	4465507	Intergenic	0.5	0.5	1	M-P4h_GAII
mgtL	b4702	+	4465526	0	2	4465507	Intergenic	0.25	0.5	1	HS15min_GAII
bdcR	b4251	+	4472751	0	2	4472740	Intergenic	0.25	0.5	1	M-P4h_GAII
tabA	b4252	+	4473358	0	2	4473337	Intergenic	0.25	0.5	1	M-P4h_GAII
tabA	b4252	+	4473416	0	1	4473337	Intergenic	0.5	0.5	1	LB_GAII
rraB	b4255	+	4477592	0	4	4476912	Intergenic	0.0625	0.5	2	LB_GAII	M-P4h_GAII
rraB	b4255	+	4477209	0	1	4476912	Intergenic	0.5	0.5	1	HS15min_GAII
lptG	b4262	+	4486485	0	3	4486423	Intergenic	0.125	0.5	1	M-P4h_GAII
lptG	b4262	+	4486514	0	1	4486423	Intergenic	0.5	0.5	1	LB_GAII
idnK	b4268	+	4493777	0	1	4493209	Intergenic	0.5	0.5	1	LB_GAII
intB	b4271	+	4496028	0	1	4495963	Intergenic	0.5	0.5	1	LB_GAII
insC1	b4272	-	4496006	0	1	4496295	Intergenic	0.5	0.5	1	M-P4h_GAII
insC1	b4272	-	4496006	0	1	4496295	Intergenic	0.5	0.5	1	M-P4h_GAII
insC1	b4272	-	4496006	0	1	4496295	Intergenic	0.5	0.5	1	M-P4h_GAII
insC1	b4272	-	4496006	0	1	4496295	Intergenic	0.5	0.5	1	M-P4h_GAII
insC1	b4272	-	4496006	0	1	4496295	Intergenic	0.5	0.5	1	M-P4h_GAII
insC1	b4272	-	4496006	0	1	4496295	Intergenic	0.5	0.5	1	M-P4h_GAII
insC1	b4272	-	4496234	0	1	4496295	Intergenic	0.5	0.5	1	HS15min_GAII
insC1	b4272	-	4496129	0	1	4496295	Intergenic	0.5	0.5	1	LB_GAII
insD1	b4273	+	4497543	0	1	4497523	Intergenic	0.5	0.5	1	M-P4h_GAII
insD1	b4273	+	4497543	0	1	4497523	Intergenic	0.5	0.5	1	M-P4h_GAII
insD1	b4273	+	4497543	0	1	4497523	Intergenic	0.5	0.5	1	M-P4h_GAII
insD1	b4273	+	4497543	0	1	4497523	Intergenic	0.5	0.5	1	M-P4h_GAII
insD1	b4273	+	4497543	0	1	4497523	Intergenic	0.5	0.5	1	M-P4h_GAII
insD1	b4273	+	4497543	0	1	4497523	Intergenic	0.5	0.5	1	M-P4h_GAII
insD1	b4273	+	4497543	0	1	4497523	Intergenic	0.5	0.5	1	M-P4h_GAII
insD1	b4273	+	4497585	0	1	4497523	Intergenic	0.5	0.5	1	LB_GAII
insD1	b4273	+	4497524	0	1	4497523	Intergenic	0.5	0.5	1	HS15min_GAII
yjhC	b4280	+	4504441	0	1	4504428	Intergenic	0.5	0.5	1	M-P4h_GAII
yjhC	b4280	+	4504450	0	1	4504428	Intergenic	0.5	0.5	1	LB_GAII
yjhE	b4282	+	4505228	0	1	4505132	Intergenic	0.5	0.5	1	M-P4h_GAII
yjhE	b4282	+	4507216	0	1	4505132	Intergenic	0.5	0.5	1	LB_GAII
insI1	b4284	-	4505198	0	1	4505489	Intergenic	0.5	0.5	1	LB_GAII
insA	b4294	-	4516317	0	1	4516550	Intergenic	0.5	0.5	1	M-P4h_GAII
insA	b4294	-	4516317	0	1	4516550	Intergenic	0.5	0.5	1	M-P4h_GAII
insA	b4294	-	4516317	0	1	4516550	Intergenic	0.5	0.5	1	M-P4h_GAII
insA	b4294	-	4516317	0	1	4516550	Intergenic	0.5	0.5	1	M-P4h_GAII
insA	b4294	-	4516317	0	1	4516550	Intergenic	0.5	0.5	1	M-P4h_GAII
insA	b4294	-	4516317	0	1	4516550	Intergenic	0.5	0.5	1	M-P4h_GAII
insA	b4294	-	4516317	0	1	4516550	Intergenic	0.5	0.5	1	M-P4h_GAII
insA	b4294	-	4516312	0	1	4516550	Intergenic	0.5	0.5	1	LB_GAII
insB1	b4576	+	4517913	0	3	4517247	Intergenic	0.125	0.5	1	M-P4h_GAII
insB1	b4576	+	4517913	0	3	4517247	Intergenic	0.125	0.5	1	M-P4h_GAII
insB1	b4576	+	4517913	0	3	4517247	Intergenic	0.125	0.5	1	M-P4h_GAII
insB1	b4576	+	4517913	0	3	4517247	Intergenic	0.125	0.5	1	M-P4h_GAII
insB1	b4576	+	4517913	0	3	4517247	Intergenic	0.125	0.5	1	M-P4h_GAII
insB1	b4576	+	4517913	0	3	4517247	Intergenic	0.125	0.5	1	M-P4h_GAII
insB1	b4576	+	4517913	0	3	4517247	Intergenic	0.125	0.5	1	M-P4h_GAII
insB1	b4576	+	4518969	0	1	4517247	Intergenic	0.5	0.5	1	LB_GAII
ryjB	b4624	+	4526521	0	1	4526089	Intergenic	0.5	0.5	1	M-P4h_GAII
ryjB	b4624	+	4526723	0	1	4526089	Intergenic	0.5	0.5	1	LB_GAII
yjhX	b4566	-	4531809	5	24	4531819	Intergenic	0.000273056	0.0201056	2	LB_GAII	M-P4h_GAII
yjhX	b4566	-	4531810	0	1	4531819	Intergenic	0.5	0.5	1	HS15min_GAII
fimB	b4312	+	4539619	0	1	4539582	Intergenic	0.5	0.5	1	LB_GAII
fimA	b4314	+	4541734	23	26	4541686	Intergenic	0.387725	0.5	1	M-P4h_GAII
fimH	b4320	+	4547868	0	1	4547733	Intergenic	0.5	0.5	1	M-P4h_GAII
fimH	b4320	+	4549416	0	1	4547733	Intergenic	0.5	0.5	1	LB_GAII
uxuR	b4324	+	4553499	0	1	4553372	Intergenic	0.5	0.5	1	LB_GAII
iraD	b4326	+	4558763	0	34	4555408	Intergenic	5.82077e-11	1.01791e-08	1	M-P4h_GAII
iraD	b4326	+	4557736	0	1	4555408	Intergenic	0.5	0.5	1	LB_GAII
iraD	b4326	+	4555800	0	1	4555408	Intergenic	0.5	0.5	1	HS15min_GAII
kptA	b4331	+	4559573	0	1	4559507	Intergenic	0.5	0.5	1	LB_GAII
symR	b4625	+	4577940	0	6	4577934	Intergenic	0.015625	0.475204	1	M-P4h_GAII
mrr	b4351	+	4587517	0	2	4585886	Intergenic	0.25	0.5	1	M-P4h_GAII
mrr	b4351	+	4587718	0	1	4585886	Intergenic	0.5	0.5	1	LB_GAII
mrr	b4351	+	4587081	0	3	4585886	Intergenic	0.125	0.5	1	HS15min_GAII
tsr	b4355	+	4592503	0	1	4591335	Intergenic	0.5	0.5	1	LB_GAII
yjjZ	b4567	+	4604513	0	1	4604063	Intergenic	0.5	0.5	1	LB_GAII
prfC	b4375	+	4609091	0	1	4609026	Intergenic	0.5	0.5	1	HS15min_GAII
ytjA	b4568	+	4610352	0	3	4610312	Intergenic	0.125	0.5	1	M-P4h_GAII
ytjA	b4568	+	4610328	0	1	4610312	Intergenic	0.5	0.5	1	HS15min_GAII
ytjA	b4568	+	4610365	0	2	4610312	Intergenic	0.25	0.5	1	LB_GAII
yjjV	b4378	+	4612288	0	1	4612283	Intergenic	0.5	0.5	1	M-P4h_GAII
yjjV	b4378	+	4612284	2	4	4612283	Intergenic	0.34375	0.5	1	LB_GAII
deoD	b4384	+	4619661	0	1	4619625	Intergenic	0.5	0.5	1	M-P4h_GAII
deoD	b4384	+	4619676	0	1	4619625	Intergenic	0.5	0.5	1	HS15min_GAII
deoD	b4384	+	4619697	0	1	4619625	Intergenic	0.5	0.5	1	LB_GAII
nadR	b4390	+	4628656	0	1	4626570	Intergenic	0.5	0.5	1	LB_GAII
trpR	b4393	+	4631290	5	7	4631109	Intergenic	0.387207	0.5	1	M-P4h_GAII
ytjC	b4395	+	4633467	0	1	4632467	Intergenic	0.5	0.5	1	HS15min_GAII
yjjY	b4402	+	4638855	11	13	4638565	Intergenic	0.41941	0.5	1	LB_GAII

## Sheet: Pred. vs. confirmed TSS
Locus_tag	Predicted_TSS	Known_TSS	Distance
b0114	122969	122969	0
b0119	134339	134339	0
b0329	345656	345656	0
b0336	354108	354108	0
b0814	849434	849434	0
b0836	877440	877440	0
b0839	879858	879858	0
b0848	889111	889111	0
b0853	892149	892149	0
b0894	940046	940046	0
b0990	1050528	1050528	0
b1048	1108478	1108478	0
b1446	1515636	1515636	0
b1452	1521248	1521248	0
b1583	1653733	1653733	0
b1614	1687818	1687818	0
b1641	1717776	1717776	0
b1656	1733349	1733349	0
b1661	1739225	1739225	0
b1677	1755407	1755407	0
b1729	1808906	1808906	0
b1779	1860621	1860621	0
b1927	2004156	2004156	0
b1981	2051590	2051590	0
b2114	2192290	2192290	0
b2133	2220176	2220176	0
b2154	2241903	2241903	0
b2175	2267832	2267832	0
b2234	2342780	2342780	0
b2369	2481652	2481652	0
b2435	2550264	2550264	0
b2504	2627274	2627274	0
b2620	2752854	2752854	0
b2837	2974591	2974591	0
b2989	3136722	3136722	0
b3089	3237885	3237885	0
b3207	3346447	3346447	0
b3212	3352533	3352533	0
b3365	3492009	3492009	0
b3472	3607940	3607940	0
b3499	3643349	3643349	0
b3526	3677415	3677415	0
b3644	3814671	3814671	0
b3648	3819409	3819409	0
b3655	3828454	3828454	0
b3778	3958672	3958672	0
b3823	4005749	4005749	0
b3939	4126658	4126658	0
b3997	4195715	4195715	0
b3999	4197503	4197503	0
b4056	4268237	4268237	0
b4070	4285695	4285695	0
b4111	4328343	4328343	0
b4217	4437436	4437436	0
b4233	4453783	4453783	0
b0116	127614	127613	1
b0336	354109	354108	1
b0447	467580	467581	1
b0721	754177	754178	1
b1623	1700227	1700228	1
b1641	1717775	1717776	1
b1661	1739224	1739225	1
b1761	1840330	1840331	1
b1821	1903485	1903486	1
b1833	1914258	1914259	1
b1876	1958028	1958029	1
b1902	1984820	1984821	1
b1905	1986705	1986706	1
b2175	2267831	2267832	1
b2185	2280462	2280463	1
b2499	2619178	2619179	1
b2630	2763916	2763917	1
b2805	2937342	2937343	1
b2936	3079869	3079868	1
b2989	3136721	3136722	1
b3001	3145883	3145884	1
b3180	3325780	3325781	1
b3472	3607939	3607940	1
b3493	3635635	3635636	1
b3654	3826943	3826944	1
b3847	4029152	4029153	1
b3908	4098781	4098782	1
b4043	4255109	4255110	1
b4054	4265104	4265105	1
b4142	4368638	4368639	1
b4162	4389583	4389584	1
b4207	4426930	4426931	1
b0031	28287	28289	2
b0200	222804	222806	2
b0441	461075	461077	2
b0447	467579	467581	2
b0450	471779	471781	2
b0468	490081	490083	2
b0469	490532	490534	2
b0474	496357	496359	2
b0750	781222	781224	2
b0781	816049	816051	2
b0786	819079	819081	2
b1432	1501679	1501681	2
b1623	1700226	1700228	2
b1658	1735710	1735712	2
b1844	1924122	1924124	2
b1929	2006262	2006264	2
b2290	2405531	2405533	2
b2369	2481650	2481652	2
b2682	2807589	2807591	2
b2765	2890211	2890213	2
b3040	3180443	3180445	2
b3059	3202675	3202677	2
b3071	3214773	3214775	2
b3648	3819407	3819409	2
b3744	3925154	3925152	2
b3747	3929280	3929282	2
b4054	4265103	4265105	2
b4055	4267377	4267379	2
b4056	4268235	4268237	2
b4144	4370782	4370784	2
b4207	4426929	4426931	2
b0215	236019	236022	3
b0391	407372	407375	3
b0801	835538	835541	3
b1109	1165246	1165249	3
b1266	1321212	1321215	3
b2114	2192293	2192290	3
b2584	2717950	2717953	3
b2989	3136719	3136722	3
b3029	3171139	3171142	3
b3087	3235289	3235286	3
b3103	3250282	3250285	3
b3408	3538077	3538080	3
b3552	3714525	3714528	3
b3639	3810721	3810724	3
b4065	4277942	4277939	3
b4142	4368636	4368639	3
b0032	29551	29555	4
b0118	131515	131519	4
b0162	182442	182446	4
b0391	407371	407375	4
b0801	835537	835541	4
b1193	1242349	1242353	4
b4529	1439043	1439047	4
b1740	1820456	1820460	4
b1904	1986217	1986221	4
b2019	2088157	2088161	4
b2834	2969585	2969589	4
b2898	3039300	3039304	4
b3128	3273225	3273229	4
b4450	3348595	3348599	4
b3644	3814675	3814671	4
b3744	3925148	3925152	4
b3863	4044966	4044962	4
b3936	4124932	4124936	4
b4022	4228356	4228360	4
b1421	1490461	1490466	5
b1787	1871563	1871568	5
b2414	2530360	2530365	5
b3357	3484069	3484074	5
b3644	3814676	3814671	5
b4025	4231744	4231749	5
b4235	4455963	4455968	5
b0104	113390	113396	6
b0440	460546	460540	6
b0946	1005069	1005075	6
b0990	1050522	1050528	6
b1281	1339888	1339894	6
b1614	1687812	1687818	6
b1723	1804382	1804376	6
b1729	1808900	1808906	6
b1905	1986700	1986706	6
b4217	4437430	4437436	6
b0125	141354	141361	7
b0750	781217	781224	7
b0911	961109	961116	7
b0919	970941	970934	7
b2232	2337555	2337562	7
b2410	2524955	2524948	7
b3029	3171135	3171142	7
b3523	3672790	3672783	7
b1036	1099511	1099519	8
b2936	3079860	3079868	8
b2980	3126217	3126225	8
b3997	4195707	4195715	8
b4056	4268229	4268237	8
b0474	496350	496359	9
b1187	1234126	1234135	9
b1740	1820451	1820460	9
b2620	2752845	2752854	9
b3908	4098773	4098782	9
b4144	4370775	4370784	9
b0453	474520	474530	10
b1583	1653723	1653733	10
b2019	2088151	2088161	10
b2331	2446594	2446604	10
b3089	3237875	3237885	10
b1055	1116007	1115996	11
b1223	1277144	1277155	11
b2916	3057740	3057751	11
b4212	4432117	4432106	11
b4355	4589645	4589656	11
b4372	4605793	4605804	11
b0008	8191	8203	12
b1116	1174615	1174627	12
b1729	1808894	1808906	12
b1757	1837452	1837464	12
b0104	113383	113396	13
b1275	1331785	1331798	13
b1583	1653746	1653733	13
b1651	1725825	1725838	13
b2834	2969576	2969589	13
b3774	3955926	3955939	13
b3863	4044949	4044962	13
b3983	4176377	4176390	13
b0814	849628	849642	14
b1651	1725824	1725838	14
b1685	1763184	1763170	14
b4212	4432120	4432106	14
b3983	4176375	4176390	15
b4314	4541006	4541021	15
b1048	1108462	1108478	16
b4529	1439031	1439047	16
b2019	2088177	2088161	16
b0119	134322	134339	17
b2911	3053996	3053979	17
b3655	3828437	3828454	17
b0817	852342	852360	18
b1205	1257943	1257961	18
b4055	4267397	4267379	18
b0287	302179	302198	19
b1281	1339913	1339894	19
b1876	1958010	1958029	19
b2521	2650490	2650471	19
b3495	3637941	3637960	19
b3639	3810743	3810724	19
b3885	4073552	4073571	19
b0726	757788	757808	20
b0817	852340	852360	20
b1853	1934593	1934613	20
b0125	141340	141361	21
b0287	302177	302198	21
b1243	1298715	1298694	21
b1723	1804355	1804376	21
b3885	4073550	4073571	21
b1205	1257939	1257961	22
b1272	1327304	1327326	22
b3087	3235264	3235286	22
b3553	3715288	3715310	22
b0002	288	311	23
b0287	302175	302198	23
b2159	2248810	2248833	23
b1243	1298718	1298694	24
b0919	970909	970934	25
b3071	3214750	3214775	25
b3364	3490566	3490541	25
b3774	3955914	3955939	25
b1243	1298720	1298694	26
b1601	1671888	1671914	26
b0437	455774	455801	27
b2499	2619152	2619179	27
b0441	461049	461077	28
b0946	1005047	1005075	28
b0118	131490	131519	29
b3255	3403166	3403195	29
b1101	1156960	1156990	30
b3556	3717912	3717942	30
b4055	4267409	4267379	30
b0910	960354	960386	32
b1406	1472181	1472213	32
b1836	1919748	1919780	32
b3600	3772407	3772439	32
b0721	754145	754178	33
b1101	1156957	1156990	33
b1635	1712375	1712342	33
b0200	222772	222806	34
b0926	982237	982271	34
b1635	1712376	1712342	34
b3495	3637926	3637960	34
b1109	1165214	1165249	35
b0919	970898	970934	36
b1055	1115959	1115996	37
b1658	1735675	1735712	37
b2232	2337525	2337562	37
b3001	3145847	3145884	37
b3556	3717905	3717942	37
b3961	4156443	4156480	37
b1136	1194193	1194231	38
b4015	4215104	4215066	38
b0726	757769	757808	39
b1482	1554590	1554629	39
b2494	2614009	2614048	39
b0436	454179	454219	40
b0946	1005035	1005075	40
b1414	1485188	1485228	40
b1902	1984781	1984821	40
b4147	4373639	4373679	40
b1189	1236752	1236793	41
b1325	1386939	1386898	41
b1328	1389929	1389971	42
b1817	1899917	1899959	42
b3836	4019891	4019933	42
b3916	4105401	4105443	42
b0382	400542	400586	44
b0965	1027106	1027150	44
b1281	1339850	1339894	44
b1740	1820416	1820460	44
b3459	3595937	3595981	44
b0439	457990	458035	45
b2595	2734092	2734047	45
b0437	455755	455801	46
b1304	1366016	1366062	46
b2936	3079822	3079868	46
b3237	3382652	3382698	46
b3572	3737649	3737697	48
b1661	1739176	1739225	49
b2839	2976968	2977017	49
b3526	3677366	3677415	49
b4148	4374878	4374927	49
b1136	1194181	1194231	50
b2916	3057701	3057751	50
b4200	4422998	4423048	50
b0118	131468	131519	51
b0220	240283	240334	51
b1415	1486183	1486234	51
b3511	3654983	3655034	51
b3512	3655772	3655823	51
b4252	4472808	4472859	51
b0382	400534	400586	52
b0814	849382	849434	52
b3863	4044907	4044962	55
b0174	194845	194901	56
b0576	601095	601152	57
b0807	841479	841536	57
b1252	1309024	1309081	57
b1817	1899901	1899959	58
b4226	4447727	4447669	58
b1817	1899900	1899959	59
b3291	3435962	3436021	59
b0643	674156	674216	60
b1127	1184986	1185046	60
b1461	1530993	1531054	61
b1482	1554568	1554629	61
b3612	3783202	3783263	61
b0032	29493	29555	62
b1189	1236731	1236793	62
b1723	1804314	1804376	62
b4207	4426869	4426931	62
b0238	255855	255918	63
b1276	1333741	1333804	63
b1902	1984758	1984821	63
b2765	2890150	2890213	63
b1342	1405985	1406049	64
b1539	1625451	1625515	64
b2765	2890149	2890213	64
b0325	341997	342062	65
b0710	741956	742021	65
b2611	2745888	2745953	65
b4443	2940655	2940720	65
b3291	3435956	3436021	65
b3493	3635571	3635636	65
b0598	629015	629081	66
b0763	794219	794285	66
b1656	1733282	1733349	67
b3075	3219392	3219459	67
b1924	2001792	2001860	68
b1983	2054773	2054841	68
b2494	2613980	2614048	68
b0958	1020242	1020172	70
b1272	1327256	1327326	70
b1179	1226903	1226832	71
b1779	1860550	1860621	71
b3831	4014339	4014410	71
b4255	4476397	4476468	71
b0910	960314	960386	72
b0925	980081	980153	72
b1276	1333732	1333804	72
b1179	1226906	1226832	74
b2597	2735072	2735146	74
b3187	3331584	3331658	74
b1482	1554554	1554629	75
b0104	113320	113396	76
b0699	728230	728306	76
b0932	989738	989814	76
b4155	4380565	4380641	76
b0220	240257	240334	77
b1275	1331721	1331798	77
b4054	4265027	4265105	78
b2414	2530286	2530365	79
b3255	3403116	3403195	79
b0171	191744	191824	80
b4595	1306707	1306787	80
b2916	3057671	3057751	80
b1809	1891292	1891373	81
b0437	455719	455801	82
b0910	960303	960386	83
b3847	4029070	4029153	83
b0801	835457	835541	84
b2141	2228541	2228625	84
b0329	345571	345656	85
b1127	1184961	1185046	85
b4457	4048972	4049057	85
b0325	341976	342062	86
b4200	4422962	4423048	86
b0215	235935	236022	87
b0699	728218	728306	88
b2597	2735058	2735146	88
b2966	3107458	3107546	88
b1779	1860532	1860621	89
b0242	259501	259592	91
b1195	1243810	1243901	91
b0839	879748	879841	93
b4255	4476375	4476468	93
b0238	255824	255918	94
b0426	443788	443882	94
b0791	823730	823824	94
b0699	728211	728306	95
b2501	2620905	2621000	95
b2597	2735051	2735146	95
b3831	4014315	4014410	95
b3972	4169962	4170057	95
b0413	432105	432202	97
b2141	2228527	2228625	98
b0866	903655	903754	99
b3255	3403096	3403195	99
b3357	3483975	3484074	99
b1761	1840231	1840331	100
b2234	2342680	2342780	100
b3468	3603696	3603797	101
b0791	823722	823824	102
b1704	1786342	1786444	102
b0889	931551	931654	103
b0889	931549	931654	105
b4148	4374822	4374927	105
b4214	4434696	4434591	105
b1256	1311909	1312016	107
b1449	1516916	1517023	107
b4148	4374820	4374927	107
b0836	877331	877440	109
b1256	1311906	1312016	110
b1981	2051480	2051590	110
b0828	865649	865760	111
b0401	418591	418705	114
b0791	823709	823824	115
b3972	4169942	4170057	115
b1406	1472097	1472213	116
b1256	1311899	1312016	117
b3496	3638773	3638890	117
b3928	4116331	4116449	118
b1205	1257842	1257961	119
b4457	4048936	4049057	121
b1704	1786321	1786444	123
b3040	3180319	3180445	126
b4025	4231623	4231749	126
b0401	418578	418705	127
b3619	3791834	3791962	128
b2521	2650341	2650471	130
b0754	784681	784813	132
b0242	259458	259592	134
b3403	3530679	3530814	135
b4208	4427699	4427834	135
b4226	4447804	4447669	135
b0754	784677	784813	136
b4456	3984317	3984455	138
b0680	705143	705282	139
b0008	8061	8203	142
b3619	3791817	3791962	145
b0932	989667	989814	147
b3599	3770065	3770212	147
b3599	3770064	3770212	148
b4457	4048907	4049057	150
b2290	2405381	2405533	152
b3987	4179000	4179160	160
b0436	454058	454219	161
b1677	1755244	1755407	163
b3403	3530650	3530814	164
b3612	3783099	3783263	164
b3703	3882091	3882255	164
b3703	3882085	3882255	170
b0710	741849	742021	172
b1676	1753468	1753644	176
b0889	931477	931654	177
b3928	4116270	4116449	179
b1981	2051408	2051590	182
b4456	3984272	3984455	183
b0953	1014735	1014926	191
b1414	1485037	1485228	191
b3829	4010907	4011102	195
b3942	4131618	4131813	195
b4214	4434392	4434591	199
b1976	2041426	2041628	202
b4208	4427627	4427834	207
b3403	3530601	3530814	213
b4042	4254265	4254480	215
b0953	1014700	1014926	226
b4456	3984226	3984455	229
b3619	3791732	3791962	230
b1809	1891137	1891373	236
b1193	1242116	1242353	237
b4613	3646246	3646005	241
b1015	1078260	1078511	251
b3966	4161422	4161675	253
b0710	741765	742021	256
b4042	4254223	4254480	257
b3963	4158783	4159045	262
b1342	1405782	1406049	267
b3764	3945814	3946081	267
b1876	1957757	1958029	272
b0733	770332	770609	277
b1976	2041346	2041628	282
b0733	770325	770609	284
b2464	2576332	2576627	295
b3396	3520553	3520848	295
b4529	1438744	1439047	303
b0413	431895	432202	307
b3764	3945771	3946081	310
b3858	4039759	4040071	312
b2410	2524626	2524948	322
b3825	4006833	4007160	327
b1136	1193897	1194231	334
b0828	865424	865760	336
b3523	3672443	3672783	340
b1676	1753301	1753644	343
b1676	1753299	1753644	345
b3858	4039719	4040071	352
b3147	3291038	3291391	353
b0733	770253	770609	356
b3352	3478879	3479240	361
b2630	2763549	2763917	368
b0965	1026773	1027150	377
b2630	2763537	2763917	380
b1272	1326939	1327326	387
b4613	3646394	3646005	389
b3936	4124538	4124936	398
b3825	4006761	4007160	399
b3549	3710604	3711014	410
b3928	4116036	4116449	413
b3495	3637540	3637960	420
b4052	4261873	4262306	433
b3233	3377705	3378148	443
b2393	2510575	2511031	456
b3426	3559523	3559994	471
b0426	443389	443882	493
b1179	1226336	1226832	496
b0881	921531	922054	523
b4200	4422524	4423048	524
b1727	1806811	1807348	537
b3980	4173354	4173892	538
b0605	637508	638054	546
b4255	4475922	4476468	546
b2393	2510472	2511031	559
b4022	4227796	4228360	564
b2595	2733482	2734047	565
b1304	1365483	1366062	579
b4147	4373096	4373679	583
b0956	1017091	1017682	591
b2794	2922700	2923340	640
b3357	3483430	3484074	644
b3980	4173220	4173892	672
b0413	431529	432202	673
b2580	2714034	2714708	674
b2595	2733373	2734047	674
b3426	3559285	3559994	709
b3980	4173182	4173892	710
b0754	784102	784813	711
b0817	851632	852360	728
b1252	1308345	1309081	736
b0687	711397	712139	742
b0687	711395	712139	744
b3549	3710241	3711014	773
b3040	3179617	3180445	828
b1304	1365209	1366062	853
b0687	711275	712139	864
b3536	3693560	3694466	906
b0605	637116	638054	938
b3187	3330630	3331658	1028
b0605	637001	638054	1053
b4450	3347528	3348599	1071
b4147	4372516	4373679	1163
b4052	4261141	4262306	1165
b3858	4038878	4040071	1193
b4484	4102605	4103808	1203
b1187	1232918	1234135	1217
b3233	3376850	3378148	1298
b4595	1305369	1306787	1418
b4162	4388152	4389584	1432
b0932	988375	989814	1439
b0848	887607	889111	1504
b3764	3944573	3946081	1508
b3426	3558477	3559994	1517
b3364	3489019	3490541	1522
b1193	1240828	1242353	1525
b2154	2240313	2241903	1590
b4162	4387946	4389584	1638
b2521	2648665	2650471	1806
b1234	1286466	1288329	1863
b1526	1610914	1612804	1890
b3196	3336265	3338235	1970
b1234	1286336	1288329	1993
b2154	2239882	2241903	2021
b2296	2409431	2411478	2047
b2296	2409430	2411478	2048
b2296	2409412	2411478	2066
b2331	2444293	2446604	2311
b4443	2938379	2940720	2341
b3781	3961332	3963673	2341
b0126	145090	142703	2387
b3847	4026685	4029153	2468
b2464	2574066	2576627	2561
b1853	1931995	1934613	2618
b2133	2217420	2220176	2756
b0880	924826	921899	2927
b2232	2334604	2337562	2958
b2794	2920279	2923340	3061
b0880	925010	921899	3111
b2331	2443450	2446604	3154
b0880	925079	921899	3180
b2910	3050243	3053511	3268
b3180	3322426	3325781	3355
b3936	4121550	4124936	3386
b0866	899909	903754	3845
b0866	899891	903754	3863
b1641	1713759	1717776	4017
b2910	3049279	3053511	4232
b3806	3984665	3988975	4310
b2910	3049029	3053511	4482
b0643	669303	674216	4913
b4261	4478969	4484035	5066
b0643	668575	674216	5641
b3180	3319930	3325781	5851
b0662	688370	694300	5930
b0200	216712	222806	6094
b3703	3875577	3882255	6678

## Sheet: Sig_Pred. vs. confirmed TSS
Locus_tag	Predicted_TSS	Known_TSS	Distance
b0114	122969	122969	0
b0990	1050528	1050528	0
b1656	1733349	1733349	0
b1677	1755407	1755407	0
b3089	3237885	3237885	0
b3212	3352533	3352533	0
b3365	3492009	3492009	0
b3472	3607940	3607940	0
b3648	3819409	3819409	0
b0836	877440	877440	0
b1446	1515636	1515636	0
b2504	2627274	2627274	0
b3939	4126658	4126658	0
b2369	2481652	2481652	0
b4070	4285695	4285695	0
b0119	134339	134339	0
b4233	4453783	4453783	0
b2114	2192290	2192290	0
b2989	3136722	3136722	0
b0894	940046	940046	0
b2435	2550264	2550264	0
b0814	849434	849434	0
b3526	3677415	3677415	0
b3999	4197503	4197503	0
b0336	354108	354108	0
b3655	3828454	3828454	0
b1614	1687818	1687818	0
b0329	345656	345656	0
b1661	1739225	1739225	0
b3778	3958672	3958672	0
b1927	2004156	2004156	0
b3644	3814671	3814671	0
b3823	4005749	4005749	0
b0853	892149	892149	0
b3997	4195715	4195715	0
b2185	2280462	2280463	1
b2805	2937342	2937343	1
b2936	3079869	3079868	1
b1833	1914258	1914259	1
b0474	496357	496359	2
b0031	28287	28289	2
b2290	2405531	2405533	2
b1929	2006262	2006264	2
b1844	1924122	1924124	2
b4142	4368636	4368639	3
b3552	3714525	3714528	3
b0032	29551	29555	4
b4025	4231744	4231749	5
b0125	141354	141361	7
b2916	3057740	3057751	11
b0008	8191	8203	12
b1275	1331785	1331798	13
b4314	4541006	4541021	15
b2911	3053996	3053979	17
b3556	3717912	3717942	30
b3600	3772407	3772439	32
b2494	2614009	2614048	39
b0946	1005035	1005075	40
b0382	400542	400586	44
b2595	2734092	2734047	45
b1342	1405985	1406049	64
b1539	1625451	1625515	64
b1127	1184961	1185046	85
b3357	3483975	3484074	99
b1704	1786342	1786444	102
b0889	931551	931654	103
b0436	454058	454219	161
b3829	4010907	4011102	195
b3966	4161422	4161675	253
b0880	924826	921899	2927
