# Supplementary material for: An empirical strategy to detect bacterial transcript structure from directional RNA-seq transcriptome data
Source: BMC Genomics. 2015 May 7;16(1):359. doi: 10.1186/s12864-015-1555-8 (PMC4422608; doi:10.1186/s12864-015-1555-8)
Supplement: Additional file 3: — Operon list for chromosomally-encoded genes of S. Typhimurium 14028s. Description of data: Operon Start-End: nucleotide positions as listed in the S. Typhimurium 14028s genome (NC_016856). Gene(s): Gene names as listed in the annotated genome record. Operon-type: Listed as described in Figure 6. Annotation: Description of how the operons were defined – as described in the Results section of the main text. [file 12864_2015_1555_MOESM3_ESM.xls]

## Sheet: ST14028s
Operon	Operon Start-End	Strand	Gene(s)	Operon type	Annotation
thrL	190-255	+	thrL	Orphan-like	TSS and TTS identified from multiple RNA-seq libraries
thrABC	337-5020	+	thrA,thrB,thrC	Multiple-gene	Validation of co-expression by multiple RNA-seq libraries (0.91);operon TSS identified from multiple RNA-seq libraries
yaaA	5114-5887	-	yaaA	Orphan-like	TSS or TTS predicted from multiple RNA-seq libraries
yaaJ	5966-7396	-	yaaJ	Orphan-like	TSS or TTS predicted from multiple RNA-seq libraries
talB	7665-8618	+	talB	Orphan	Inferred according to the intergenic distance
mogA	8729-9319	+	mogA	Orphan-like	TSS and TTS identified from multiple RNA-seq libraries
yaaI-htgA-yaaH	9376-11245	-	yaaI,htgA,yaaH	Multiple-gene	Inferred from intergenic distance
STM14_0012	11257-11424	+	STM14_0012	Orphan-like	TSS or TTS predicted from multiple RNA-seq libraries
dnaKJ	11593-14734	+	dnaK,dnaJ	Multiple-gene	Validation of co-expression by multiple RNA-seq libraries (0.92);operon TSS and TTS identified from multiple RNA-seq libraries
STM0015-0016-0017	14845-16432	+	STM14_0015,STM14_0016,STM14_0017	Multiple-gene	Inferred from intergenic distance
STM0020-0019-0018	16493-17741	-	STM14_0020,STM14_0019,STM14_0018	Multiple-gene	Inferred from intergenic distance
STM0021--0025	17665-24039	+	STM14_0021,STM14_0022,STM14_0023,STM14_0024,STM14_0025	Multiple-gene	Inferred from intergenic distance
STM14_0026	24094-24198	-	STM14_0026	Orphan	Inferred according to the intergenic distance
STM0027--STM0036	24316-32445	+	STM14_0027,bcfA,bcfB,bcfC,bcfD,bcfE,bcfF,bcfG,bcfH,STM14_0036	Multiple-gene	Inferred from intergenic distance
STM14_0037	32545-32994	-	STM14_0037	Orphan	Inferred according to the intergenic distance
STM14_0038	33364-34368	+	STM14_0038	Orphan	Inferred according to the intergenic distance
STM14_0039	34376-34816	-	STM14_0039	Orphan	Inferred according to the intergenic distance
STM14_0040	34828-34974	+	STM14_0040	Orphan	Inferred according to the intergenic distance
STM14_0041	35339-37057	+	STM14_0041	Orphan	Inferred according to the intergenic distance
STM0043-0042	37103-39534	-	STM14_0043,STM14_0042	Multiple-gene	Inferred from intergenic distance
STM0044--0047	40131-46027	+	STM14_0044,STM14_0045,STM14_0046,STM14_0047	Multiple-gene	Inferred from intergenic distance
nhaAR	46190-48317	+	nhaA,nhaR	Multiple-gene	Validation of co-expression by multiple RNA-seq libraries (0.91);operon TSS and TTS identified from multiple RNA-seq libraries
STM0051-0050	48372-51824	-	STM14_0051,STM14_0050	Multiple-gene	Inferred from intergenic distance
rpsT	52280-52543	-	rpsT	Orphan	Inferred according to the intergenic distance; TSS and TTS identified from multiple RNA-seq libraries
yaaY	52649-52864	+	yaaY	Orphan-like	TSS or TTS predicted from multiple RNA-seq libraries
ribF--ispH	52872-58746	+	ribF,ileS,lspA,STM14_0057,slpA,ispH	Multiple-gene	Validation of co-expression by multiple RNA-seq libraries (0.92);operon TSS and TTS identified from multiple RNA-seq libraries
STM60-rihC	58946-61084	+	STM14_0060,rihC	Multiple-gene	Validation of co-expression by multiple RNA-seq libraries (0.87);operon TTS identified from multiple RNA-seq libraries
STM63-62	61106-63413	-	STM14_0063,STM14_0062	Multiple-gene	Validation of co-expression by multiple RNA-seq libraries (0.85)
citC2D2E2F2X2G2	68637-73837	+	citC2,citD2,citE2,citF2,citX2,citG2	Multiple-gene	Inferred from intergenic distance
dapB	74017-74838	+	dapB	Orphan-like	TSS and TTS identified from multiple RNA-seq libraries
STM14_0076	74964-75239	-	STM14_0076	Orphan	Inferred according to the intergenic distance
carAB	75881-80275	+	carA,carB	Multiple-gene	Validation of co-expression by multiple RNA-seq libraries (0.84);operon TSS identified from multiple RNA-seq libraries
STM79-tnpA1	80354-80957	+	STM14_0079,tnpA_1	Multiple-gene	Validation of co-expression by multiple RNA-seq libraries (0.55);operon TSS identified from multiple RNA-seq libraries
caiF	81260-81655	+	caiF	Orphan	Inferred according to the intergenic distance
caiTA-STM0086-caiBCDE	81732-88915	-	caiT,caiA,STM14_0086,caiB,caiC,caiD,caiE	Multiple-gene	Inferred from intergenic distance
STM0089-fixABCX-yaaU	89119-94230	+	STM14_0089,fixA,fixB,fixC,fixX,yaaU	Multiple-gene	Inferred from intergenic distance
STM14_0095	94319-94549	+	STM14_0095	Orphan-like	TSS and TTS identified from multiple RNA-seq libraries
STM14_0096	94843-95259	+	STM14_0096	Orphan	Inferred according to the intergenic distance; TSS and TTS identified from multiple RNA-seq libraries
STM14_0097	95263-95379	-	STM14_0097	Orphan	Inferred according to the intergenic distance
STM14_0098	95483-95773	-	STM14_0098	Orphan-like	TSS and TTS identified from multiple RNA-seq libraries
STM14_0099	95983-96177	+	STM14_0099	Orphan	Inferred according to the intergenic distance
STM0100-0102	96671-99019	+	STM14_0100,STM14_0102	Multiple-gene	Inferred from intergenic distance
STM14_0101	98644-98802	-	STM14_0101	Orphan	Inferred according to the intergenic distance
yabF-kefC	98967-101352	+	yabF,kefC	Multiple-gene	Inferred from intergenic distance;operon TSS identified from multiple RNA-seq libraries
STM14_0105	101349-101474	-	STM14_0105	Orphan	Inferred according to the intergenic distance
folA	101551-102030	+	folA	Orphan-like	TSS and TTS identified from multiple RNA-seq libraries
surA--apaGH	102136-106468	-	surA,pdxA_1,ksgA,apaG,apaH	Multiple-gene	Validation of co-expression by multiple RNA-seq libraries (0.91)
STM113-imp	106522-109053	-	STM14_0113,imp	Multiple-gene	Validation of co-expression by multiple RNA-seq libraries (0.86)
djlA	109136-109948	+	djlA	Orphan	Inferred according to the intergenic distance; TSS and TTS identified from multiple RNA-seq libraries
STM118--rluA	110043-116941	-	STM14_0118,polB,hepA,rluA	Multiple-gene	Validation of co-expression by multiple RNA-seq libraries (0.77)
STM14_0119	117528-117947	+	STM14_0119	Orphan	Inferred according to the intergenic distance
araBAD	117953-122011	-	araB,araA,araD	Multiple-gene	Inferred from intergenic distance
araC-yabI	122352-124083	+	araC,yabI	Multiple-gene	Inferred from intergenic distance
STM130--thiPQ	124122-129492	-	STM14_0130,yabN,STM14_0128,tbpA,thiP,thiQ	Multiple-gene	Partly validation of co-expression by multiple RNA-seq libraries
leuABCD	129769-134450	-	leuA,leuB,leuC,leuD	Multiple-gene	Validation of co-expression by multiple RNA-seq libraries (0.92)
leuL	134538-134624	-	leuL	Orphan-like	TSS and TTS identified from multiple RNA-seq libraries
STM14_0136	134689-134793	-	STM14_0136	Orphan	Inferred according to the intergenic distance
STM0137-leuO	135067-136225	+	STM14_0137,leuO	Multiple-gene	Inferred from intergenic distance
ilvIH	136610-138765	+	ilvI,ilvH	Multiple-gene	Inferred from intergenic distance;operon TTS identified from multiple RNA-seq libraries
STM14_0141	138755-138877	-	STM14_0141	Orphan	Inferred according to the intergenic distance
fruR	139049-140053	+	fruR	Orphan	Inferred according to the intergenic distance
STM14_0143	140204-140338	-	STM14_0143	Orphan	Inferred according to the intergenic distance
STM14_0144	140496-140633	+	STM14_0144	Orphan-like	TSS or TTS predicted from multiple RNA-seq libraries
yabB--murGC	140659-153330	+	yabB,mraW,ftsL,ftsI,murE,murF,mraY,murD,ftsW,murG,murC	Multiple-gene	Validation of co-expression by multiple RNA-seq libraries (0.86);operon TSS and TTS identified from multiple RNA-seq libraries
ddl2-ftsQA	153323-156334	+	ddl_2,ftsQ,ftsA	Multiple-gene	Validation of co-expression by multiple RNA-seq libraries (0.97)
ftsZ-lpxC	156395-158564	+	ftsZ,lpxC	Multiple-gene	Validation of co-expression by multiple RNA-seq libraries (0.6);operon TSS and TTS identified from multiple RNA-seq libraries
yacA-secA	158843-162107	+	yacA,secA	Multiple-gene	Validation of co-expression by multiple RNA-seq libraries (0.95)
mutT	162259-162654	+	mutT	Orphan-like	TSS or TTS predicted from multiple RNA-seq libraries
STM14_0165	162875-162979	+	STM14_0165	Orphan	Inferred according to the intergenic distance
yacG	162976-163167	-	yacG	Orphan-like	TSS or TTS predicted from multiple RNA-seq libraries
yacF	163177-163920	-	yacF	Orphan-like	TSS or TTS predicted from multiple RNA-seq libraries
coaE	163920-164540	-	coaE	Orphan-like	TSS or TTS predicted from multiple RNA-seq libraries
guaC	164766-165809	+	guaC	Orphan	Inferred according to the intergenic distance
STM0173-ppdD-hofBC	165840-169072	-	STM14_0173,ppdD,hofB,hofC	Multiple-gene	Inferred from intergenic distance
nadC	169086-169979	-	nadC	Orphan-like	TSS or TTS predicted from multiple RNA-seq libraries
ampDE	170067-171481	+	ampD,ampE	Multiple-gene	Validation of co-expression by multiple RNA-seq libraries (0.9);operon TSS identified from multiple RNA-seq libraries
aroP--STM0177	171573-173929	-	aroP,STM14_0179,,STM14_0178,STM14_0177	Multiple-gene	Inferred from intergenic distance
aroP-aceEF-lpdA	174093-183144	-	aroP,aceE,aceF,lpdA	Multiple-gene	Validation of co-expression by multiple RNA-seq libraries (0.95)
STM14_0181	175672-175794	+	STM14_0181	Orphan	Inferred according to the intergenic distance
pdhR	176029-176793	+	pdhR	Orphan-like	TSS or TTS predicted from multiple RNA-seq libraries
STM0186-0187	183222-183717	+	STM14_0186,STM14_0187	Multiple-gene	Inferred from intergenic distance
STM14_0188	183755-184546	-	STM14_0188	Orphan	Inferred according to the intergenic distance
acnB	186562-189159	+	acnB	Orphan	Inferred according to the intergenic distance; TSS and TTS identified from multiple RNA-seq libraries
STM14_0191	189220-190062	-	STM14_0191	Orphan	Inferred according to the intergenic distance; TSS and TTS identified from multiple RNA-seq libraries
yacL	190308-190670	+	yacL	Orphan	Inferred according to the intergenic distance; TSS and TTS identified from multiple RNA-seq libraries
kdgT--STM196	190905-194876	+	kdgT,STM14_0194,pdxA_2,STM14_0196	Multiple-gene	Validation of co-expression by multiple RNA-seq libraries (0.9)
speD	194906-195700	-	speD	Orphan-like	TSS or TTS predicted from multiple RNA-seq libraries
speE	195721-196581	-	speE	Orphan-like	TSS or TTS predicted from multiple RNA-seq libraries
yacC	196688-197035	-	yacC	Orphan-like	TSS or TTS predicted from multiple RNA-seq libraries
cueO	197237-198847	+	cueO	Orphan	Inferred according to the intergenic distance
gcd	198925-201315	-	gcd	Orphan	Inferred according to the intergenic distance; TSS and TTS identified from multiple RNA-seq libraries
hpt	201521-202057	+	hpt	Orphan	Inferred according to the intergenic distance
yadF	202115-202777	-	yadF	Orphan	Inferred according to the intergenic distance
yadGH	202886-204579	+	yadG,yadH	Multiple-gene	Validation of co-expression by multiple RNA-seq libraries (0.74)
STM0210-stiABCH	204696-209966	-	STM14_0210,stiA,stiB,stiC,stiH	Multiple-gene	Inferred from intergenic distance
yadIE	209997-211728	+	yadI,yadE	Multiple-gene	Validation of co-expression by multiple RNA-seq libraries (0.73)
panD	211735-212115	-	panD	Orphan-like	TSS and TTS identified from multiple RNA-seq libraries
folK--panC	212210-214581	-	folK,panB,STM14_0215,panC	Multiple-gene	Validation of co-expression by multiple RNA-seq libraries (0.72)
dksA-yadB-pcnB	214578-217557	-	dksA,yadB,pcnB	Multiple-gene	Validation of co-expression by multiple RNA-seq libraries (0.68)
sfsA	217734-218438	-	sfsA	Orphan-like	TSS or TTS predicted from multiple RNA-seq libraries
ligT	218455-218985	-	ligT	Orphan-like	TSS or TTS predicted from multiple RNA-seq libraries
hrpB-STM224	219013-221587	+	hrpB,STM14_0224	Multiple-gene	Validation of co-expression by multiple RNA-seq libraries (0.84)
STM14_0225	221522-221629	-	STM14_0225	Orphan	Inferred according to the intergenic distance
mrcB	221628-224150	+	mrcB	Orphan-like	TSS and TTS identified from multiple RNA-seq libraries
STM14_0227	224289-224429	-	STM14_0227	Orphan	Inferred according to the intergenic distance
fhuACDB	224443-230422	+	fhuA,fhuC,fhuD,fhuB	Multiple-gene	Validation of co-expression by multiple RNA-seq libraries (0.76);operon TSS identified from multiple RNA-seq libraries
STM14_0232	230459-230665	+	STM14_0232	Orphan-like	Not co-expressed with adjacent operons
STM14_0233	231001-231144	+	STM14_0233	Orphan	Inferred according to the intergenic distance
stfACDEFG-STM0240	231361-237807	+	stfA,stfC,stfD,stfE,stfF,stfG,STM14_0240	Multiple-gene	Inferred from intergenic distance
hemL	237915-239195	-	hemL	Orphan	Inferred according to the intergenic distance; TSS and TTS identified from multiple RNA-seq libraries
STM242-yadQ	239222-240786	+	STM14_0242,yadQ	Multiple-gene	Validation of co-expression by multiple RNA-seq libraries (0.75)
yadR	240868-241212	+	yadR	Orphan-like	TSS or TTS predicted from multiple RNA-seq libraries
btuF-yadS	241313-242773	-	btuF,yadS	Multiple-gene	Validation of co-expression by multiple RNA-seq libraries (0.64)
pfs	242766-243464	-	pfs	Orphan-like	TSS or TTS predicted from multiple RNA-seq libraries
dgt	243549-245066	+	dgt	Orphan	Inferred according to the intergenic distance
htrA	245196-246623	+	htrA	Orphan-like	TSS and TTS identified from multiple RNA-seq libraries
cdaR	246776-247933	+	cdaR	Orphan	Inferred according to the intergenic distance
yaeH	248022-248408	-	yaeH	Orphan	Inferred according to the intergenic distance; TSS and TTS identified from multiple RNA-seq libraries
dapD	249994-250818	-	dapD	Orphan-like	TSS and TTS identified from multiple RNA-seq libraries
glnD	250848-253520	-	glnD	Orphan	Inferred according to the intergenic distance
map	253757-254551	-	map	Orphan	Inferred according to the intergenic distance
STM256-rpsB	254799-255727	+	STM14_0256,rpsB	Multiple-gene	Validation of co-expression by multiple RNA-seq libraries (0.82);operon TSS identified from multiple RNA-seq libraries
tsf-pyrH	255985-257706	+	tsf,pyrH	Multiple-gene	Validation of co-expression by multiple RNA-seq libraries (0.9)
frr	257853-258410	+	frr	Orphan-like	TSS and TTS identified from multiple RNA-seq libraries
dxr	258551-259747	+	dxr	Orphan-like	TSS or TTS predicted from multiple RNA-seq libraries
STM262--accA	259830-274707	+	STM14_0262,uppS,cdsA,yaeL,yaeT,hlpA,lpxD,fabZ,lpxA,lpxB,rnhB,dnaE,accA	Multiple-gene	Validation of co-expression by multiple RNA-seq libraries (0.92);operon TSS and TTS identified from multiple RNA-seq libraries
STM14_0275	274887-276650	+	STM14_0275	Orphan-like	TSS or TTS predicted from multiple RNA-seq libraries
ldcC-yaeR-tilS	276726-280667	+	ldcC,yaeR,tilS	Multiple-gene	Validation of co-expression by multiple RNA-seq libraries (0.87);operon TSS identified from multiple RNA-seq libraries
rof	280751-281011	-	rof	Orphan-like	TSS or TTS predicted from multiple RNA-seq libraries
yaeP	280998-281216	-	yaeP	Orphan-like	TSS or TTS predicted from multiple RNA-seq libraries
yaeQJ	281396-282360	+	yaeQ,yaeJ	Multiple-gene	Validation of co-expression by multiple RNA-seq libraries (0.68)
proS	283167-284885	-	proS	Orphan-like	TSS or TTS predicted from multiple RNA-seq libraries
yaeB	284996-285703	-	yaeB	Orphan-like	TSS or TTS predicted from multiple RNA-seq libraries
rcsF	285700-286104	-	rcsF	Orphan-like	TSS and TTS identified from multiple RNA-seq libraries
metQ	286223-287038	-	metQ	Orphan-like	TSS and TTS identified from multiple RNA-seq libraries
yaeE	287077-287730	-	yaeE	Orphan-like	TSS or TTS predicted from multiple RNA-seq libraries
metN	287723-288754	-	metN	Orphan-like	TSS or TTS predicted from multiple RNA-seq libraries
yaeD	288944-289510	+	yaeD	Orphan	Inferred according to the intergenic distance
STM292-291	289581-289819	-	STM14_0292,STM14_0291	Multiple-gene	Validation of co-expression by multiple RNA-seq libraries (0.95)
STM14_0296	291760-291876	+	STM14_0296	Orphan	Inferred according to the intergenic distance
dkgB	295769-296572	+	dkgB	Orphan	Inferred according to the intergenic distance
yafC	296593-297507	-	yafC	Orphan	Inferred according to the intergenic distance
STM14_0302	297612-298787	+	STM14_0302	Orphan	Inferred according to the intergenic distance
yafD	298940-299719	+	yafD	Orphan-like	TSS and TTS identified from multiple RNA-seq libraries
yafE	299797-300567	+	yafE	Orphan	Inferred according to the intergenic distance
dniR	300623-301990	-	dniR	Orphan-like	TSS and TTS identified from multiple RNA-seq libraries
gloB	302062-302817	-	gloB	Orphan	Inferred according to the intergenic distance
yafS	302852-303574	+	yafS	Orphan	Inferred according to the intergenic distance
rnhA	303571-304038	-	rnhA	Orphan	Inferred according to the intergenic distance; TSS and TTS identified from multiple RNA-seq libraries
dnaQ	304102-304833	+	dnaQ	Orphan	Inferred according to the intergenic distance; TSS and TTS identified from multiple RNA-seq libraries
STM14_0310	304859-304966	-	STM14_0310	Orphan	Inferred according to the intergenic distance
STM14_0312	305167-305274	+	STM14_0312	Orphan	Inferred according to the intergenic distance
STM0318--0313	305365-311526	-	STM14_0318,STM14_0317,STM14_0316,STM14_0315,STM14_0314,STM14_0313	Multiple-gene	Inferred from intergenic distance
STM0319--0323	311894-317324	+	STM14_0319,STM14_0320,STM14_0321,STM14_0322,STM14_0323	Multiple-gene	Inferred from intergenic distance
STM14_0324	317578-318063	+	STM14_0324	Orphan	Inferred according to the intergenic distance
STM0325--0331	318368-323878	+	STM14_0325,STM14_0326,STM14_0327,STM14_0328,STM14_0329,STM14_0330,STM14_0331	Multiple-gene	Inferred from intergenic distance
STM14_0332	324081-324512	+	STM14_0332	Orphan-like	Not co-expressed with adjacent operons
STM333--336	329200-330161	+	STM14_0333,STM14_0334,STM14_0335,STM14_0336	Multiple-gene	Partly validation of co-expression by multiple RNA-seq libraries
STM0337--0340	330303-337330	+	STM14_0337,STM14_0338,STM14_0339,STM14_0340	Multiple-gene	Inferred from intergenic distance
STM341-343	337687-339275	+	STM14_0341,STM14_0342,STM14_0343	Multiple-gene	Partly validation of co-expression by multiple RNA-seq libraries
STM14_0346	340013-340288	-	STM14_0346	Orphan	Inferred according to the intergenic distance
STM14_0348	340729-341037	+	STM14_0348	Orphan	Inferred according to the intergenic distance
STM14_0350	341440-341637	+	STM14_0350	Orphan	Inferred according to the intergenic distance
safABCD	342894-347253	+	safA,safB,safC,safC,safD	Multiple-gene	Partly validation of co-expression by multiple RNA-seq libraries
ybeJ-STM0357	347659-348820	+	ybeJ,STM14_0357	Multiple-gene	Inferred from intergenic distance
sinR-STM0359	349295-350574	+	sinR,STM14_0359	Multiple-gene	Inferred from intergenic distance
STM14_0360	350578-351297	-	STM14_0360	Orphan-like	TSS and TTS identified from multiple RNA-seq libraries
STM363-362-361	351322-352227	-	STM14_0363,STM14_0362,STM14_0361	Multiple-gene	Partly validation of co-expression by multiple RNA-seq libraries
yafV	352406-353173	-	yafV	Orphan-like	TSS and TTS identified from multiple RNA-seq libraries
fadE	353282-355726	-	fadE	Orphan-like	TSS and TTS identified from multiple RNA-seq libraries
gmhA	355966-356544	+	gmhA	Orphan	Inferred according to the intergenic distance
yafJ	356757-357524	+	yafJ	Orphan	Inferred according to the intergenic distance
yafK	357495-358235	-	yafK	Orphan	Inferred according to the intergenic distance
dinP	358485-359540	+	dinP	Orphan	Inferred according to the intergenic distance
prfH	360888-361502	+	prfH	Orphan	Inferred according to the intergenic distance
pepD	361658-363115	-	pepD	Orphan	Inferred according to the intergenic distance; TSS and TTS identified from multiple RNA-seq libraries
gpt	363364-363822	+	gpt	Orphan-like	TSS or TTS predicted from multiple RNA-seq libraries
frsA-crl	363911-365614	+	frsA,crl	Multiple-gene	Validation of co-expression by multiple RNA-seq libraries (0.86);operon TSS and TTS identified from multiple RNA-seq libraries
STM0377-phoE	365665-366935	-	STM14_0377,phoE	Multiple-gene	Inferred from intergenic distance
proBA	367000-369365	+	proB,proA	Multiple-gene	Validation of co-expression by multiple RNA-seq libraries (0.72);operon TSS identified from multiple RNA-seq libraries
STM14_0381	369882-370682	-	STM14_0381	Orphan	Inferred according to the intergenic distance
STM14_0383	371424-371747	+	STM14_0383	Orphan	Inferred according to the intergenic distance; TSS and TTS identified from multiple RNA-seq libraries
STM384--389	371989-378313	+	STM14_0384,STM14_0385,STM14_0386,STM14_0387,STM14_0388,STM14_0389	Multiple-gene	Partly validation of co-expression by multiple RNA-seq libraries
STM14_0390	378258-378530	-	STM14_0390	Orphan	Inferred according to the intergenic distance
STM14_0391	379221-379619	+	STM14_0391	Orphan	Inferred according to the intergenic distance
STM0397-stbABCDE	379666-385843	-	STM14_0397,stbA,stbB,stbC,stbD,stbE	Multiple-gene	Inferred from intergenic distance
STM0398-0399	386264-387501	+	STM14_0398,STM14_0399	Multiple-gene	Inferred from intergenic distance
STM400--402	387801-390679	+	STM14_0400,STM14_0401,STM14_0402	Multiple-gene	Partly validation of co-expression by multiple RNA-seq libraries;operon TSS identified from multiple RNA-seq libraries
STM14_0403	390802-390939	-	STM14_0403	Orphan	Inferred according to the intergenic distance
STM0404--0407	391081-393042	+	STM14_0404,STM14_0405,STM14_0406,STM14_0407	Multiple-gene	Inferred from intergenic distance
STM0410--0408	393112-398955	-	STM14_0410,STM14_0409,STM14_0408	Multiple-gene	Inferred from intergenic distance
STM0411--0416	399120-403835	+	STM14_0411,STM14_0412,STM14_0413,STM14_0414,STM14_0415,STM14_0416	Multiple-gene	Inferred from intergenic distance
mod-res	404024-408964	+	mod,res	Multiple-gene	Validation of co-expression by multiple RNA-seq libraries (0.95)
STM419--424	409084-412110	+	STM14_0419,STM14_0421,STM14_0422,STM14_0423,STM14_0424	Multiple-gene	Validation of co-expression by multiple RNA-seq libraries (0.91);operon TTS identified from multiple RNA-seq libraries
STM14_0420	409118-409237	-	STM14_0420	Orphan	Inferred according to the intergenic distance
STM0425-foxA	412206-415464	+	STM14_0425,foxA	Multiple-gene	Inferred from intergenic distance;operon TSS identified from multiple RNA-seq libraries
yahN	415505-416137	-	yahN	Orphan	Inferred according to the intergenic distance; TSS and TTS identified from multiple RNA-seq libraries
yahO	416369-416644	+	yahO	Orphan	Inferred according to the intergenic distance; TSS and TTS identified from multiple RNA-seq libraries
prpR	416780-418405	-	prpR	Orphan	Inferred according to the intergenic distance
STM14_0430	418467-418640	+	STM14_0430	Orphan-like	TSS or TTS predicted from multiple RNA-seq libraries
prpBCDE	418670-424267	+	prpB,prpC,prpD,prpE	Multiple-gene	Validation of co-expression by multiple RNA-seq libraries (0.87);operon TSS identified from multiple RNA-seq libraries
hemB	424371-425345	-	hemB	Orphan	Inferred according to the intergenic distance; TSS and TTS identified from multiple RNA-seq libraries
STM0436-yaiUV	425565-429503	+	STM14_0436,yaiU,yaiV	Multiple-gene	Inferred from intergenic distance
STM14_0437	425675-425827	-	STM14_0437	Orphan	Inferred according to the intergenic distance
STM0441-ampH	429548-430909	-	STM14_0441,ampH	Multiple-gene	Inferred from intergenic distance
STM442-sbmA-yaiW	430925-433381	+	STM14_0442,sbmA,yaiW	Multiple-gene	Validation of co-expression by multiple RNA-seq libraries (0.89)
yaiY	433419-433727	-	yaiY	Orphan	Inferred according to the intergenic distance; TSS and TTS identified from multiple RNA-seq libraries
STM14_0446	433714-433827	+	STM14_0446	Orphan-like	TSS or TTS predicted from multiple RNA-seq libraries
yaiZ	433995-434210	+	yaiZ	Orphan-like	TSS or TTS predicted from multiple RNA-seq libraries
ddl_1	434236-435330	-	ddl_1	Orphan	Inferred according to the intergenic distance
STM0449-0450	435408-437501	+	STM14_0449,STM14_0450	Multiple-gene	Inferred from intergenic distance
STM451-yaiB	437620-438058	+	STM14_0451,yaiB	Multiple-gene	Validation of co-expression by multiple RNA-seq libraries (0.83);operon TSS and TTS identified from multiple RNA-seq libraries
STM14_0453	438082-438243	-	STM14_0453	Orphan	Inferred according to the intergenic distance
psiF	438410-438730	+	psiF	Orphan-like	TSS and TTS identified from multiple RNA-seq libraries
yaiC	438822-439934	+	yaiC	Orphan	Inferred according to the intergenic distance
proC	439949-440758	-	proC	Orphan	Inferred according to the intergenic distance
STM14_0457	440792-440941	+	STM14_0457	Orphan-like	TSS or TTS predicted from multiple RNA-seq libraries
yaiI	440898-441353	+	yaiI	Orphan-like	TSS or TTS predicted from multiple RNA-seq libraries
aroL	441538-442083	+	aroL	Orphan-like	TSS or TTS predicted from multiple RNA-seq libraries
yaiA	442110-442301	+	yaiA	Orphan-like	TSS or TTS predicted from multiple RNA-seq libraries
aroM	442552-443229	+	aroM	Orphan	Inferred according to the intergenic distance
yaiE	443300-443584	+	yaiE	Orphan-like	TSS and TTS identified from multiple RNA-seq libraries
STM0464-rdgC	443622-444687	-	STM14_0464,rdgC	Multiple-gene	Inferred from intergenic distance
yajF	444659-445567	+	yajF	Orphan	Inferred according to the intergenic distance
STM469-sbcDC-araJ	445589-451446	-	STM14_0469,sbcD,sbcC,araJ	Multiple-gene	Partly validation of co-expression by multiple RNA-seq libraries
phoBR	451488-453542	+	phoB,phoR	Multiple-gene	Validation of co-expression by multiple RNA-seq libraries (0.9);operon TSS identified from multiple RNA-seq libraries
STM14_0472	453755-453904	-	STM14_0472	Orphan	Inferred according to the intergenic distance
brnQ-proY-malZ	453951-458694	+	brnQ,proY,malZ	Multiple-gene	Partly validation of co-expression by multiple RNA-seq libraries;operon TSS identified from multiple RNA-seq libraries
STM14_0476	458766-459368	-	STM14_0476	Orphan	Inferred according to the intergenic distance
yajB	459578-460159	-	yajB	Orphan	Inferred according to the intergenic distance
queA--secDF	460253-465853	+	queA,STM14_0479,tgt,yajC,secD,secF	Multiple-gene	Validation of co-expression by multiple RNA-seq libraries (0.87);operon TSS and TTS identified from multiple RNA-seq libraries
STM484-485	466001-467084	+	STM14_0484,STM14_0485	Multiple-gene	Validation of co-expression by multiple RNA-seq libraries (0.83);operon TSS identified from multiple RNA-seq libraries
yajD-STM487	467254-467846	+	yajD,STM14_0487	Multiple-gene	Validation of co-expression by multiple RNA-seq libraries (0.88);operon TSS and TTS identified from multiple RNA-seq libraries
tsx	468230-469198	-	tsx	Orphan	Inferred according to the intergenic distance
yajI	469393-469932	-	yajI	Orphan-like	TSS and TTS identified from multiple RNA-seq libraries
STM14_0491	469965-470111	+	STM14_0491	Orphan-like	TSS or TTS predicted from multiple RNA-seq libraries
ybaD--pgpA	470084-474188	+	ybaD,ribD,ribH,nusB,thiL,pgpA	Multiple-gene	Partly validation of co-expression by multiple RNA-seq libraries;operon TSS identified from multiple RNA-seq libraries
STM14_0498	473976-474284	-	STM14_0498	Orphan	Inferred according to the intergenic distance
yajO	474292-475266	-	yajO	Orphan-like	TSS and TTS identified from multiple RNA-seq libraries
ispA-dxs	475323-478108	-	ispA,dxs	Multiple-gene	Validation of co-expression by multiple RNA-seq libraries (0.89)
xseB	478109-478351	-	xseB	Orphan-like	TSS or TTS predicted from multiple RNA-seq libraries
thiI	478561-480009	+	thiI	Orphan	Inferred according to the intergenic distance
STM0509-phnRSTUV	480053-484902	-	STM14_0509,phnR,phnS,phnT,phnU,phnV	Multiple-gene	Inferred from intergenic distance
phnWX	484901-486823	+	phnW,phnX	Multiple-gene	Inferred from intergenic distance
thiJ	486920-487510	-	thiJ	Orphan-like	TSS or TTS predicted from multiple RNA-seq libraries
apbA	487473-488384	-	apbA	Orphan-like	TSS or TTS predicted from multiple RNA-seq libraries
yajQ	488510-489001	+	yajQ	Orphan	Inferred according to the intergenic distance
yajR	489048-490412	-	yajR	Orphan	Inferred according to the intergenic distance
STM0517-0518	490949-493965	+	STM14_0517,STM14_0518	Multiple-gene	Inferred from intergenic distance
cyoE	494047-494937	-	cyoE	Orphan-like	TSS or TTS predicted from multiple RNA-seq libraries
cyoD	494949-495278	-	cyoD	Orphan-like	TSS or TTS predicted from multiple RNA-seq libraries
cyoBC	495278-497873	-	cyoB,cyoC	Multiple-gene	Validation of co-expression by multiple RNA-seq libraries (0.92)
cyoA	497884-498840	-	cyoA	Orphan-like	TSS or TTS predicted from multiple RNA-seq libraries
ampG	499293-500768	-	ampG	Orphan	Inferred according to the intergenic distance
yajG	500812-501390	-	yajG	Orphan-like	TSS and TTS identified from multiple RNA-seq libraries
STM14_0526	501468-501653	+	STM14_0526	Orphan	Inferred according to the intergenic distance
bolA	501694-502011	+	bolA	Orphan-like	TSS and TTS identified from multiple RNA-seq libraries
STM14_0528	502053-502166	-	STM14_0528	Orphan	Inferred according to the intergenic distance
tig	502358-503656	+	tig	Orphan	Inferred according to the intergenic distance
clpP-STM531	503903-504774	+	clpP,STM14_0531	Multiple-gene	Validation of co-expression by multiple RNA-seq libraries (0.66);operon TSS identified from multiple RNA-seq libraries
clpX-lon	504778-508589	+	clpX,lon	Multiple-gene	Validation of co-expression by multiple RNA-seq libraries (0.81);operon TSS and TTS identified from multiple RNA-seq libraries
hupB	508798-509070	+	hupB	Orphan	Inferred according to the intergenic distance; TSS and TTS identified from multiple RNA-seq libraries
cypD	509361-511232	+	cypD	Orphan-like	TSS and TTS identified from multiple RNA-seq libraries
STM14_0536	511028-511390	-	STM14_0536	Orphan	Inferred according to the intergenic distance
ybaV	511382-511756	+	ybaV	Orphan	Inferred according to the intergenic distance
ybaW	511860-512258	+	ybaW	Orphan-like	TSS and TTS identified from multiple RNA-seq libraries
ybaEX	512364-514824	-	ybaE,ybaX	Multiple-gene	Inferred from intergenic distance
cof	514925-515743	+	cof	Orphan	Inferred according to the intergenic distance; TSS and TTS identified from multiple RNA-seq libraries
STM14_0542	515792-516847	-	STM14_0542	Orphan	Inferred according to the intergenic distance; TSS and TTS identified from multiple RNA-seq libraries
ybaO-mdlAB	516834-521005	+	ybaO,mdlA,mdlB	Multiple-gene	Validation of co-expression by multiple RNA-seq libraries (0.85)
glnK-amtB	521218-522874	+	glnK,amtB	Multiple-gene	Inferred from intergenic distance
tesB	522974-523834	-	tesB	Orphan	Inferred according to the intergenic distance
ybaY	524049-524618	+	ybaY	Orphan	Inferred according to the intergenic distance; TSS and TTS identified from multiple RNA-seq libraries
ybaZ	524651-525040	-	ybaZ	Orphan	Inferred according to the intergenic distance
ylaB	525271-526821	-	ylaB	Orphan	Inferred according to the intergenic distance
rpmE2	527046-527306	+	rpmE2	Orphan	Inferred according to the intergenic distance
rpmJ_1	527312-527452	+	rpmJ_1	Orphan-like	TSS and TTS identified from multiple RNA-seq libraries
hha-maa-ylaC	527508-529043	-	hha,maa,ylaC	Multiple-gene	Validation of co-expression by multiple RNA-seq libraries (0.8)
ybaJ	529071-529445	-	ybaJ	Orphan-like	TSS or TTS predicted from multiple RNA-seq libraries
acrB	529941-533090	-	acrB	Orphan-like	TSS or TTS predicted from multiple RNA-seq libraries
acrA	533113-534306	-	acrA	Orphan-like	TSS or TTS predicted from multiple RNA-seq libraries
acrR-aefA	534448-538582	+	acrR,aefA	Multiple-gene	Validation of co-expression by multiple RNA-seq libraries (0.81)
STM14_0562	535085-535210	-	STM14_0562	Orphan	Inferred according to the intergenic distance
ybaM-STM564	538624-539796	-	ybaM,STM14_0564	Multiple-gene	Validation of co-expression by multiple RNA-seq libraries (0.85)
priC	539810-540325	-	priC	Orphan-like	TSS or TTS predicted from multiple RNA-seq libraries
ybaN-apt	540406-541487	+	ybaN,apt	Multiple-gene	Inferred from intergenic distance;operon TSS identified from multiple RNA-seq libraries
dnaX-ybaB-recR	541601-544509	+	dnaX,ybaB,recR	Multiple-gene	Validation of co-expression by multiple RNA-seq libraries (0.91);operon TSS and TTS identified from multiple RNA-seq libraries
htpG	544596-546494	+	htpG	Orphan-like	TSS or TTS predicted from multiple RNA-seq libraries
STM14_0573	546597-546818	-	STM14_0573	Orphan	Inferred according to the intergenic distance
adk-STM0575	546735-547598	+	adk,STM14_0575	Multiple-gene	Inferred from intergenic distance;operon TSS identified from multiple RNA-seq libraries
hemH	547608-548570	+	hemH	Orphan-like	TSS and TTS identified from multiple RNA-seq libraries
aes	548567-549676	-	aes	Orphan	Inferred according to the intergenic distance
gsk	549691-550995	+	gsk	Orphan	Inferred according to the intergenic distance
ybaL	551044-552720	-	ybaL	Orphan	Inferred according to the intergenic distance
STM14_0580	552798-552923	+	STM14_0580	Orphan	Inferred according to the intergenic distance
fsr	552935-554155	-	fsr	Orphan	Inferred according to the intergenic distance
ushA	554328-555980	+	ushA	Orphan	Inferred according to the intergenic distance; TSS and TTS identified from multiple RNA-seq libraries
ybaK	556097-556576	-	ybaK	Orphan-like	TSS or TTS predicted from multiple RNA-seq libraries
copA-STM585-ybaP	556778-561140	-	copA,STM14_0585,ybaP	Multiple-gene	Validation of co-expression by multiple RNA-seq libraries (0.7)
cueR	561250-561666	+	cueR	Orphan	Inferred according to the intergenic distance; TSS and TTS identified from multiple RNA-seq libraries
ybbJ	561667-562119	-	ybbJ	Orphan-like	TSS or TTS predicted from multiple RNA-seq libraries
ybbK	562116-563033	-	ybbK	Orphan-like	TSS or TTS predicted from multiple RNA-seq libraries
ybbLM	563180-564623	+	ybbL,ybbM	Multiple-gene	Validation of co-expression by multiple RNA-seq libraries (0.84);operon TSS identified from multiple RNA-seq libraries
ybbN	564709-565563	-	ybbN	Orphan-like	TSS and TTS identified from multiple RNA-seq libraries
ybbO	565623-566393	-	ybbO	Orphan-like	TSS or TTS predicted from multiple RNA-seq libraries
tesA	566548-567162	-	tesA	Orphan-like	TSS or TTS predicted from multiple RNA-seq libraries
ybbAP	567133-570230	+	ybbA,ybbP	Multiple-gene	Validation of co-expression by multiple RNA-seq libraries (0.93)
STM0597-0598	570227-571549	+	STM14_0597,STM14_0598	Multiple-gene	Inferred from intergenic distance
STM14_0599	571546-571650	-	STM14_0599	Orphan	Inferred according to the intergenic distance
sfbABC	571806-574341	+	sfbA,sfbB,sfbC	Multiple-gene	Validation of co-expression by multiple RNA-seq libraries (0.81);operon TSS identified from multiple RNA-seq libraries
ybbB	574380-575474	-	ybbB	Orphan-like	TSS and TTS identified from multiple RNA-seq libraries
ybbS	575544-576470	-	ybbS	Orphan	Inferred according to the intergenic distance
allAR	576697-578076	+	allA,allR	Multiple-gene	Validation of co-expression by multiple RNA-seq libraries (0.83);operon TSS identified from multiple RNA-seq libraries
gcl--glxK	578161-596705	+	gcl,gip,glxR,STM14_0610,ybbV,allP,allB,ybbY,glxK,fdrA,ylbE,ylbF,arcC	Multiple-gene	Inferred from intergenic distance
ylbA	588621-589406	-	ylbA	Orphan-like	TSS or TTS predicted from multiple RNA-seq libraries
allDC	589417-591723	-	allD,allC	Multiple-gene	Validation of co-expression by multiple RNA-seq libraries (0.85)
lpxH-purEK	596746-599159	-	lpxH,purE,purK	Multiple-gene	Validation of co-expression by multiple RNA-seq libraries (0.69)
ppiB	599162-599656	-	ppiB	Orphan-like	TSS and TTS identified from multiple RNA-seq libraries
cysS	599829-601214	+	cysS	Orphan	Inferred according to the intergenic distance; TSS and TTS identified from multiple RNA-seq libraries
ybcJI-STM628	601258-603394	-	ybcJ,ybcI,STM14_0629,STM14_0628	Multiple-gene	Partly validation of co-expression by multiple RNA-seq libraries
folD	603396-604262	-	folD	Orphan-like	TSS or TTS predicted from multiple RNA-seq libraries
STM14_0633	604316-604444	-	STM14_0633	Orphan-like	TSS or TTS predicted from multiple RNA-seq libraries
STM14_0634	604400-604555	+	STM14_0634	Orphan	Inferred according to the intergenic distance
fimAICDHF	604824-610904	+	fimA,fimI,fimC,fimD,fimH,fimF	Multiple-gene	Inferred from intergenic distance;operon TSS identified from multiple RNA-seq libraries
fimZ	610950-611582	-	fimZ	Orphan	Inferred according to the intergenic distance
fimW-STM0643-fimY	612186-613996	-	fimW,STM14_0643,fimY	Multiple-gene	Inferred from intergenic distance
STM14_0645	614019-614189	+	STM14_0645	Orphan	Inferred according to the intergenic distance
STM14_0647	614287-614475	-	STM14_0647	Orphan	Inferred according to the intergenic distance
STM14_0649	615283-615441	+	STM14_0649	Orphan	Inferred according to the intergenic distance
gtrA-yfdH-STM0650	615498-618416	-	gtrA,yfdH,STM14_0650	Multiple-gene	Inferred from intergenic distance
STM14_0655	619284-619613	-	STM14_0655	Orphan	Inferred according to the intergenic distance
STM14_0657	619952-620806	-	STM14_0657	Orphan	Inferred according to the intergenic distance
STM0658-0660-0661	621022-623313	+	STM14_0658,STM14_0660,STM14_0661	Multiple-gene	Inferred from intergenic distance
STM14_0659	622266-622520	-	STM14_0659	Orphan	Inferred according to the intergenic distance
STM14_0662	623392-624567	-	STM14_0662	Orphan	Inferred according to the intergenic distance
pheP	624893-626287	+	pheP	Orphan	Inferred according to the intergenic distance
ybdG	626329-627576	-	ybdG	Orphan	Inferred according to the intergenic distance
STM665-apeE-STM667	627603-632753	+	STM14_0665,apeE,STM14_0667	Multiple-gene	Validation of co-expression by multiple RNA-seq libraries (0.82)
STM672--STM668	632881-637095	-	STM14_0672,STM14_0671,STM14_0670,STM14_0669,STM14_0668	Multiple-gene	Validation of co-expression by multiple RNA-seq libraries (0.93)
STM14_0673	637073-637522	-	STM14_0673	Orphan-like	TSS or TTS predicted from multiple RNA-seq libraries
nfnB	637722-638375	-	nfnB	Orphan-like	TSS and TTS identified from multiple RNA-seq libraries
ybdF	638472-638840	-	ybdF	Orphan-like	TSS or TTS predicted from multiple RNA-seq libraries
STM14_0676	638840-639421	-	STM14_0676	Orphan-like	TSS or TTS predicted from multiple RNA-seq libraries
STM14_0677	639577-639684	+	STM14_0677	Orphan	Inferred according to the intergenic distance
STM14_0678	639710-640051	+	STM14_0678	Orphan-like	TSS and TTS identified from multiple RNA-seq libraries
ybdJ	640057-640305	-	ybdJ	Orphan-like	TSS or TTS predicted from multiple RNA-seq libraries
entD-ybdK	640372-642206	-	entD,ybdK	Multiple-gene	Inferred from intergenic distance
STM683-fepA	642252-644635	-	STM14_0683,fepA	Multiple-gene	Validation of co-expression by multiple RNA-seq libraries (0.76)
fes-ybdZ-entF	644696-650040	+	fes,ybdZ,entF	Multiple-gene	Validation of co-expression by multiple RNA-seq libraries (0.86);operon TSS identified from multiple RNA-seq libraries
fepE	650290-651426	+	fepE	Orphan	Inferred according to the intergenic distance
fepGC	651479-653259	-	fepG,fepC	Multiple-gene	Inferred from intergenic distance
fepD	653259-654266	-	fepD	Orphan-like	TSS or TTS predicted from multiple RNA-seq libraries
ybdA	654377-655621	+	ybdA	Orphan	Inferred according to the intergenic distance
fepB	655684-656640	-	fepB	Orphan	Inferred according to the intergenic distance
entCEBA-ybdB-STM698	656949-661971	+	entC,entE,entB,entA,ybdB,STM14_0698	Multiple-gene	Validation of co-expression by multiple RNA-seq libraries (0.86)
cstA	661968-664073	+	cstA	Orphan-like	TSS and TTS identified from multiple RNA-seq libraries
ybdD	664137-664334	+	ybdD	Orphan	Inferred according to the intergenic distance
ybdH	664370-665458	-	ybdH	Orphan	Inferred according to the intergenic distance
ybdL	665585-666745	+	ybdL	Orphan	Inferred according to the intergenic distance
ybdONM	666746-669639	-	ybdO,ybdN,ybdM	Multiple-gene	Validation of co-expression by multiple RNA-seq libraries (0.84)
dsbG	669956-670702	-	dsbG	Orphan	Inferred according to the intergenic distance; TSS and TTS identified from multiple RNA-seq libraries
ahpCF	671143-673513	+	ahpC,ahpF	Multiple-gene	Validation of co-expression by multiple RNA-seq libraries (0.85);operon TSS identified from multiple RNA-seq libraries
STM0709--0712	673845-677800	+	STM14_0709,STM14_0710,STM14_0711,STM14_0712	Multiple-gene	Inferred from intergenic distance
ybdQ	677868-678296	-	ybdQ	Orphan-like	TSS and TTS identified from multiple RNA-seq libraries
STM14_0714	678228-678434	+	STM14_0714	Orphan-like	TSS or TTS predicted from multiple RNA-seq libraries
STM14_0715	678399-678539	-	STM14_0715	Orphan	Inferred according to the intergenic distance
ybdR	678519-679757	+	ybdR	Orphan-like	TSS or TTS predicted from multiple RNA-seq libraries
rnk	679840-680250	-	rnk	Orphan	Inferred according to the intergenic distance; TSS and TTS identified from multiple RNA-seq libraries
rna	680485-681291	-	rna	Orphan-like	TSS and TTS identified from multiple RNA-seq libraries
citCDEFXGT	681401-688138	-	citC,citD,citE,citF,citX,citG,citT	Multiple-gene	Inferred from intergenic distance
STM726-dpiBA	688331-690833	+	STM14_0726,dpiB,dpiA	Multiple-gene	Partly validation of co-expression by multiple RNA-seq libraries
dcuC	690887-692272	-	dcuC	Orphan	Inferred according to the intergenic distance
STM14_0730	692333-692443	+	STM14_0730	Orphan	Inferred according to the intergenic distance
pagP	692651-693223	+	pagP	Orphan	Inferred according to the intergenic distance
cspE	693411-693620	+	cspE	Orphan-like	TSS and TTS identified from multiple RNA-seq libraries
ccrB	693678-694061	-	ccrB	Orphan	Inferred according to the intergenic distance
ybeM-STM0735	694152-695076	+	ybeM,STM14_0735	Multiple-gene	Inferred from intergenic distance;operon TSS and TTS identified from multiple RNA-seq libraries
tatE	695069-695272	+	tatE	Orphan-like	TSS or TTS predicted from multiple RNA-seq libraries
lipA	695358-696323	-	lipA	Orphan-like	TSS or TTS predicted from multiple RNA-seq libraries
STM14_0738	696364-696498	-	STM14_0738	Orphan-like	TSS or TTS predicted from multiple RNA-seq libraries
lipB-STM0740-ybeF	696529-698425	-	lipB,STM14_0740,ybeF	Multiple-gene	Inferred from intergenic distance
STM14_0742	698354-698719	+	STM14_0742	Orphan	Inferred according to the intergenic distance
ybeD	698525-698788	-	ybeD	Orphan-like	TSS and TTS identified from multiple RNA-seq libraries
ybeA--dacA	698897-704918	-	ybeA,mrdA,mrdB,rlpA,dacA	Multiple-gene	Validation of co-expression by multiple RNA-seq libraries (0.89)
STM14_0745	700128-700277	+	STM14_0745	Orphan	Inferred according to the intergenic distance
ybeB	704922-705239	-	ybeB	Orphan-like	TSS or TTS predicted from multiple RNA-seq libraries
cobC	705568-706176	-	cobC	Orphan	Inferred according to the intergenic distance
cobD	706273-707367	+	cobD	Orphan	Inferred according to the intergenic distance
rlpB-holA-nadD	707342-709606	-	rlpB,holA,nadD	Multiple-gene	Validation of co-expression by multiple RNA-seq libraries (0.91)
STM14_0756	709621-712446	-	STM14_0756	Orphan-like	TSS or TTS predicted from multiple RNA-seq libraries
STM757-758-759	712491-714973	+	STM14_0757,STM14_0758,STM14_0759	Multiple-gene	Validation of co-expression by multiple RNA-seq libraries (0.74);operon TSS identified from multiple RNA-seq libraries
STM760-ybeL	715041-717535	+	STM14_0760,ybeL	Multiple-gene	Validation of co-expression by multiple RNA-seq libraries (0.61);operon TSS identified from multiple RNA-seq libraries
ybeQ	717574-718569	-	ybeQ	Orphan	Inferred according to the intergenic distance
ybeRS	718694-720831	+	ybeR,ybeS	Multiple-gene	Inferred from intergenic distance
ybeV	721536-723008	+	ybeV	Orphan	Inferred according to the intergenic distance
STM768-hscC	723030-726023	-	STM14_0768,hscC	Multiple-gene	Validation of co-expression by multiple RNA-seq libraries (0.79)
gltL-rihA	726055-727832	-	gltL,rihA	Multiple-gene	Validation of co-expression by multiple RNA-seq libraries (0.81)
gltJK	727832-729246	-	gltJ,gltK	Multiple-gene	Validation of co-expression by multiple RNA-seq libraries (0.97)
gltI	729406-730332	-	gltI	Orphan-like	TSS and TTS identified from multiple RNA-seq libraries
STM14_0774	730309-730596	+	STM14_0774	Orphan	Inferred according to the intergenic distance
ybeY--lnt	730669-733736	-	ybeY,STM14_0777,ybeX,lnt	Multiple-gene	Validation of co-expression by multiple RNA-seq libraries (0.91)
STM780-phoL	733733-734957	-	STM14_0780,phoL	Multiple-gene	Validation of co-expression by multiple RNA-seq libraries (0.86)
miaB	734984-736408	-	miaB	Orphan-like	TSS and TTS identified from multiple RNA-seq libraries
ubiF	736552-737727	+	ubiF	Orphan	Inferred according to the intergenic distance
STM14_0783	737794-738369	-	STM14_0783	Orphan	Inferred according to the intergenic distance
STM14_0791	739310-739477	+	STM14_0791	Orphan	Inferred according to the intergenic distance
asnB	739436-741100	-	asnB	Orphan	Inferred according to the intergenic distance; TSS and TTS identified from multiple RNA-seq libraries
nagACD	741390-744568	-	nagA,nagC,nagD	Multiple-gene	Validation of co-expression by multiple RNA-seq libraries (0.83)
nagB	744628-745428	-	nagB	Orphan-like	TSS or TTS predicted from multiple RNA-seq libraries
STM14_0797	745470-745595	-	STM14_0797	Orphan-like	TSS or TTS predicted from multiple RNA-seq libraries
nagE	745755-747707	+	nagE	Orphan	Inferred according to the intergenic distance; TSS and TTS identified from multiple RNA-seq libraries
glnS	747918-749585	+	glnS	Orphan-like	TSS and TTS identified from multiple RNA-seq libraries
STM14_0800	749621-749734	+	STM14_0800	Orphan-like	Not co-expressed with adjacent operons
STM801-ybfMN	749864-751819	+	STM14_0801,ybfM,ybfN	Multiple-gene	Partly validation of co-expression by multiple RNA-seq libraries
fur	756891-757343	-	fur	Orphan-like	TSS and TTS identified from multiple RNA-seq libraries
STM14_0809	757442-757591	+	STM14_0809	Orphan	Inferred according to the intergenic distance
ybfFE-fldA	757625-759503	-	ybfF,ybfE,fldA	Multiple-gene	Validation of co-expression by multiple RNA-seq libraries (0.7)
STM14_0812	758607-758720	+	STM14_0812	Orphan	Inferred according to the intergenic distance
seqA-pgm	759655-761895	+	seqA,pgm	Multiple-gene	Validation of co-expression by multiple RNA-seq libraries (0.76);operon TSS and TTS identified from multiple RNA-seq libraries
speF-potE-STM816	762010-766074	-	speF,potE,STM14_0816	Multiple-gene	Validation of co-expression by multiple RNA-seq libraries (0.8)
STM14_0819	766193-766318	-	STM14_0819	Orphan-like	TSS or TTS predicted from multiple RNA-seq libraries
STM14_0820	766472-766585	+	STM14_0820	Orphan	Inferred according to the intergenic distance
STM826-kdpABCDE	766836-774729	-	STM14_0826,kdpA,kdpB,kdpC,kdpD,kdpE	Multiple-gene	Validation of co-expression by multiple RNA-seq libraries (0.92)
ybfA	774958-775164	+	ybfA	Orphan-like	TSS and TTS identified from multiple RNA-seq libraries
phrB	775275-776696	+	phrB	Orphan	Inferred according to the intergenic distance
ybgH	776735-778330	-	ybgH	Orphan	Inferred according to the intergenic distance
ybgIJKL	778545-781610	+	ybgI,ybgJ,ybgK,ybgL	Multiple-gene	Validation of co-expression by multiple RNA-seq libraries (0.91);operon TSS and TTS identified from multiple RNA-seq libraries
STM0834-0835	781934-782691	+	STM14_0834,STM14_0835	Multiple-gene	Inferred from intergenic distance
STM0836-0837	783151-784228	+	STM14_0836,STM14_0837	Multiple-gene	Inferred from intergenic distance
STM0838--nei	784514-795213	+	STM14_0838,STM14_0839,STM14_0840,STM14_0841,STM14_0842,STM14_0843,STM14_0844,STM14_0845,STM14_0846,nei	Multiple-gene	Inferred from intergenic distance
abrB	795268-796314	-	abrB	Orphan	Inferred according to the intergenic distance
gltA	796451-797734	-	gltA	Orphan-like	TSS and TTS identified from multiple RNA-seq libraries
STM14_0850	797694-798080	+	STM14_0850	Orphan	Inferred according to the intergenic distance
sdhCDAB	798489-801718	+	sdhC,sdhD,sdhA,sdhB	Multiple-gene	Validation of co-expression by multiple RNA-seq libraries (0.97);operon TSS and TTS identified from multiple RNA-seq libraries
Kgd-sucBCD	802242-808443	+	kgd,sucB,sucC,sucD	Multiple-gene	Validation of co-expression by multiple RNA-seq libraries (0.98);operon TTS identified from multiple RNA-seq libraries
STM14_0859	808472-808597	+	STM14_0859	Orphan-like	TSS or TTS predicted from multiple RNA-seq libraries
STM14_0860	809819-809962	-	STM14_0860	Orphan	Inferred according to the intergenic distance
cydAB-ybgT-STM864	810026-813017	+	cydA,cydB,ybgT,STM14_0864	Multiple-gene	Validation of co-expression by multiple RNA-seq libraries (0.94);operon TSS identified from multiple RNA-seq libraries
ybgE	813014-813295	+	ybgE	Orphan-like	TSS and TTS identified from multiple RNA-seq libraries
ybgC	813524-813928	+	ybgC	Orphan-like	TSS and TTS identified from multiple RNA-seq libraries
tolQRA	813925-816337	+	tolQ,tolR,tolA	Multiple-gene	Validation of co-expression by multiple RNA-seq libraries (0.93)
TolB-pal-ybgF	816461-819110	+	tolB,pal,ybgF	Multiple-gene	Validation of co-expression by multiple RNA-seq libraries (0.91);operon TSS identified from multiple RNA-seq libraries
STM14_0873	818715-819254	-	STM14_0873	Orphan	Inferred according to the intergenic distance
STM14_0879	820227-820322	-	STM14_0879	Orphan	Inferred according to the intergenic distance
nadA	820575-821618	+	nadA	Orphan	Inferred according to the intergenic distance
pnuC	821643-822362	+	pnuC	Orphan-like	TSS and TTS identified from multiple RNA-seq libraries
ybgR	822359-823297	-	ybgR	Orphan-like	TSS or TTS predicted from multiple RNA-seq libraries
ybgS	823408-823794	-	ybgS	Orphan-like	TSS or TTS predicted from multiple RNA-seq libraries
aroG	823985-825166	+	aroG	Orphan	Inferred according to the intergenic distance
STM0886-0885	825260-826665	-	STM14_0886,STM14_0885	Multiple-gene	Inferred from intergenic distance
STM14_0887	826795-827685	+	STM14_0887	Orphan	Inferred according to the intergenic distance
STM14_0888	827686-828669	-	STM14_0888	Orphan	Inferred according to the intergenic distance
STM0889-dcoC	828913-830455	+	STM14_0889,dcoC	Multiple-gene	Inferred from intergenic distance
dcoB-STM0893	832259-834377	+	dcoB,STM14_0893	Multiple-gene	Inferred from intergenic distance
STM0894-0895	834757-836612	+	STM14_0894,STM14_0895	Multiple-gene	Inferred from intergenic distance
galM-STM897-gpmA	836703-838719	-	galM,STM14_0897,gpmA	Multiple-gene	Validation of co-expression by multiple RNA-seq libraries (0.7)
galK	838713-839861	-	galK	Orphan-like	TSS or TTS predicted from multiple RNA-seq libraries
galT	839864-840910	-	galT	Orphan-like	TSS or TTS predicted from multiple RNA-seq libraries
galE	840921-841937	-	galE	Orphan-like	TSS or TTS predicted from multiple RNA-seq libraries
modF-STM0902	842160-844714	-	modF,STM14_0902	Multiple-gene	Inferred from intergenic distance
STM14_0903	843123-843230	+	STM14_0903	Orphan	Inferred according to the intergenic distance
modE	844782-845570	-	modE	Orphan-like	TSS or TTS predicted from multiple RNA-seq libraries
STM14_0906	845597-845848	+	STM14_0906	Orphan-like	TSS or TTS predicted from multiple RNA-seq libraries
modABC	846015-848538	+	modA,modB,modC	Multiple-gene	Validation of co-expression by multiple RNA-seq libraries (0.95);operon TSS identified from multiple RNA-seq libraries
ybhA	848539-849357	-	ybhA	Orphan	Inferred according to the intergenic distance
ybhE	849521-850516	+	ybhE	Orphan	Inferred according to the intergenic distance; TSS and TTS identified from multiple RNA-seq libraries
ybhC	850660-851943	-	ybhC	Orphan	Inferred according to the intergenic distance
hutIGC	852181-855112	+	hutI,hutG,hutC	Multiple-gene	Validation of co-expression by multiple RNA-seq libraries (0.93);operon TSS and TTS identified from multiple RNA-seq libraries
hutH	856996-858516	+	hutH	Orphan	Inferred according to the intergenic distance
ybhB	858601-859077	-	ybhB	Orphan-like	TSS and TTS identified from multiple RNA-seq libraries
bioA	859135-860424	-	bioA	Orphan	Inferred according to the intergenic distance
bioBFCD1	860511-864123	+	bioB,bioF,bioC,bioD_1	Multiple-gene	Validation of co-expression by multiple RNA-seq libraries (0.86);operon TSS identified from multiple RNA-seq libraries
STM0924-0925	864209-864777	+	STM14_0924,STM14_0925	Multiple-gene	Inferred from intergenic distance
uvrB	864774-866795	+	uvrB	Orphan-like	TSS and TTS identified from multiple RNA-seq libraries
STM927-slrP	867104-869582	+	STM14_927,slrP	Multiple-gene	Inferred from intergenic distance
ybhK	869674-870582	-	ybhK	Orphan	Inferred according to the intergenic distance
moaA	870979-871968	+	moaA	Orphan-like	TSS or TTS predicted from multiple RNA-seq libraries
moaBCDE	871990-873682	+	moaB,moaC,moaD,moaE	Multiple-gene	Validation of co-expression by multiple RNA-seq libraries (0.89);operon TSS identified from multiple RNA-seq libraries
ybhL	873730-874434	+	ybhL	Orphan-like	TSS and TTS identified from multiple RNA-seq libraries
STM936-tnpA2	874479-875082	+	STM14_936,tnpA_2	Multiple-gene	Validation of co-expression by multiple RNA-seq libraries (0.64)
ybhM-STM939-940	875292-877199	+	ybhM,STM14_939,STM14_940	Multiple-gene	Inferred from intergenic distance
ybhN	877202-878164	-	ybhN	Orphan-like	TSS or TTS predicted from multiple RNA-seq libraries
ybhO	878164-879405	-	ybhO	Orphan-like	TSS or TTS predicted from multiple RNA-seq libraries
ybhP	879402-880160	-	ybhP	Orphan-like	TSS or TTS predicted from multiple RNA-seq libraries
ybhQ	880293-880703	+	ybhQ	Orphan	Inferred according to the intergenic distance
ybhR	880665-881771	-	ybhR	Orphan-like	TSS or TTS predicted from multiple RNA-seq libraries
STM949-ybhFS-STM946	881747-885734	-	STM14_949,ybhF,ybhS,STM14_946	Multiple-gene	Validation of co-expression by multiple RNA-seq libraries (0.95)
ybiH	885734-886408	-	ybiH	Orphan-like	TSS or TTS predicted from multiple RNA-seq libraries
rhlE	886638-888002	+	rhlE	Orphan	Inferred according to the intergenic distance; TSS and TTS identified from multiple RNA-seq libraries
STM14_952	888006-888110	-	STM14_952	Orphan	Inferred according to the intergenic distance
dinG-ybiB	888210-891358	+	dinG,ybiB	Multiple-gene	Validation of co-expression by multiple RNA-seq libraries (0.64);operon TTS identified from multiple RNA-seq libraries
ybiJ	891514-891774	-	ybiJ	Orphan	Inferred according to the intergenic distance
STM14_956	891948-892067	+	STM14_956	Orphan	Inferred according to the intergenic distance
ybiI	892059-892325	-	ybiI	Orphan-like	TSS and TTS identified from multiple RNA-seq libraries
STM14_958	892325-892444	-	STM14_958	Orphan	Inferred according to the intergenic distance
ybiN	892530-893456	+	ybiN	Orphan	Inferred according to the intergenic distance
ybiO	893453-895675	-	ybiO	Orphan-like	Not co-expressed with adjacent operons
STM14_961	895674-895811	+	STM14_961	Orphan	Inferred according to the intergenic distance
glnHPQ	895794-898062	-	glnH,glnP,glnQ	Multiple-gene	Validation of co-expression by multiple RNA-seq libraries (0.81)
STM14_965	898059-898181	-	STM14_965	Orphan-like	TSS or TTS predicted from multiple RNA-seq libraries
dps	898539-899042	-	dps	Orphan-like	TSS and TTS identified from multiple RNA-seq libraries
STM970--STM967	899158-900506	-	STM14_970,STM14_969,ybiF,STM14_967	Multiple-gene	Inferred from intergenic distance
ompX	900586-901101	+	ompX	Orphan	Inferred according to the intergenic distance; TSS and TTS identified from multiple RNA-seq libraries
ybiP	901164-902744	-	ybiP	Orphan	Inferred according to the intergenic distance
STM14_973	902910-903080	+	STM14_973	Orphan	Inferred according to the intergenic distance
STM14_974	903009-903137	-	STM14_974	Orphan	Inferred according to the intergenic distance; TSS and TTS identified from multiple RNA-seq libraries
STM975-ybiR	903323-904905	+	STM14_975,ybiR	Multiple-gene	Validation of co-expression by multiple RNA-seq libraries (0.59)
ybiS	904949-905869	-	ybiS	Orphan	Inferred according to the intergenic distance; TSS and TTS identified from multiple RNA-seq libraries
ybiT	906088-907680	+	ybiT	Orphan	Inferred according to the intergenic distance
STM14_979	908136-909032	+	STM14_979	Orphan	Inferred according to the intergenic distance
ybiV(2)	909061-909780	-	ybiV(2)	Orphan	Inferred according to the intergenic distance
ybiU	909985-911250	-	ybiU	Orphan	Inferred according to the intergenic distance
STM14_982	911396-911509	+	STM14_982	Orphan-like	TSS or TTS predicted from multiple RNA-seq libraries
ybiV(1)	911512-912321	+	ybiV(1)	Orphan-like	TSS or TTS predicted from multiple RNA-seq libraries
moeB-STM986-pflEF	912399-916763	-	moeB,STM14_986,pflE,pflF	Multiple-gene	Inferred from intergenic distance
moeA	916763-918004	-	moeA	Orphan-like	TSS or TTS predicted from multiple RNA-seq libraries
STM14_989	917997-918137	+	STM14_989	Orphan-like	TSS or TTS predicted from multiple RNA-seq libraries
ybiK-yliABCD	918201-924490	+	ybiK,yliA,yliB,yliC,yliD	Multiple-gene	Validation of co-expression by multiple RNA-seq libraries (0.91);operon TSS identified from multiple RNA-seq libraries
STM14_995	924480-924599	-	STM14_995	Orphan-like	TSS or TTS predicted from multiple RNA-seq libraries
yliG	924581-925906	-	yliG	Orphan-like	TSS or TTS predicted from multiple RNA-seq libraries
STM14_997	925933-926067	+	STM14_997	Orphan-like	TSS or TTS predicted from multiple RNA-seq libraries
bssR-STM999	926137-926762	+	bssR,STM14_999	Multiple-gene	Inferred from intergenic distance;operon TSS and TTS identified from multiple RNA-seq libraries
STM1000--1003	926970-929478	+	STM14_1000,STM14_1001,STM14_1002,STM14_1003	Multiple-gene	Inferred from intergenic distance
STM14_1005	929772-930935	+	STM14_1005	Orphan	Inferred according to the intergenic distance
STM14_1006	931103-931243	-	STM14_1006	Orphan	Inferred according to the intergenic distance
STM14_1007	931384-933069	+	STM14_1007	Orphan	Inferred according to the intergenic distance
STM14_1008	933075-933965	-	STM14_1008	Orphan	Inferred according to the intergenic distance
STM14_1009	934230-934655	-	STM14_1009	Orphan	Inferred according to the intergenic distance
STM14_1010	934780-934917	+	STM14_1010	Orphan	Inferred according to the intergenic distance
yliJ	935679-936305	-	yliJ	Orphan	Inferred according to the intergenic distance; TSS and TTS identified from multiple RNA-seq libraries
dacC	936549-937751	+	dacC	Orphan	Inferred according to the intergenic distance; TSS and TTS identified from multiple RNA-seq libraries
deoR	937796-938554	-	deoR	Orphan-like	TSS or TTS predicted from multiple RNA-seq libraries
ybjG	938626-939234	-	ybjG	Orphan-like	TSS or TTS predicted from multiple RNA-seq libraries
mdfA	939547-940779	+	mdfA	Orphan	Inferred according to the intergenic distance
STM14_1017	940833-941648	-	STM14_1017	Orphan-like	TSS or TTS predicted from multiple RNA-seq libraries
STM14_1018	941645-942856	-	STM14_1018	Orphan-like	TSS or TTS predicted from multiple RNA-seq libraries
STM14_1019	942902-943027	+	STM14_1019	Orphan	Inferred according to the intergenic distance
STM14_1020	943024-943644	+	STM14_1020	Orphan-like	TSS and TTS identified from multiple RNA-seq libraries
STM14_1021	943761-945446	-	STM14_1021	Orphan	Inferred according to the intergenic distance
ybjM	945717-946094	+	ybjM	Orphan	Inferred according to the intergenic distance; TSS and TTS identified from multiple RNA-seq libraries
grxA	946126-946389	-	grxA	Orphan	Inferred according to the intergenic distance; TSS and TTS identified from multiple RNA-seq libraries
ybjC--ybjN	946559-949088	+	ybjC,mdaA,rimK,ybjN	Multiple-gene	Validation of co-expression by multiple RNA-seq libraries (0.8);operon TSS and TTS identified from multiple RNA-seq libraries
potFGHI-ybjO-rumB	949437-955295	+	potF,potG,potH,potI,ybjO,rumB	Multiple-gene	Validation of co-expression by multiple RNA-seq libraries (0.83);operon TSS identified from multiple RNA-seq libraries
STM1034--STM1037	955378-958768	+	STM14_1034,ulaA_1,STM14_1036,STM14_1037	Multiple-gene	Inferred from intergenic distance
STM14_1038	958765-958965	-	STM14_1038	Orphan-like	TSS or TTS predicted from multiple RNA-seq libraries
artJ	958987-959718	-	artJ	Orphan-like	TSS or TTS predicted from multiple RNA-seq libraries
artM	959955-960623	-	artM	Orphan-like	TSS and TTS identified from multiple RNA-seq libraries
artIQ	960623-962077	-	artI,artQ	Multiple-gene	Validation of co-expression by multiple RNA-seq libraries (0.9)
artP	962095-962823	-	artP	Orphan-like	TSS or TTS predicted from multiple RNA-seq libraries
ybjP	963053-963568	-	ybjP	Orphan	Inferred according to the intergenic distance; TSS and TTS identified from multiple RNA-seq libraries
orfB-ybjR	963696-964846	+	orfB,ybjR	Multiple-gene	Validation of co-expression by multiple RNA-seq libraries (0.94);operon TSS identified from multiple RNA-seq libraries
ybjT-STM1047	964843-967385	-	ybjT,STM14_1047	Multiple-gene	Validation of co-expression by multiple RNA-seq libraries (0.9)
ltaA	967396-968397	-	ltaA	Orphan-like	TSS or TTS predicted from multiple RNA-seq libraries
ybjE--poxB	968436-973987	-	ybjE,hcp,hcr,poxB	Multiple-gene	Partly validation of co-expression by multiple RNA-seq libraries
STM14_1053	972908-973111	+	STM14_1053	Orphan	Inferred according to the intergenic distance
STM1055-ybjD	973986-975847	+	STM14_1055,ybjD	Multiple-gene	Inferred from intergenic distance;operon TSS and TTS identified from multiple RNA-seq libraries
ybjX	975844-976812	-	ybjX	Orphan	Inferred according to the intergenic distance
ybjYZ-STM1061	976940-980176	+	ybjY,ybjZ,STM14_1061	Multiple-gene	Validation of co-expression by multiple RNA-seq libraries (0.91)
STM14_1060	980013-980138	-	STM14_1060	Orphan	Inferred according to the intergenic distance
cspD	980131-980352	-	cspD	Orphan-like	TSS and TTS identified from multiple RNA-seq libraries
clpSA	980676-983303	+	clpS,clpA	Multiple-gene	Validation of co-expression by multiple RNA-seq libraries (0.8);operon TTS identified from multiple RNA-seq libraries
STM1065-tnpA3	983350-983953	+	STM14_1065,tnpA_3	Multiple-gene	Validation of co-expression by multiple RNA-seq libraries (0.68)
STM1068-1067	984062-985099	-	STM14_1068,STM14_1067	Multiple-gene	Validation of co-expression by multiple RNA-seq libraries (0.58)
STM1070-1069	985102-985671	-	STM14_1070,STM14_1069	Multiple-gene	Validation of co-expression by multiple RNA-seq libraries (0.81)
STM14_1072	986008-986685	-	STM14_1072	Orphan-like	TSS or TTS predicted from multiple RNA-seq libraries
STM14_1073	986705-987565	-	STM14_1073	Orphan-like	TSS or TTS predicted from multiple RNA-seq libraries
STM14_1074	987674-988585	+	STM14_1074	Orphan	Inferred according to the intergenic distance
cydC--infA	988676-991676	-	cydC,aat,STM14_1076,infA	Multiple-gene	Validation of co-expression by multiple RNA-seq libraries (0.8)
cydD	991677-993443	-	cydD	Orphan-like	TSS or TTS predicted from multiple RNA-seq libraries
trxB	993557-994525	-	trxB	Orphan-like	TSS and TTS identified from multiple RNA-seq libraries
STM1082-1081	994689-995142	-	STM14_1082,STM14_1081	Multiple-gene	Inferred from intergenic distance
lrp	995071-995565	+	lrp	Orphan-like	TSS or TTS predicted from multiple RNA-seq libraries
ftsK	995700-999785	+	ftsK	Orphan-like	TSS or TTS predicted from multiple RNA-seq libraries
lolA-ycaJ	999925-1001892	+	lolA,ycaJ	Multiple-gene	Validation of co-expression by multiple RNA-seq libraries (0.97);operon TSS identified from multiple RNA-seq libraries
STM1087-serS	1001941-1003443	+	STM14_1087,serS	Multiple-gene	Validation of co-expression by multiple RNA-seq libraries (0.92);operon TSS and TTS identified from multiple RNA-seq libraries
dmsABC-STM1092	1003680-1007754	+	dmsA,dmsB,dmsC,STM14_1092	Multiple-gene	Validation of co-expression by multiple RNA-seq libraries (0.94);operon TSS identified from multiple RNA-seq libraries
STM14_1093	1007837-1007968	-	STM14_1093	Orphan	Inferred according to the intergenic distance
ycaD	1007967-1009115	+	ycaD	Orphan	Inferred according to the intergenic distance
ycaM	1009333-1010754	+	ycaM	Orphan	Inferred according to the intergenic distance
pflA	1011047-1011844	-	pflA	Orphan-like	TSS or TTS predicted from multiple RNA-seq libraries
STM14_1097	1011963-1012289	-	STM14_1097	Orphan-like	TSS or TTS predicted from multiple RNA-seq libraries
STM14_1098	1012420-1013379	+	STM14_1098	Orphan	Inferred according to the intergenic distance
pflB	1013455-1015737	-	pflB	Orphan-like	TSS or TTS predicted from multiple RNA-seq libraries
focA	1015797-1016774	-	focA	Orphan-like	TSS or TTS predicted from multiple RNA-seq libraries
ycaO	1017059-1018819	-	ycaO	Orphan	Inferred according to the intergenic distance
STM14_1102	1018831-1018959	+	STM14_1102	Orphan-like	TSS or TTS predicted from multiple RNA-seq libraries
ycaP-STM1104	1018956-1019754	+	ycaP,STM14_1104	Multiple-gene	Validation of co-expression by multiple RNA-seq libraries (0.77);operon TSS identified from multiple RNA-seq libraries
serC-aroA-ycaL	1019834-1023180	+	serC,aroA,ycaL	Multiple-gene	Validation of co-expression by multiple RNA-seq libraries (0.76);operon TSS identified from multiple RNA-seq libraries
STM14_1108	1023127-1023381	-	STM14_1108	Orphan	Inferred according to the intergenic distance
cmk	1023353-1024036	+	cmk	Orphan-like	TSS and TTS identified from multiple RNA-seq libraries
rpsA	1024150-1025823	+	rpsA	Orphan	Inferred according to the intergenic distance
ihfB	1025979-1026263	+	ihfB	Orphan-like	TSS and TTS identified from multiple RNA-seq libraries
ycaI	1026487-1028757	+	ycaI	Orphan-like	TSS or TTS predicted from multiple RNA-seq libraries
msbA-lpxK-ycaQ	1028794-1032792	+	msbA,lpxK,ycaQ	Multiple-gene	Validation of co-expression by multiple RNA-seq libraries (0.9);operon TSS identified from multiple RNA-seq libraries
ycaR-kdsB	1032844-1033769	+	ycaR,kdsB	Multiple-gene	Validation of co-expression by multiple RNA-seq libraries (0.86);operon TSS identified from multiple RNA-seq libraries
STM14_1118	1033792-1033944	-	STM14_1118	Orphan	Inferred according to the intergenic distance
STM14_1119	1033980-1034873	+	STM14_1119	Orphan	Inferred according to the intergenic distance
ycbC	1034853-1035629	-	ycbC	Orphan	Inferred according to the intergenic distance
smtA-mukFE	1035765-1038568	+	smtA,mukF,mukE	Multiple-gene	Validation of co-expression by multiple RNA-seq libraries (0.88);operon TSS and TTS identified from multiple RNA-seq libraries
mukB	1038568-1043034	+	mukB	Orphan-like	TSS or TTS predicted from multiple RNA-seq libraries
ycbB	1043379-1045220	+	ycbB	Orphan	Inferred according to the intergenic distance
ycbKL	1045480-1046703	+	ycbK,ycbL	Multiple-gene	Validation of co-expression by multiple RNA-seq libraries (0.95)
aspC	1046765-1047955	-	aspC	Orphan-like	TSS and TTS identified from multiple RNA-seq libraries
STM14_1129	1047995-1048126	-	STM14_1129	Orphan	Inferred according to the intergenic distance
ompF	1048140-1049231	-	ompF	Orphan-like	TSS and TTS identified from multiple RNA-seq libraries
STM14_1131	1049521-1049673	+	STM14_1131	Orphan	Inferred according to the intergenic distance
asnS	1049838-1051238	-	asnS	Orphan-like	TSS and TTS identified from multiple RNA-seq libraries
STM1134-1133	1051307-1051900	-	STM14_1134,STM14_1133	Multiple-gene	Inferred from intergenic distance
STM14_1135	1051897-1052118	-	STM14_1135	Orphan-like	TSS or TTS predicted from multiple RNA-seq libraries
STM1136-1137-1138	1052217-1055112	+	STM14_1136,STM14_1137,STM14_1138	Multiple-gene	Inferred from intergenic distance
pncB	1055190-1056392	-	pncB	Orphan-like	TSS and TTS identified from multiple RNA-seq libraries
STM1148--STM1140	1056587-1063819	-	STM14_1148,STM14_1147,STM14_1146,STM14_1145,STM14_1144,STM14_1143,STM14_1142,STM14_1141,STM14_1140	Multiple-gene	Partly validation of co-expression by multiple RNA-seq libraries
STM1149--STM1154	1063939-1067004	+	STM14_1149,STM14_1150,STM14_1151,STM14_1152,STM14_1153,STM14_1154	Multiple-gene	Partly validation of co-expression by multiple RNA-seq libraries
STM14_1155	1067082-1067372	+	STM14_1155	Orphan-like	TSS and TTS identified from multiple RNA-seq libraries
STM1156--STM1162	1067664-1070665	+	STM14_1156,STM14_1157,STM14_1158,STM14_1159,STM14_1160,STM14_1161,STM14_1162	Multiple-gene	Partly validation of co-expression by multiple RNA-seq libraries;operon TSS identified from multiple RNA-seq libraries
STM14_1163	1070732-1071049	+	STM14_1163	Orphan-like	TSS and TTS identified from multiple RNA-seq libraries
STM14_1164	1071223-1071348	+	STM14_1164	Orphan	Inferred according to the intergenic distance
STM14_1165	1071484-1071933	-	STM14_1165	Orphan	Inferred according to the intergenic distance
gtgA	1072294-1072980	-	gtgA	Orphan	Inferred according to the intergenic distance
STM1167-1168-1169	1073337-1074518	+	STM14_1167,STM14_1168,STM14_1169	Multiple-gene	Validation of co-expression by multiple RNA-seq libraries (0.82)
STM1170--STM1183	1074726-1088280	+	STM14_1170,STM14_1171,STM14_1172,STM14_1173,STM14_1174,STM14_1175,STM14_1176,STM14_1177,STM14_1178,STM14_1179,STM14_1180,STM14_1181,STM14_1182,STM14_1183	Multiple-gene	Validation of co-expression by multiple RNA-seq libraries (0.8)
sodC_1	1088397-1088930	-	sodC_1	Orphan	Inferred according to the intergenic distance; TSS and TTS identified from multiple RNA-seq libraries
STM1185--STM1191	1089020-1097840	+	STM14_1185,STM14_1186,STM14_1187,STM14_1188,STM14_1189,STM14_1190,STM14_1191	Multiple-gene	Validation of co-expression by multiple RNA-seq libraries (0.88)
STM14_1192	1097844-1097951	-	STM14_1192	Orphan	Inferred according to the intergenic distance
sseI	1098316-1099284	+	sseI	Orphan	Inferred according to the intergenic distance
STM1196-1195	1099932-1100926	-	STM14_1196,STM14_1195	Multiple-gene	Inferred from intergenic distance
STM14_1197	1100911-1101597	-	STM14_1197	Orphan-like	TSS and TTS identified from multiple RNA-seq libraries
STM14_1198	1101868-1102059	-	STM14_1198	Orphan	Inferred according to the intergenic distance
pepN	1102354-1105098	+	pepN	Orphan	Inferred according to the intergenic distance
pyrD	1105306-1106316	+	pyrD	Orphan-like	TSS or TTS predicted from multiple RNA-seq libraries
STM14_1201	1106320-1106445	-	STM14_1201	Orphan	Inferred according to the intergenic distance
ycbW	1106482-1107024	+	ycbW	Orphan-like	TSS or TTS predicted from multiple RNA-seq libraries
STM14_1203	1107021-1108130	-	STM14_1203	Orphan	Inferred according to the intergenic distance
ycbY--ymbA	1108229-1115730	+	ycbY,uup,pqiA,pqiB,ymbA	Multiple-gene	Validation of co-expression by multiple RNA-seq libraries (0.91);operon TSS and TTS identified from multiple RNA-seq libraries
STM14_1209	1115818-1116021	-	STM14_1209	Orphan	Inferred according to the intergenic distance
rmf	1115985-1116152	+	rmf	Orphan	Inferred according to the intergenic distance; TSS and TTS identified from multiple RNA-seq libraries
fabA	1116252-1116770	-	fabA	Orphan-like	TSS or TTS predicted from multiple RNA-seq libraries
lonH	1116839-1118599	-	lonH	Orphan-like	TSS or TTS predicted from multiple RNA-seq libraries
ycbG	1118785-1119237	+	ycbG	Orphan	Inferred according to the intergenic distance; TSS and TTS identified from multiple RNA-seq libraries
ompA	1119309-1120361	-	ompA	Orphan	Inferred according to the intergenic distance
STM1216-sulA	1120718-1121352	-	STM14_1216,sulA	Multiple-gene	Inferred from intergenic distance
yccR	1121444-1122049	+	yccR	Orphan	Inferred according to the intergenic distance
yccS	1122036-1124189	-	yccS	Orphan-like	TSS or TTS predicted from multiple RNA-seq libraries
yccF	1124208-1124654	-	yccF	Orphan-like	TSS or TTS predicted from multiple RNA-seq libraries
helD	1124778-1126832	+	helD	Orphan	Inferred according to the intergenic distance
mgsA	1126868-1127326	-	mgsA	Orphan	Inferred according to the intergenic distance
yccT	1127421-1128083	-	yccT	Orphan-like	TSS and TTS identified from multiple RNA-seq libraries
STM14_1223	1128254-1128670	+	STM14_1223	Orphan	Inferred according to the intergenic distance; TSS and TTS identified from multiple RNA-seq libraries
yccV	1128715-1129032	-	yccV	Orphan-like	TSS or TTS predicted from multiple RNA-seq libraries
yccW	1129090-1130457	-	yccW	Orphan-like	TSS or TTS predicted from multiple RNA-seq libraries
STM1226-1227-yccX	1130516-1132199	+	STM14_1226,STM14_1227,yccX	Multiple-gene	Validation of co-expression by multiple RNA-seq libraries (0.8)
yccK	1132196-1132525	-	yccK	Orphan	Inferred according to the intergenic distance
yccA	1132612-1133271	-	yccA	Orphan-like	TSS and TTS identified from multiple RNA-seq libraries
pipA	1133892-1134572	-	pipA	Orphan	Inferred according to the intergenic distance
pipB	1134794-1135669	-	pipB	Orphan	Inferred according to the intergenic distance; TSS and TTS identified from multiple RNA-seq libraries
STM1234-1235	1135671-1136207	+	STM14_1234,STM14_1235	Multiple-gene	Inferred from intergenic distance
pipC	1136217-1136558	-	pipC	Orphan-like	TSS or TTS predicted from multiple RNA-seq libraries
sopB	1136575-1138260	-	sopB	Orphan-like	TSS or TTS predicted from multiple RNA-seq libraries
orfX	1138592-1138762	+	orfX	Orphan	Inferred according to the intergenic distance
copS-pipD-STM1239	1138763-1141988	-	copS,pipD,STM14_1239	Multiple-gene	Validation of co-expression by multiple RNA-seq libraries (0.81)
copR	1141981-1142661	-	copR	Orphan-like	TSS or TTS predicted from multiple RNA-seq libraries
STM1243-1245	1142797-1143543	+	STM14_1243,STM14_1245	Multiple-gene	Inferred from intergenic distance;operon TSS identified from multiple RNA-seq libraries
STM14_1244	1143230-1143337	-	STM14_1244	Orphan	Inferred according to the intergenic distance
hpaBC	1143540-1145632	-	hpaB,hpaC	Multiple-gene	Inferred from intergenic distance
STM1249-hpaR	1145850-1146388	-	STM14_1249,hpaR	Multiple-gene	Validation of co-expression by multiple RNA-seq libraries (0.87)
hpaGEDFHIXA-STM1259	1146565-1155614	+	hpaG,hpaE,hpaD,hpaF,hpaH,hpaI,hpaX,hpaA,STM14_1259	Multiple-gene	Partly validation of co-expression by multiple RNA-seq libraries
STM14_1254	1150549-1150701	-	STM14_1254	Orphan	Inferred according to the intergenic distance
STM14_1260	1155618-1155782	-	STM14_1260	Orphan	Inferred according to the intergenic distance
STM14_1261	1156022-1156384	-	STM14_1261	Orphan	Inferred according to the intergenic distance
STM14_1262	1156832-1156987	+	STM14_1262	Orphan	Inferred according to the intergenic distance
yccD	1157038-1157343	-	yccD	Orphan-like	TSS or TTS predicted from multiple RNA-seq libraries
STM1265-cbpA	1157343-1158577	-	STM14_1265,cbpA	Multiple-gene	Inferred from intergenic distance
scsABCD	1158498-1161911	+	scsA,scsB,scsC,scsD	Multiple-gene	Inferred from intergenic distance;operon TSS identified from multiple RNA-seq libraries
agp	1162044-1163285	+	agp	Orphan-like	TSS and TTS identified from multiple RNA-seq libraries
yccJ	1163319-1163546	-	yccJ	Orphan-like	TSS or TTS predicted from multiple RNA-seq libraries
wraB	1163567-1164163	-	wraB	Orphan-like	TSS or TTS predicted from multiple RNA-seq libraries
STM14_1273	1164294-1164521	+	STM14_1273	Orphan	Inferred according to the intergenic distance
ymdF	1164548-1164715	+	ymdF	Orphan-like	TSS and TTS identified from multiple RNA-seq libraries
ycdC	1164852-1165490	+	ycdC	Orphan	Inferred according to the intergenic distance
STM14_1277	1165487-1165882	-	STM14_1277	Orphan	Inferred according to the intergenic distance
STM1280-1279	1170030-1170286	-	STM14_1280,STM14_1279	Multiple-gene	Inferred from intergenic distance
putP	1170325-1171833	+	putP	Orphan	Inferred according to the intergenic distance; TSS and TTS identified from multiple RNA-seq libraries
STM14_1282	1172347-1172457	+	STM14_1282	Orphan-like	TSS or TTS predicted from multiple RNA-seq libraries
STM14_1283	1172451-1172747	+	STM14_1283	Orphan-like	TSS or TTS predicted from multiple RNA-seq libraries
STM14_1285	1173620-1174501	-	STM14_1285	Orphan	Inferred according to the intergenic distance
STM14_1286	1174679-1174783	+	STM14_1286	Orphan	Inferred according to the intergenic distance
STM1291--1287	1174786-1177520	-	STM14_1291,STM14_1290,STM14_1289,STM14_1287	Multiple-gene	Inferred from intergenic distance
STM14_1288	1176314-1176421	+	STM14_1288	Orphan	Inferred according to the intergenic distance
STM1292-1293-1294	1177573-1179703	+	STM14_1292,STM14_1293,STM14_1294	Multiple-gene	Inferred from intergenic distance
STM1295-1296	1179986-1182383	+	STM14_1295,STM14_1296	Multiple-gene	Inferred from intergenic distance
STM14_1298	1183064-1183228	-	STM14_1298	Orphan	Inferred according to the intergenic distance
ycdW	1183227-1184165	+	ycdW	Orphan-like	TSS or TTS predicted from multiple RNA-seq libraries
ycdXYZ	1184250-1186148	+	ycdX,ycdY,ycdZ	Multiple-gene	Validation of co-expression by multiple RNA-seq libraries (0.7);operon TSS identified from multiple RNA-seq libraries
csgG	1186187-1187020	-	csgG	Orphan-like	TSS or TTS predicted from multiple RNA-seq libraries
csgF	1187047-1187463	-	csgF	Orphan-like	TSS or TTS predicted from multiple RNA-seq libraries
STM1308-1307-csgDE	1187490-1189040	-	STM14_1308,STM14_1307,csgD,csgE	Multiple-gene	Validation of co-expression by multiple RNA-seq libraries (0.63)
csgBAC	1189295-1191086	+	csgB,csgA,csgC,ymdA	Multiple-gene	Validation of co-expression by multiple RNA-seq libraries (0.98);operon TSS identified from multiple RNA-seq libraries
ymdA-STM1313-ymdC	1191650-1193137	+	ymdA,STM14_1313,ymdC	Multiple-gene	Validation of co-expression by multiple RNA-seq libraries (0.73);operon TTS identified from multiple RNA-seq libraries
STM1316-mdoC	1193154-1194509	-	STM14_1316,mdoC	Multiple-gene	Validation of co-expression by multiple RNA-seq libraries (0.71)
mdoGH	1194580-1198651	+	mdoG,mdoH	Multiple-gene	Validation of co-expression by multiple RNA-seq libraries (0.9);operon TSS and TTS identified from multiple RNA-seq libraries
yceK	1198725-1198952	+	yceK	Orphan-like	TSS or TTS predicted from multiple RNA-seq libraries
msyB	1198953-1199327	-	msyB	Orphan-like	TSS and TTS identified from multiple RNA-seq libraries
yceE	1199409-1200623	-	yceE	Orphan-like	TSS or TTS predicted from multiple RNA-seq libraries
STM14_1322	1200601-1201062	+	STM14_1322	Orphan	Inferred according to the intergenic distance
htrB	1200778-1201698	-	htrB	Orphan-like	TSS or TTS predicted from multiple RNA-seq libraries
yceA	1201918-1202970	+	yceA	Orphan	Inferred according to the intergenic distance
yceI	1203022-1203597	-	yceI	Orphan-like	TSS or TTS predicted from multiple RNA-seq libraries
STM14_1326	1203594-1204166	-	STM14_1326	Orphan-like	TSS or TTS predicted from multiple RNA-seq libraries
STM14_1327	1204177-1204380	+	STM14_1327	Orphan	Inferred according to the intergenic distance
bssS	1205814-1206068	-	bssS	Orphan-like	TSS and TTS identified from multiple RNA-seq libraries
pyrC-dinI	1206358-1207723	-	pyrC,dinI	Multiple-gene	Validation of co-expression by multiple RNA-seq libraries (0.74)
yceB	1207828-1208388	-	yceB	Orphan-like	TSS and TTS identified from multiple RNA-seq libraries
grxB	1208513-1209160	-	grxB	Orphan-like	TSS and TTS identified from multiple RNA-seq libraries
yceL	1209224-1210432	-	yceL	Orphan	Inferred according to the intergenic distance
rimJ	1210669-1211253	+	rimJ	Orphan-like	TSS or TTS predicted from multiple RNA-seq libraries
yceH-mviM	1211289-1212861	+	yceH,mviM	Multiple-gene	Validation of co-expression by multiple RNA-seq libraries (0.93);operon TSS identified from multiple RNA-seq libraries
STM14_1339	1212983-1213159	-	STM14_1339	Orphan	Inferred according to the intergenic distance
mviN	1213126-1214700	+	mviN	Orphan	Inferred according to the intergenic distance
flgN	1214782-1215204	-	flgN	Orphan	Inferred according to the intergenic distance
flgM	1215209-1215502	-	flgM	Orphan-like	TSS and TTS identified from multiple RNA-seq libraries
STM1344-flgA	1215594-1216396	-	STM14_1344,flgA	Multiple-gene	Inferred from intergenic distance
flgBCDEFGHIJ	1216410-1223566	+	flgB,flgC,flgD,flgE,flgF,flgG,flgH,flgI,flgJ	Multiple-gene	Validation of co-expression by multiple RNA-seq libraries (0.95);operon TSS identified from multiple RNA-seq libraries
flgKL	1223631-1226260	+	flgK,flgL	Multiple-gene	Validation of co-expression by multiple RNA-seq libraries (0.99);operon TSS identified from multiple RNA-seq libraries
STM14_1356	1226280-1226474	-	STM14_1356	Orphan	Inferred according to the intergenic distance
rne	1226517-1229720	-	rne	Orphan-like	TSS and TTS identified from multiple RNA-seq libraries
rluC-STM1360	1230210-1232152	+	rluC,STM14_1360	Multiple-gene	Validation of co-expression by multiple RNA-seq libraries (0.82)
STM14_1361	1232358-1232582	+	STM14_1361	Orphan	Inferred according to the intergenic distance
maf_1	1232654-1233238	-	maf_1	Orphan	Inferred according to the intergenic distance
yceD	1233436-1233957	+	yceD	Orphan-like	TSS and TTS identified from multiple RNA-seq libraries
rpmF	1234009-1234182	+	rpmF	Orphan-like	TSS and TTS identified from multiple RNA-seq libraries
plsX--fabF	1234316-1239839	+	plsX,fabH,fabD,fabG,acpP,fabF	Multiple-gene	Validation of co-expression by multiple RNA-seq libraries (0.89);operon TTS identified from multiple RNA-seq libraries
pabC--holB	1239963-1243429	+	pabC,yceG,tdk_1,holB	Multiple-gene	Validation of co-expression by multiple RNA-seq libraries (0.91);operon TSS identified from multiple RNA-seq libraries
ycfH	1243440-1244237	+	ycfH	Orphan-like	Not co-expressed with adjacent operons
STM14_1376	1244261-1244398	-	STM14_1376	Orphan	Inferred according to the intergenic distance
ptsG	1244532-1245965	+	ptsG	Orphan	Inferred according to the intergenic distance
fhuE	1246050-1248224	-	fhuE	Orphan	Inferred according to the intergenic distance
ycfFLM	1248566-1249954	+	ycfF,ycfL,ycfM	Multiple-gene	Validation of co-expression by multiple RNA-seq libraries (0.93);operon TSS identified from multiple RNA-seq libraries
thiK-nagZ-ycfP	1249935-1252362	+	thiK,nagZ,ycfP	Multiple-gene	Validation of co-expression by multiple RNA-seq libraries (0.89);operon TSS and TTS identified from multiple RNA-seq libraries
ndh	1252617-1253921	+	ndh	Orphan	Inferred according to the intergenic distance
ycfJ	1254100-1254639	+	ycfJ	Orphan-like	TSS and TTS identified from multiple RNA-seq libraries
ycfQ	1254714-1255349	-	ycfQ	Orphan	Inferred according to the intergenic distance; TSS and TTS identified from multiple RNA-seq libraries
ycfR	1255591-1255848	+	ycfR	Orphan	Inferred according to the intergenic distance; TSS and TTS identified from multiple RNA-seq libraries
ycfS	1255945-1256910	-	ycfS	Orphan-like	TSS and TTS identified from multiple RNA-seq libraries
STM14_1390	1256910-1257065	-	STM14_1390	Orphan	Inferred according to the intergenic distance
mfd	1257058-1260504	-	mfd	Orphan-like	TSS and TTS identified from multiple RNA-seq libraries
ycfU--cobB	1260731-1265759	+	ycfU,lolD,ycfW,ycfX,cobB	Multiple-gene	Validation of co-expression by multiple RNA-seq libraries (0.89);operon TTS identified from multiple RNA-seq libraries
potD	1265841-1266887	-	potD	Orphan-like	TSS or TTS predicted from multiple RNA-seq libraries
STM1399-potC	1266912-1267916	-	STM14_1399,potC	Multiple-gene	Validation of co-expression by multiple RNA-seq libraries (0.87)
potB-STM1401-sifA	1268007-1270209	-	potB,STM14_1401,sifA	Multiple-gene	Inferred from intergenic distance
potA	1270193-1271329	-	potA	Orphan-like	TSS or TTS predicted from multiple RNA-seq libraries
pepT	1271580-1272809	+	pepT	Orphan	Inferred according to the intergenic distance; TSS and TTS identified from multiple RNA-seq libraries
tnpA_4	1273020-1273478	+	tnpA_4	Orphan	Inferred according to the intergenic distance
phoQ-ycfD	1274898-1277563	-	phoQ,ycfD	Multiple-gene	Validation of co-expression by multiple RNA-seq libraries (0.81)
phoP	1277563-1278237	-	phoP	Orphan-like	TSS and TTS identified from multiple RNA-seq libraries
ycfC-purB	1278361-1280382	-	ycfC,purB	Multiple-gene	Validation of co-expression by multiple RNA-seq libraries (0.85)
ymfC--trmU	1280463-1283087	-	ymfC,STM14_1414,ymfB,trmU	Multiple-gene	Validation of co-expression by multiple RNA-seq libraries (0.82)
icdA	1283259-1284509	+	icdA	Orphan	Inferred according to the intergenic distance; TSS and TTS identified from multiple RNA-seq libraries
STM14_1417	1284622-1285764	-	STM14_1417	Orphan-like	TSS or TTS predicted from multiple RNA-seq libraries
STM1425--STM1418	1285754-1291115	-	STM14_1425,STM14_1424,STM14_1423,STM14_1422,STM14_1421,STM14_1420,STM14_1419,STM14_1418	Multiple-gene	Validation of co-expression by multiple RNA-seq libraries (0.84)
STM14_1426	1291108-1291224	-	STM14_1426	Orphan-like	TSS or TTS predicted from multiple RNA-seq libraries
STM14_1427	1291515-1291721	+	STM14_1427	Orphan	Inferred according to the intergenic distance; TSS and TTS identified from multiple RNA-seq libraries
STM14_1428	1291829-1292914	-	STM14_1428	Orphan-like	TSS or TTS predicted from multiple RNA-seq libraries
STM14_1429	1293066-1293533	-	STM14_1429	Orphan-like	TSS or TTS predicted from multiple RNA-seq libraries
STM14_1430	1293622-1293774	+	STM14_1430	Orphan-like	TSS and TTS identified from multiple RNA-seq libraries
STM14_1431	1293794-1294114	+	STM14_1431	Orphan-like	TSS or TTS predicted from multiple RNA-seq libraries
STM1432-1433	1294206-1295800	+	STM14_1432,STM14_1433	Multiple-gene	Validation of co-expression by multiple RNA-seq libraries (0.96);operon TTS identified from multiple RNA-seq libraries
STM1434--STM1437	1295815-1297882	+	STM14_1434,STM14_1435,STM14_1436,STM14_1437	Multiple-gene	Validation of co-expression by multiple RNA-seq libraries (0.9)
STM14_1438	1297994-1298185	+	STM14_1438	Orphan-like	TSS and TTS identified from multiple RNA-seq libraries
STM1439-1440	1298444-1299042	+	STM14_1439,STM14_1440	Multiple-gene	Validation of co-expression by multiple RNA-seq libraries (0.95);operon TSS and TTS identified from multiple RNA-seq libraries
STM1441--STM1444	1299077-1300696	+	STM14_1441,STM14_1442,STM14_1443,STM14_1444	Multiple-gene	Validation of co-expression by multiple RNA-seq libraries (0.82);operon TSS identified from multiple RNA-seq libraries
STM1445-1446	1300693-1301523	+	STM14_1445,STM14_1446	Multiple-gene	Inferred from intergenic distance
STM1447-1448	1301766-1302326	+	STM14_1447,STM14_1448	Multiple-gene	Validation of co-expression by multiple RNA-seq libraries (0.89);operon TSS identified from multiple RNA-seq libraries
STM14_1449	1302338-1302877	-	STM14_1449	Orphan	Inferred according to the intergenic distance
STM1450--STM1453	1303055-1304647	+	STM14_1450,STM14_1451,STM14_1452,STM14_1453	Multiple-gene	Validation of co-expression by multiple RNA-seq libraries (0.97)
STM14_1454	1304874-1305275	-	STM14_1454	Orphan	Inferred according to the intergenic distance; TSS and TTS identified from multiple RNA-seq libraries
STM1455--STM1461	1305561-1312702	+	STM14_1455,STM14_1456,STM14_1457,STM14_1458,STM14_1459,STM14_1460,STM14_1461	Multiple-gene	Validation of co-expression by multiple RNA-seq libraries (0.98)
STM1463-1464	1313114-1314124	+	STM14_1463,STM14_1464	Multiple-gene	Validation of co-expression by multiple RNA-seq libraries (0.96)
STM14_1465	1314173-1315423	-	STM14_1465	Orphan	Inferred according to the intergenic distance
STM1466--STM1472	1315412-1321455	+	STM14_1466,STM14_1467,STM14_1468,STM14_1469,STM14_1470,STM14_1471,STM14_1472	Multiple-gene	Validation of co-expression by multiple RNA-seq libraries (0.96);operon TSS identified from multiple RNA-seq libraries
STM14_1473	1321447-1322052	-	STM14_1473	Orphan	Inferred according to the intergenic distance
STM1474--STM1479	1322136-1329528	+	STM14_1474,STM14_1475,STM14_1476,STM14_1477,STM14_1478,STM14_1479	Multiple-gene	Validation of co-expression by multiple RNA-seq libraries (0.96)
STM14_1480	1329626-1329826	-	STM14_1480	Orphan	Inferred according to the intergenic distance
STM14_1481	1330809-1331156	+	STM14_1481	Orphan	Inferred according to the intergenic distance
STM14_1483	1332051-1334153	+	STM14_1483	Orphan	Inferred according to the intergenic distance
STM14_1484	1334473-1335144	-	STM14_1484	Orphan	Inferred according to the intergenic distance; TSS and TTS identified from multiple RNA-seq libraries
STM14_1485	1335446-1335610	+	STM14_1485	Orphan	Inferred according to the intergenic distance; TSS and TTS identified from multiple RNA-seq libraries
STM1486-1488-1489	1336058-1337585	+	STM14_1486,STM14_1488,STM14_1489	Multiple-gene	Partly validation of co-expression by multiple RNA-seq libraries;operon TSS identified from multiple RNA-seq libraries
STM14_1487	1337214-1337372	-	STM14_1487	Orphan	Inferred according to the intergenic distance
envF	1338164-1338952	-	envF	Orphan	Inferred according to the intergenic distance
STM1494-envE-msgA	1339441-1340575	-	STM14_1494,envE,msgA	Multiple-gene	Validation of co-expression by multiple RNA-seq libraries (0.81)
STM14_1495	1340807-1341019	-	STM14_1495	Orphan-like	TSS and TTS identified from multiple RNA-seq libraries
STM14_1496	1341060-1341188	-	STM14_1496	Orphan	Inferred according to the intergenic distance
pagD	1341151-1341414	-	pagD	Orphan-like	TSS and TTS identified from multiple RNA-seq libraries
STM14_1499	1341718-1341825	+	STM14_1499	Orphan	Inferred according to the intergenic distance
STM14_1500	1342043-1342192	-	STM14_1500	Orphan	Inferred according to the intergenic distance
pagC	1342226-1342783	+	pagC	Orphan	Inferred according to the intergenic distance; TSS and TTS identified from multiple RNA-seq libraries
STM14_1502	1342962-1343096	-	STM14_1502	Orphan	Inferred according to the intergenic distance
pliC	1344020-1344364	-	pliC	Orphan-like	TSS or TTS predicted from multiple RNA-seq libraries
STM14_1506	1344493-1344636	-	STM14_1506	Orphan-like	TSS or TTS predicted from multiple RNA-seq libraries
STM14_1507	1344742-1344867	+	STM14_1507	Orphan-like	TSS and TTS identified from multiple RNA-seq libraries
STM1508-1509	1345067-1345958	+	STM14_1508,STM14_1509	Multiple-gene	Validation of co-expression by multiple RNA-seq libraries (0.68);operon TTS identified from multiple RNA-seq libraries
STM14_1510	1346067-1346216	-	STM14_1510	Orphan	Inferred according to the intergenic distance
STM14_1511	1346297-1347340	+	STM14_1511	Orphan	Inferred according to the intergenic distance
STM14_1512	1347423-1347953	-	STM14_1512	Orphan-like	TSS and TTS identified from multiple RNA-seq libraries
STM14_1513	1348102-1348416	-	STM14_1513	Orphan	Inferred according to the intergenic distance
STM14_1514	1348508-1348666	-	STM14_1514	Orphan-like	TSS and TTS identified from multiple RNA-seq libraries
STM1515--1519	1349098-1353883	+	STM14_1515,STM14_1516,STM14_1517,STM14_1518,STM14_1519	Multiple-gene	Inferred from intergenic distance
STM14_1520	1353965-1355098	-	STM14_1520	Orphan	Inferred according to the intergenic distance
STM14_1521	1355292-1355618	+	STM14_1521	Orphan-like	TSS and TTS identified from multiple RNA-seq libraries
STM14_1523	1355815-1356462	+	STM14_1523	Orphan-like	TSS or TTS predicted from multiple RNA-seq libraries
STM14_1524	1356451-1356600	-	STM14_1524	Orphan	Inferred according to the intergenic distance
aadA	1356571-1357359	+	aadA	Orphan-like	TSS or TTS predicted from multiple RNA-seq libraries
STM1526-1527-1528	1357504-1359201	+	STM14_1526,STM14_1527,STM14_1528	Multiple-gene	Validation of co-expression by multiple RNA-seq libraries (0.83);operon TSS identified from multiple RNA-seq libraries
STM1530-1529	1359269-1359745	-	STM14_1530,STM14_1529	Multiple-gene	Inferred from intergenic distance
STM1531-yeaS	1359828-1361208	+	STM14_1531,yeaS	Multiple-gene	Validation of co-expression by multiple RNA-seq libraries (0.64);operon TSS and TTS identified from multiple RNA-seq libraries
STM14_1533	1361225-1361380	-	STM14_1533	Orphan	Inferred according to the intergenic distance
yeaR	1361381-1361743	+	yeaR	Orphan-like	TSS or TTS predicted from multiple RNA-seq libraries
yoaG	1361746-1361928	+	yoaG	Orphan-like	TSS or TTS predicted from multiple RNA-seq libraries
STM14_1536	1362034-1362159	-	STM14_1536	Orphan	Inferred according to the intergenic distance
STM1537-1538	1362158-1363106	+	STM14_1537,STM14_1538	Multiple-gene	Inferred from intergenic distance
yeaQ	1363114-1363362	+	yeaQ	Orphan-like	TSS and TTS identified from multiple RNA-seq libraries
STM14_1540	1363413-1363529	-	STM14_1540	Orphan	Inferred according to the intergenic distance
STM14_1541	1363501-1363599	-	STM14_1541	Orphan-like	TSS and TTS identified from multiple RNA-seq libraries
yaoF	1363795-1364046	+	yaoF	Orphan-like	TSS and TTS identified from multiple RNA-seq libraries
STM14_1543	1364115-1364426	+	STM14_1543	Orphan	Inferred according to the intergenic distance
yeaO	1364412-1364759	-	yeaO	Orphan-like	TSS and TTS identified from multiple RNA-seq libraries
yeaN-STM1545	1364743-1366062	-	yeaN,STM14_1545	Multiple-gene	Inferred from intergenic distance
STM14_1546	1364774-1364911	+	STM14_1546	Orphan	Inferred according to the intergenic distance
yeaM	1366163-1366957	+	yeaM	Orphan	Inferred according to the intergenic distance
yeaL	1366937-1367383	-	yeaL	Orphan	Inferred according to the intergenic distance
STM1550-1551	1367385-1367696	+	STM14_1550,STM14_1551	Multiple-gene	Inferred from intergenic distance
yeaK	1367693-1368211	-	yeaK	Orphan-like	TSS or TTS predicted from multiple RNA-seq libraries
yeaJ	1368261-1369754	-	yeaJ	Orphan-like	TSS or TTS predicted from multiple RNA-seq libraries
STM14_1554	1370048-1370245	+	STM14_1554	Orphan-like	TSS and TTS identified from multiple RNA-seq libraries
STM14_1555	1370136-1370267	+	STM14_1555	Orphan	Inferred according to the intergenic distance
yeaH	1370395-1371681	-	yeaH	Orphan-like	TSS or TTS predicted from multiple RNA-seq libraries
STM14_1557	1371682-1371801	+	STM14_1557	Orphan	Inferred according to the intergenic distance
STM1559-yeaG	1371804-1374027	-	STM14_1559,yeaG	Multiple-gene	Validation of co-expression by multiple RNA-seq libraries (0.92)
mipA	1374166-1374912	+	mipA	Orphan	Inferred according to the intergenic distance; TSS and TTS identified from multiple RNA-seq libraries
STM14_1561	1375202-1376398	+	STM14_1561	Orphan-like	TSS or TTS predicted from multiple RNA-seq libraries
STM14_1562	1376495-1377352	+	STM14_1562	Orphan-like	TSS or TTS predicted from multiple RNA-seq libraries
yeaD	1377451-1378335	-	yeaD	Orphan-like	TSS or TTS predicted from multiple RNA-seq libraries
STM14_1564	1378335-1378511	-	STM14_1564	Orphan-like	TSS or TTS predicted from multiple RNA-seq libraries
gapA	1378670-1379665	-	gapA	Orphan-like	TSS and TTS identified from multiple RNA-seq libraries
STM14_1566	1379655-1379795	+	STM14_1566	Orphan	Inferred according to the intergenic distance
yeaA	1379977-1380420	+	yeaA	Orphan-like	TSS and TTS identified from multiple RNA-seq libraries
yeaC	1380462-1380740	+	yeaC	Orphan-like	TSS and TTS identified from multiple RNA-seq libraries
STM14_1569	1380898-1381002	+	STM14_1569	Orphan	Inferred according to the intergenic distance
ansA-pncA	1381091-1382790	-	ansA,pncA	Multiple-gene	Validation of co-expression by multiple RNA-seq libraries (0.86)
STM14_1572	1382785-1382889	+	STM14_1572	Orphan	Inferred according to the intergenic distance
sppA	1382886-1384742	-	sppA	Orphan-like	TSS or TTS predicted from multiple RNA-seq libraries
ydjA-selD-topB	1384916-1388582	+	ydjA,selD,topB	Multiple-gene	Validation of co-expression by multiple RNA-seq libraries (0.86);operon TSS identified from multiple RNA-seq libraries
gdhA	1388612-1389955	-	gdhA	Orphan	Inferred according to the intergenic distance
STM14_1578	1390194-1390469	+	STM14_1578	Orphan	Inferred according to the intergenic distance; TSS and TTS identified from multiple RNA-seq libraries
xthA-STM1579	1390429-1391724	-	xthA,STM14_1579	Multiple-gene	Validation of co-expression by multiple RNA-seq libraries (0.77)
STM14_1581	1391859-1392038	+	STM14_1581	Orphan-like	TSS or TTS predicted from multiple RNA-seq libraries
argD1ADBE-STM1587	1392170-1398449	+	argD_1,astA,astD,astB,astE,STM14_1587	Multiple-gene	Validation of co-expression by multiple RNA-seq libraries (0.93);operon TSS identified from multiple RNA-seq libraries
spy	1398533-1399018	+	spy	Orphan-like	TSS and TTS identified from multiple RNA-seq libraries
STM14_1589	1399093-1400001	-	STM14_1589	Orphan	Inferred according to the intergenic distance
nadE	1400095-1400922	-	nadE	Orphan-like	TSS and TTS identified from multiple RNA-seq libraries
STM14_1591	1400923-1401129	-	STM14_1591	Orphan	Inferred according to the intergenic distance
osmE	1401141-1401482	+	osmE	Orphan-like	TSS and TTS identified from multiple RNA-seq libraries
STM1593-celABC	1401610-1403942	+	STM14_1593,celA,celB,celC	Multiple-gene	Validation of co-expression by multiple RNA-seq libraries (0.74);operon TTS identified from multiple RNA-seq libraries
celDFG	1403953-1407046	+	celD,celF,celG	Multiple-gene	Validation of co-expression by multiple RNA-seq libraries (0.67);operon TTS identified from multiple RNA-seq libraries
celDFG	1403953-1407046	+	celD,celF,celG	Multiple-gene	Inferred from intergenic distance;operon TTS identified from multiple RNA-seq libraries
katE	1407090-1409342	-	katE	Orphan-like	TSS and TTS identified from multiple RNA-seq libraries
STM14_1601	1409372-1409509	+	STM14_1601	Orphan-like	TSS or TTS predicted from multiple RNA-seq libraries
STM14_1602	1409399-1409647	-	STM14_1602	Orphan	Inferred according to the intergenic distance
cedA	1409707-1409949	+	cedA	Orphan-like	TSS or TTS predicted from multiple RNA-seq libraries
ydjMN	1410051-1412166	-	ydjM,ydjN	Multiple-gene	Inferred from intergenic distance
yniC	1412316-1412984	-	yniC	Orphan-like	TSS and TTS identified from multiple RNA-seq libraries
yniB	1413133-1413669	+	yniB	Orphan	Inferred according to the intergenic distance; TSS and TTS identified from multiple RNA-seq libraries
STM14_1608	1413712-1414572	-	STM14_1608	Orphan-like	TSS or TTS predicted from multiple RNA-seq libraries
ydiZ	1414679-1414969	-	ydiZ	Orphan-like	TSS or TTS predicted from multiple RNA-seq libraries
pfkB	1415066-1415998	-	pfkB	Orphan-like	TSS and TTS identified from multiple RNA-seq libraries
ydiY	1416287-1417045	+	ydiY	Orphan	Inferred according to the intergenic distance
STM14_1612	1417094-1418053	-	STM14_1612	Orphan	Inferred according to the intergenic distance
STM14_1613	1418196-1418510	+	STM14_1613	Orphan-like	TSS or TTS predicted from multiple RNA-seq libraries
STM1614-1615	1418507-1419740	+	STM14_1614,STM14_1615	Multiple-gene	Validation of co-expression by multiple RNA-seq libraries (0.9);operon TSS identified from multiple RNA-seq libraries
rfc	1420063-1421286	-	rfc	Orphan	Inferred according to the intergenic distance
STM1617-1618	1421769-1422090	+	STM14_1617,STM14_1618	Multiple-gene	Validation of co-expression by multiple RNA-seq libraries (0.77);operon TTS identified from multiple RNA-seq libraries
thrS--rplT	1422178-1425352	+	thrS,infC,rpmI,rplT	Multiple-gene	Validation of co-expression by multiple RNA-seq libraries (0.93);operon TTS identified from multiple RNA-seq libraries
STM14_1623	1425398-1425562	-	STM14_1623	Orphan	Inferred according to the intergenic distance
pheST-ihfA	1425654-1429344	+	pheS,pheT,ihfA	Multiple-gene	Validation of co-expression by multiple RNA-seq libraries (0.78);operon TTS identified from multiple RNA-seq libraries
btuC	1429547-1430527	+	btuC	Orphan-like	TSS or TTS predicted from multiple RNA-seq libraries
btuED	1430619-1431919	+	btuE,btuD	Multiple-gene	Validation of co-expression by multiple RNA-seq libraries (0.92);operon TSS and TTS identified from multiple RNA-seq libraries
nlpC	1431996-1432460	+	nlpC	Orphan-like	TSS or TTS predicted from multiple RNA-seq libraries
STM14_1631	1432577-1432696	-	STM14_1631	Orphan	Inferred according to the intergenic distance
ydiV	1432774-1433487	+	ydiV	Orphan	Inferred according to the intergenic distance
ydiU	1433549-1434991	+	ydiU	Orphan-like	TSS and TTS identified from multiple RNA-seq libraries
aroH-ydiE	1435026-1436420	-	aroH,ydiE	Multiple-gene	Inferred from intergenic distance
STM14_1636	1436467-1436571	+	STM14_1636	Orphan	Inferred according to the intergenic distance
STM1638-ydiA	1436576-1437699	-	STM14_1638,ydiA	Multiple-gene	Inferred from intergenic distance
pps	1437746-1440124	+	pps	Orphan	Inferred according to the intergenic distance; TSS and TTS identified from multiple RNA-seq libraries
ydiQRSTD	1440166-1445250	-	ydiQ,ydiR,ydiS,ydiT,ydiD	Multiple-gene	Inferred from intergenic distance
STM14_1645	1445506-1445658	-	STM14_1645	Orphan	Inferred according to the intergenic distance
ydiP	1445713-1446603	+	ydiP	Orphan	Inferred according to the intergenic distance
ydiLM--ydiFO	1446679-1454639	-	ydiL,ydiM,STM14_1653,ydiN,aroE_1,aroD,ydiF,ydiO	Multiple-gene	Inferred from intergenic distance
STM14_1652	1452598-1452744	+	STM14_1652	Orphan	Inferred according to the intergenic distance
ydiK	1455097-1456215	-	ydiK	Orphan-like	TSS and TTS identified from multiple RNA-seq libraries
STM14_1658	1456308-1456475	-	STM14_1658	Orphan	Inferred according to the intergenic distance
ydiJ-STM1660-ydiH	1456480-1460230	+	ydiJ,STM14_1660,ydiH	Multiple-gene	Validation of co-expression by multiple RNA-seq libraries (0.9);operon TTS identified from multiple RNA-seq libraries
STM14_1662	1460518-1461864	-	STM14_1662	Orphan	Inferred according to the intergenic distance
sufABCDS-ynhA	1462291-1467810	+	sufA,sufB,sufC,sufD,sufS,ynhA	Multiple-gene	Validation of co-expression by multiple RNA-seq libraries (0.94);operon TSS identified from multiple RNA-seq libraries
ynhG	1467965-1468966	+	ynhG	Orphan-like	TSS and TTS identified from multiple RNA-seq libraries
lppB	1469033-1469272	-	lppB	Orphan	Inferred according to the intergenic distance
lpp	1469355-1469591	-	lpp	Orphan-like	TSS and TTS identified from multiple RNA-seq libraries
pykF	1469902-1471314	-	pykF	Orphan	Inferred according to the intergenic distance; TSS and TTS identified from multiple RNA-seq libraries
orf408--orf48	1471716-1476008	-	orf408,orf245,orf32,orf48	Multiple-gene	Partly validation of co-expression by multiple RNA-seq libraries
ttrCA	1476331-1480408	-	ttrC,ttrA	Multiple-gene	Validation of co-expression by multiple RNA-seq libraries (0.95)
ttrB	1480409-1481161	-	ttrB	Orphan-like	TSS or TTS predicted from multiple RNA-seq libraries
ttrS	1481325-1483103	+	ttrS	Orphan-like	TSS or TTS predicted from multiple RNA-seq libraries
ttrR	1483060-1483698	+	ttrR	Orphan-like	TSS or TTS predicted from multiple RNA-seq libraries
orf70	1483796-1484008	+	orf70	Orphan-like	TSS or TTS predicted from multiple RNA-seq libraries
orf319	1484104-1485063	-	orf319	Orphan-like	TSS and TTS identified from multiple RNA-seq libraries
ssrB-STM1685-orf242	1485236-1486781	-	ssrB,STM14_1685,orf242	Multiple-gene	Validation of co-expression by multiple RNA-seq libraries (0.75)
ssrA	1486812-1489574	-	ssrA	Orphan-like	TSS or TTS predicted from multiple RNA-seq libraries
ssaBCDE--sseFG	1489975-1499419	+	ssaB,ssaC,ssaD,ssaE,STM14_1692,STM14_1693,STM14_1694,sscA,sseC,sseD,sseE,sscB,sseF,sseG	Multiple-gene	Validation of co-expression by multiple RNA-seq libraries (0.96)
ssaGHIJ-STM1706-ssaK	1499513-1502239	+	ssaG,ssaH,ssaI,ssaJ,STM14_1706,ssaK	Multiple-gene	Validation of co-expression by multiple RNA-seq libraries (0.98);operon TSS and TTS identified from multiple RNA-seq libraries
ssaLMVNOPQ	1502205-1508652	+	ssaL,ssaM,ssaV,ssaN,ssaO,ssaP,ssaQ	Multiple-gene	Validation of co-expression by multiple RNA-seq libraries (0.96)
ssaRSTU-STM1719	1508720-1511602	+	ssaR,ssaS,ssaT,ssaU,STM14_1719	Multiple-gene	Validation of co-expression by multiple RNA-seq libraries (0.94);operon TSS identified from multiple RNA-seq libraries
ydhE	1511938-1513311	-	ydhE	Orphan	Inferred according to the intergenic distance; TSS and TTS identified from multiple RNA-seq libraries
ribE	1513528-1514169	+	ribE	Orphan	Inferred according to the intergenic distance; TSS and TTS identified from multiple RNA-seq libraries
cfa	1514211-1515359	-	cfa	Orphan	Inferred according to the intergenic distance; TSS and TTS identified from multiple RNA-seq libraries
ydhC	1515649-1516854	-	ydhC	Orphan	Inferred according to the intergenic distance
ydhB	1516967-1517899	+	ydhB	Orphan	Inferred according to the intergenic distance
purR	1517896-1518921	-	purR	Orphan	Inferred according to the intergenic distance
STM14_1728	1519171-1519452	+	STM14_1728	Orphan	Inferred according to the intergenic distance
sodB	1519389-1519970	-	sodB	Orphan-like	TSS and TTS identified from multiple RNA-seq libraries
ydhO	1520097-1520951	-	ydhO	Orphan-like	TSS and TTS identified from multiple RNA-seq libraries
ydhD	1521253-1521600	+	ydhD	Orphan	Inferred according to the intergenic distance; TSS and TTS identified from multiple RNA-seq libraries
rnt	1521678-1522325	-	rnt	Orphan	Inferred according to the intergenic distance
gloA	1522426-1522833	-	gloA	Orphan-like	TSS and TTS identified from multiple RNA-seq libraries
ydhM-nemA	1522902-1524657	-	ydhM,nemA	Multiple-gene	Validation of co-expression by multiple RNA-seq libraries (0.8)
ydhL	1524760-1524999	+	ydhL	Orphan-like	TSS or TTS predicted from multiple RNA-seq libraries
ydhF	1525050-1525946	+	ydhF	Orphan-like	TSS or TTS predicted from multiple RNA-seq libraries
sodC_2	1526026-1526547	+	sodC_2	Orphan-like	TSS and TTS identified from multiple RNA-seq libraries
ydhIJ-STM1739	1526523-1529661	-	ydhI,ydhJ,STM14_1739	Multiple-gene	Partly validation of co-expression by multiple RNA-seq libraries
slyA	1529862-1530296	+	slyA	Orphan	Inferred according to the intergenic distance; TSS and TTS identified from multiple RNA-seq libraries
slyB	1530344-1530811	-	slyB	Orphan	Inferred according to the intergenic distance; TSS and TTS identified from multiple RNA-seq libraries
anmK-mliC	1531083-1532621	+	anmK,mliC	Multiple-gene	Validation of co-expression by multiple RNA-seq libraries (0.87);operon TSS identified from multiple RNA-seq libraries
pdxH	1532680-1533336	+	pdxH	Orphan-like	TSS or TTS predicted from multiple RNA-seq libraries
tyrS-pdxY	1533463-1535657	+	tyrS,pdxY	Multiple-gene	Validation of co-expression by multiple RNA-seq libraries (0.92);operon TSS identified from multiple RNA-seq libraries
gst	1535716-1536321	-	gst	Orphan-like	TSS and TTS identified from multiple RNA-seq libraries
tppB	1536426-1537931	-	tppB	Orphan-like	TSS and TTS identified from multiple RNA-seq libraries
STM14_1751	1538110-1538277	+	STM14_1751	Orphan	Inferred according to the intergenic distance
ydgK--nth	1538533-1545422	-	ydgK,STM14_1758,ydgM,STM14_1756,rnfD,ydgP,ydgQ,nth	Multiple-gene	Partly validation of co-expression by multiple RNA-seq libraries
ydgT	1545511-1545741	-	ydgT	Orphan-like	TSS and TTS identified from multiple RNA-seq libraries
STM14_1761	1546024-1546185	-	STM14_1761	Orphan	Inferred according to the intergenic distance
ydgJ	1546357-1547397	+	ydgJ	Orphan	Inferred according to the intergenic distance
add	1547472-1548473	-	add	Orphan	Inferred according to the intergenic distance
STM14_1764	1548438-1548683	+	STM14_1764	Orphan	Inferred according to the intergenic distance
STM14_1767	1549052-1549171	-	STM14_1767	Orphan-like	TSS or TTS predicted from multiple RNA-seq libraries
ydgA	1549177-1550685	-	ydgA	Orphan-like	TSS or TTS predicted from multiple RNA-seq libraries
manA	1550788-1551963	-	manA	Orphan-like	TSS or TTS predicted from multiple RNA-seq libraries
fumA-STM1771	1552163-1553906	+	fumA,STM14_1771	Multiple-gene	Validation of co-expression by multiple RNA-seq libraries (0.96);operon TSS identified from multiple RNA-seq libraries
fumC	1553977-1555380	+	fumC	Orphan-like	TSS and TTS identified from multiple RNA-seq libraries
rstB-tus	1555377-1557683	-	rstB,tus	Multiple-gene	Validation of co-expression by multiple RNA-seq libraries (0.56)
ompN-STM1776-1775	1557794-1560786	-	ompN,STM14_1776,STM14_1775	Multiple-gene	Inferred from intergenic distance
rstA	1561266-1561997	-	rstA	Orphan	Inferred according to the intergenic distance; TSS and TTS identified from multiple RNA-seq libraries
ydgC	1562124-1562459	+	ydgC	Orphan	Inferred according to the intergenic distance
STM1783-1782-ydgI	1562521-1564087	-	STM14_1783,STM14_1782,ydgI	Multiple-gene	Inferred from intergenic distance
STM14_1784	1564099-1564224	+	STM14_1784	Orphan	Inferred according to the intergenic distance
ydgH	1564202-1565146	-	ydgH	Orphan-like	TSS or TTS predicted from multiple RNA-seq libraries
STM14_1786	1565234-1565359	+	STM14_1786	Orphan	Inferred according to the intergenic distance
pntAB	1565673-1568601	+	pntA,pntB	Multiple-gene	Validation of co-expression by multiple RNA-seq libraries (0.95);operon TSS and TTS identified from multiple RNA-seq libraries
tqsA	1568776-1569810	-	tqsA	Orphan	Inferred according to the intergenic distance
STM1790-ydgFE	1569946-1570906	+	STM14_1790,ydgF,ydgE	Multiple-gene	Inferred from intergenic distance
STM1794-1793	1570946-1572027	-	STM14_1794,STM14_1793	Multiple-gene	Validation of co-expression by multiple RNA-seq libraries (0.92)
STM14_1795	1572036-1572284	-	STM14_1795	Orphan-like	TSS and TTS identified from multiple RNA-seq libraries
STM14_1796	1572462-1572653	-	STM14_1796	Orphan	Inferred according to the intergenic distance
ynfM	1572679-1573932	-	ynfM	Orphan-like	TSS and TTS identified from multiple RNA-seq libraries
ynfL-mlc	1574052-1576299	+	ynfL,mlc	Multiple-gene	Validation of co-expression by multiple RNA-seq libraries (0.78)
bioD_2	1576425-1577120	+	bioD_2	Orphan-like	TSS or TTS predicted from multiple RNA-seq libraries
STM1804--STM1801	1577076-1581208	-	STM14_1804,STM14_1803,STM14_1802,STM14_1801	Multiple-gene	Validation of co-expression by multiple RNA-seq libraries (0.82)
STM14_1805	1581237-1581947	-	STM14_1805	Orphan-like	TSS or TTS predicted from multiple RNA-seq libraries
ynfI	1582252-1582866	-	ynfI	Orphan-like	TSS or TTS predicted from multiple RNA-seq libraries
STM1811--STM1807	1582909-1589371	-	STM14_1811,STM14_1810,STM14_1809,STM14_1808,STM14_1807	Multiple-gene	Validation of co-expression by multiple RNA-seq libraries (0.84)
ynfD	1589525-1589833	-	ynfD	Orphan-like	TSS and TTS identified from multiple RNA-seq libraries
ynfC	1589937-1590647	+	ynfC	Orphan	Inferred according to the intergenic distance
speG	1590688-1591248	-	speG	Orphan-like	TSS or TTS predicted from multiple RNA-seq libraries
STM1816-ynfB	1591284-1591757	-	STM14_1816,ynfB	Multiple-gene	Validation of co-expression by multiple RNA-seq libraries (0.97)
ynfA-rspAB	1591778-1594470	+	ynfA,rspA,rspB	Multiple-gene	Inferred from intergenic distance
STM1821-ydfI	1595845-1597513	+	STM14_1821,ydfI	Multiple-gene	Inferred from intergenic distance
ydfZ	1597580-1597783	-	ydfZ	Orphan	Inferred according to the intergenic distance
ydfH	1597964-1598650	-	ydfH	Orphan-like	TSS and TTS identified from multiple RNA-seq libraries
ydfG	1598780-1599541	-	ydfG	Orphan	Inferred according to the intergenic distance
dcp-STM1828	1599665-1601923	+	dcp,STM14_1828	Multiple-gene	Inferred from intergenic distance;operon TSS identified from multiple RNA-seq libraries
STM14_1827	1601704-1601919	-	STM14_1827	Orphan	Inferred according to the intergenic distance
STM14_1829	1602052-1602234	+	STM14_1829	Orphan-like	TSS and TTS identified from multiple RNA-seq libraries
STM1831-ydeJ	1602354-1603068	-	STM14_1831,ydeJ	Multiple-gene	Inferred from intergenic distance
ydeI	1603308-1603700	+	ydeI	Orphan	Inferred according to the intergenic distance; TSS and TTS identified from multiple RNA-seq libraries
STM14_1833	1603865-1604014	-	STM14_1833	Orphan	Inferred according to the intergenic distance; TSS and TTS identified from multiple RNA-seq libraries
ydeE	1604391-1605578	-	ydeE	Orphan	Inferred according to the intergenic distance
ydeD	1605806-1606708	+	ydeD	Orphan	Inferred according to the intergenic distance
marRAB	1606827-1607908	-	marR,marA,marB	Multiple-gene	Partly validation of co-expression by multiple RNA-seq libraries
marC	1608167-1608832	+	marC	Orphan	Inferred according to the intergenic distance
yneJ-ydeA	1608879-1611057	-	yneJ,ydeA	Multiple-gene	Inferred from intergenic distance
STM14_1845	1614130-1615077	+	STM14_1845	Orphan	Inferred according to the intergenic distance
STM14_1846	1615133-1615675	-	STM14_1846	Orphan	Inferred according to the intergenic distance
STM14_1847	1615524-1615850	+	STM14_1847	Orphan	Inferred according to the intergenic distance
STM14_1848	1616392-1617510	+	STM14_1848	Orphan	Inferred according to the intergenic distance
STM1856--STM1849	1617651-1623775	-	STM14_1856,STM14_1855,STM14_1854,STM14_1853,STM14_1852,STM14_1851,STM14_1850,STM14_1849	Multiple-gene	Partly validation of co-expression by multiple RNA-seq libraries
STM1858-1857	1623778-1625161	-	STM14_1858,STM14_1857	Multiple-gene	Inferred from intergenic distance
STM1859-1860	1625310-1627238	+	STM14_1859,STM14_1860	Multiple-gene	Validation of co-expression by multiple RNA-seq libraries (0.73)
STM1865--1861	1627297-1634125	-	STM14_1865,STM14_1864,pqaA,STM14_1862,STM14_1861	Multiple-gene	Inferred from intergenic distance
STM14_1866	1634170-1634658	+	STM14_1866	Orphan-like	TSS or TTS predicted from multiple RNA-seq libraries
STM14_1867	1634718-1634879	-	STM14_1867	Orphan	Inferred according to the intergenic distance
STM14_1868	1634851-1635930	+	STM14_1868	Orphan-like	TSS or TTS predicted from multiple RNA-seq libraries
STM14_1869	1635982-1636371	-	STM14_1869	Orphan-like	TSS and TTS identified from multiple RNA-seq libraries
STM14_1870	1636542-1636826	-	STM14_1870	Orphan-like	TSS or TTS predicted from multiple RNA-seq libraries
STM14_1871	1636816-1637064	-	STM14_1871	Orphan-like	TSS or TTS predicted from multiple RNA-seq libraries
STM1872-1873-1874	1637216-1638804	+	STM14_1872,STM14_1873,STM14_1874	Multiple-gene	Validation of co-expression by multiple RNA-seq libraries (0.79)
STM14_1876	1639903-1640112	-	STM14_1876	Orphan	Inferred according to the intergenic distance
STM14_1877	1640382-1641848	-	STM14_1877	Orphan	Inferred according to the intergenic distance
STM1878-1879-1880	1642107-1645924	+	STM14_1878,STM14_1879,STM14_1880	Multiple-gene	Inferred from intergenic distance
STM14_1881	1646037-1648112	-	STM14_1881	Orphan-like	TSS or TTS predicted from multiple RNA-seq libraries
STM1883-1882	1648169-1652478	-	STM14_1883,STM14_1882	Multiple-gene	Validation of co-expression by multiple RNA-seq libraries (0.94)
hdeB-STM1884	1652607-1653864	-	hdeB,STM14_1884	Multiple-gene	Inferred from intergenic distance
osmC	1654214-1654645	-	osmC	Orphan	Inferred according to the intergenic distance
yddX-rpsV	1655158-1655611	+	yddX,rpsV	Multiple-gene	Validation of co-expression by multiple RNA-seq libraries (0.6);operon TSS and TTS identified from multiple RNA-seq libraries
sfcA-STM1890	1655788-1657634	+	sfcA,STM14_1890	Multiple-gene	Inferred from intergenic distance
adhP	1657771-1658781	+	adhP	Orphan-like	TSS and TTS identified from multiple RNA-seq libraries
fdnGHI	1658872-1663466	-	fdnG,fdnH,fdnI	Multiple-gene	Validation of co-expression by multiple RNA-seq libraries (0.78)
STM1895-yddG	1663489-1664625	+	STM14_1895,yddG	Multiple-gene	Inferred from intergenic distance
STM14_1897	1664885-1665067	-	STM14_1897	Orphan	Inferred according to the intergenic distance
nmpC-STM1899	1665150-1666762	+	nmpC,STM14_1899	Multiple-gene	Validation of co-expression by multiple RNA-seq libraries (0.81);operon TSS identified from multiple RNA-seq libraries
smvA	1666787-1668274	-	smvA	Orphan	Inferred according to the intergenic distance
STM1901-1902	1668391-1669093	+	STM14_1901,STM14_1902	Multiple-gene	Inferred from intergenic distance
narUZYWV	1669184-1677317	+	narU,narZ,narY,narW,narV	Multiple-gene	Validation of co-expression by multiple RNA-seq libraries (0.96);operon TSS and TTS identified from multiple RNA-seq libraries
STM14_1904	1670559-1670702	-	STM14_1904	Orphan	Inferred according to the intergenic distance
yddE	1677423-1678316	+	yddE	Orphan-like	TSS or TTS predicted from multiple RNA-seq libraries
STM1911-nhoA	1678352-1679457	-	STM14_1911,nhoA	Multiple-gene	Validation of co-expression by multiple RNA-seq libraries (0.75)
STM14_1912	1679481-1680113	-	STM14_1912	Orphan-like	TSS and TTS identified from multiple RNA-seq libraries
STM14_1914	1680335-1680472	-	STM14_1914	Orphan	Inferred according to the intergenic distance
STM1913-1915-ansP	1680342-1682119	+	STM14_1913,STM14_1914,STM14_1915,ansP	Multiple-gene	Inferred from intergenic distance
STM14_1917	1682196-1682417	-	STM14_1917	Orphan	Inferred according to the intergenic distance
STM14_1918	1682562-1683623	-	STM14_1918	Orphan-like	TSS and TTS identified from multiple RNA-seq libraries
STM14_1919	1683664-1683783	-	STM14_1919	Orphan	Inferred according to the intergenic distance
yncD	1683887-1686007	+	yncD	Orphan	Inferred according to the intergenic distance
yncC	1686074-1686739	-	yncC	Orphan	Inferred according to the intergenic distance
STM14_1922	1686850-1686969	+	STM14_1922	Orphan	Inferred according to the intergenic distance
yncB-STM1923	1686958-1688143	-	yncB,STM14_1923	Multiple-gene	Validation of co-expression by multiple RNA-seq libraries (0.57)
yncA-ydcZ	1688322-1689286	+	yncA,ydcZ	Multiple-gene	Validation of co-expression by multiple RNA-seq libraries (0.84);operon TSS identified from multiple RNA-seq libraries
ydcY	1689291-1689524	-	ydcY	Orphan	Inferred according to the intergenic distance; TSS and TTS identified from multiple RNA-seq libraries
srfABC	1689748-1696194	+	srfA,srfB,srfC	Multiple-gene	Inferred from intergenic distance
ydcX	1696239-1696502	-	ydcX	Orphan	Inferred according to the intergenic distance
STM14_1932	1696602-1696706	+	STM14_1932	Orphan-like	TSS and TTS identified from multiple RNA-seq libraries
STM14_1933	1696703-1696807	+	STM14_1933	Orphan-like	TSS and TTS identified from multiple RNA-seq libraries
ydcW	1696811-1698235	-	ydcW	Orphan-like	TSS and TTS identified from multiple RNA-seq libraries
pdgL-ydcR	1698371-1700701	-	pdgL,ydcR	Multiple-gene	Validation of co-expression by multiple RNA-seq libraries (0.93)
ugtL-STM1937	1700960-1701621	-	ugtL,STM14_1937	Multiple-gene	Validation of co-expression by multiple RNA-seq libraries (0.99)
STM14_1939	1701681-1701785	-	STM14_1939	Orphan-like	TSS or TTS predicted from multiple RNA-seq libraries
sifB	1702158-1703108	+	sifB	Orphan	Inferred according to the intergenic distance
yncJ	1703382-1703612	+	yncJ	Orphan	Inferred according to the intergenic distance
ydcNP	1703613-1706192	-	ydcN,ydcP	Multiple-gene	Validation of co-expression by multiple RNA-seq libraries (0.84)
STM14_1944	1706283-1707461	+	STM14_1944	Orphan	Inferred according to the intergenic distance
STM14_1945	1707515-1708183	-	STM14_1945	Orphan-like	TSS and TTS identified from multiple RNA-seq libraries
tehB	1708339-1708935	-	tehB	Orphan-like	TSS or TTS predicted from multiple RNA-seq libraries
tehA	1708922-1709935	-	tehA	Orphan-like	TSS or TTS predicted from multiple RNA-seq libraries
ydcK	1710042-1711022	+	ydcK	Orphan	Inferred according to the intergenic distance; TSS and TTS identified from multiple RNA-seq libraries
rimL	1711019-1711558	-	rimL	Orphan	Inferred according to the intergenic distance; TSS and TTS identified from multiple RNA-seq libraries
STM14_1950	1711642-1711749	+	STM14_1950	Orphan-like	TSS or TTS predicted from multiple RNA-seq libraries
STM1951-1952	1711775-1713171	+	STM14_1951,STM14_1952	Multiple-gene	Validation of co-expression by multiple RNA-seq libraries (0.92);operon TSS and TTS identified from multiple RNA-seq libraries
STM1953--STM1958	1713182-1717772	+	STM14_1953,STM14_1954,STM14_1955,STM14_1956,STM14_1957,STM14_1958	Multiple-gene	Validation of co-expression by multiple RNA-seq libraries (0.8)
mdoD-STM1960-1959	1717819-1721459	-	mdoD,STM14_1960,STM14_1959	Multiple-gene	Inferred from intergenic distance
STM14_1961	1719701-1719814	+	STM14_1961	Orphan	Inferred according to the intergenic distance
STM14_1963	1721679-1723187	-	STM14_1963	Orphan-like	TSS or TTS predicted from multiple RNA-seq libraries
STM14_1964	1723236-1724579	-	STM14_1964	Orphan-like	TSS or TTS predicted from multiple RNA-seq libraries
ydcI	1724872-1725795	+	ydcI	Orphan	Inferred according to the intergenic distance
trg	1725856-1727481	-	trg	Orphan	Inferred according to the intergenic distance
STM14_1967	1727480-1727695	+	STM14_1967	Orphan	Inferred according to the intergenic distance
STM14_1968	1727650-1728768	-	STM14_1968	Orphan-like	TSS and TTS identified from multiple RNA-seq libraries
STM14_1969	1728800-1729075	-	STM14_1969	Orphan	Inferred according to the intergenic distance
STM14_1970	1729598-1729999	+	STM14_1970	Orphan	Inferred according to the intergenic distance
STM1972-1971	1730128-1731132	-	STM14_1972,STM14_1971	Multiple-gene	Inferred from intergenic distance
STM1973-sseJ	1731115-1732496	+	STM14_1973,sseJ	Multiple-gene	Inferred from intergenic distance
STM14_1975	1732617-1732961	-	STM14_1975	Orphan	Inferred according to the intergenic distance
STM14_1976	1733662-1733814	-	STM14_1976	Orphan	Inferred according to the intergenic distance
STM1977--STM1981	1733868-1738403	+	STM14_1977,STM14_1978,STM14_1979,STM14_1980,STM14_1981	Multiple-gene	Partly validation of co-expression by multiple RNA-seq libraries;operon TSS identified from multiple RNA-seq libraries
STM14_1982	1738867-1739529	+	STM14_1982	Orphan	Inferred according to the intergenic distance; TSS and TTS identified from multiple RNA-seq libraries
cybB	1739800-1740330	-	cybB	Orphan-like	TSS and TTS identified from multiple RNA-seq libraries
ydcF	1740447-1741247	-	ydcF	Orphan-like	TSS or TTS predicted from multiple RNA-seq libraries
hrpA	1741311-1745156	-	hrpA	Orphan-like	TSS or TTS predicted from multiple RNA-seq libraries
acpD	1745414-1746019	+	acpD	Orphan	Inferred according to the intergenic distance
ydbL-STM1987	1746016-1746931	-	ydbL,STM14_1987	Multiple-gene	Validation of co-expression by multiple RNA-seq libraries (0.79)
ydbH-ynbE	1746939-1749766	-	ydbH,ynbE	Multiple-gene	Validation of co-expression by multiple RNA-seq libraries (0.87)
ldhA	1750006-1750995	+	ldhA	Orphan-like	TSS and TTS identified from multiple RNA-seq libraries
hslJ	1751106-1751516	+	hslJ	Orphan	Inferred according to the intergenic distance
STM14_1993	1751560-1751715	-	STM14_1993	Orphan	Inferred according to the intergenic distance; TSS and TTS identified from multiple RNA-seq libraries
STM14_1994	1751742-1752041	+	STM14_1994	Orphan-like	TSS or TTS predicted from multiple RNA-seq libraries
nifJ	1752102-1755626	+	nifJ	Orphan-like	TSS or TTS predicted from multiple RNA-seq libraries
STM14_1996	1755685-1755894	-	STM14_1996	Orphan	Inferred according to the intergenic distance
ynaF	1756108-1756542	+	ynaF	Orphan	Inferred according to the intergenic distance
STM14_1998	1756592-1756930	-	STM14_1998	Orphan	Inferred according to the intergenic distance
STM14_1999	1757094-1757234	+	STM14_1999	Orphan-like	TSS and TTS identified from multiple RNA-seq libraries
ydaO	1757286-1758221	+	ydaO	Orphan	Inferred according to the intergenic distance
dbpA	1758265-1759638	-	dbpA	Orphan	Inferred according to the intergenic distance; TSS and TTS identified from multiple RNA-seq libraries
STM2004-2003-zntB	1760125-1762580	-	STM14_2004,STM14_2003,zntB	Multiple-gene	Partly validation of co-expression by multiple RNA-seq libraries
ydaL	1762819-1763382	-	ydaL	Orphan	Inferred according to the intergenic distance
ogt	1763640-1764155	+	ogt	Orphan-like	TSS or TTS predicted from multiple RNA-seq libraries
fnr	1764351-1765103	+	fnr	Orphan-like	TSS or TTS predicted from multiple RNA-seq libraries
ydaA	1765254-1766201	+	ydaA	Orphan-like	TSS and TTS identified from multiple RNA-seq libraries
ynaJ	1766256-1766642	-	ynaJ	Orphan	Inferred according to the intergenic distance
ynaI	1766749-1767780	+	ynaI	Orphan	Inferred according to the intergenic distance
STM14_2011	1767866-1768468	-	STM14_2011	Orphan	Inferred according to the intergenic distance
STM14_2012	1768512-1769198	+	STM14_2012	Orphan	Inferred according to the intergenic distance
STM2017--2014	1769670-1774079	-	STM14_2017,STM14_2016,STM14_2015,STM14_2014	Multiple-gene	Inferred from intergenic distance
STM14_2020	1776945-1777199	-	STM14_2020	Orphan-like	TSS or TTS predicted from multiple RNA-seq libraries
STM14_2021	1777310-1777900	-	STM14_2021	Orphan-like	TSS or TTS predicted from multiple RNA-seq libraries
STM14_2022	1777978-1778691	+	STM14_2022	Orphan	Inferred according to the intergenic distance
STM14_2023	1778782-1779651	-	STM14_2023	Orphan-like	TSS or TTS predicted from multiple RNA-seq libraries
STM2025-2024	1779789-1780830	-	STM14_2025,STM14_2024	Multiple-gene	Inferred from intergenic distance
STM14_2026	1780949-1781878	+	STM14_2026	Orphan	Inferred according to the intergenic distance
mppA	1781975-1783588	-	mppA	Orphan	Inferred according to the intergenic distance
ycjI	1783778-1784506	+	ycjI	Orphan	Inferred according to the intergenic distance; TSS and TTS identified from multiple RNA-seq libraries
ycjG	1784481-1785446	-	ycjG	Orphan	Inferred according to the intergenic distance
tpx	1785562-1786068	+	tpx	Orphan-like	TSS and TTS identified from multiple RNA-seq libraries
STM2031-tnpA5	1786154-1786757	+	STM14_2031,tnpA_5	Multiple-gene	Validation of co-expression by multiple RNA-seq libraries (0.64)
tyrR	1786870-1788411	-	tyrR	Orphan-like	TSS and TTS identified from multiple RNA-seq libraries
pspE-ycjXF	1788559-1791477	-	pspE,ycjX,ycjF	Multiple-gene	Validation of co-expression by multiple RNA-seq libraries (0.91)
pspBCD	1791553-1792377	-	pspB,pspC,pspD	Multiple-gene	Validation of co-expression by multiple RNA-seq libraries (0.9)
pspA	1792437-1793105	-	pspA	Orphan-like	TSS or TTS predicted from multiple RNA-seq libraries
STM2048-2047	1793106-1800490	-	STM14_2048,STM14_2047	Multiple-gene	Inferred from intergenic distance
pspF	1793276-1794256	+	pspF	Orphan-like	TSS or TTS predicted from multiple RNA-seq libraries
sapABCDF	1794368-1799656	+	sapA,sapB,sapC,sapD,sapF	Multiple-gene	Validation of co-expression by multiple RNA-seq libraries (0.88);operon TSS and TTS identified from multiple RNA-seq libraries
STM14_2049	1800647-1800769	+	STM14_2049	Orphan	Inferred according to the intergenic distance
STM14_2050	1800846-1802219	-	STM14_2050	Orphan	Inferred according to the intergenic distance
STM14_2051	1802254-1802433	+	STM14_2051	Orphan-like	TSS or TTS predicted from multiple RNA-seq libraries
ycjE	1802408-1802707	+	ycjE	Orphan-like	TSS or TTS predicted from multiple RNA-seq libraries
fabI	1802825-1803613	+	fabI	Orphan-like	TSS and TTS identified from multiple RNA-seq libraries
STM14_2054	1803682-1803798	-	STM14_2054	Orphan	Inferred according to the intergenic distance
yciW-rnb	1803813-1806969	+	yciW,rnb	Multiple-gene	Inferred from intergenic distance;operon TTS identified from multiple RNA-seq libraries
STM2057-yciR-STM2059	1807079-1809514	+	STM14_2057,yciR,STM14_2059	Multiple-gene	Validation of co-expression by multiple RNA-seq libraries (0.65);operon TTS identified from multiple RNA-seq libraries
yciT	1809601-1810353	+	yciT	Orphan-like	TSS or TTS predicted from multiple RNA-seq libraries
STM14_2061	1810467-1810628	-	STM14_2061	Orphan	Inferred according to the intergenic distance
osmB	1810612-1810830	+	osmB	Orphan	Inferred according to the intergenic distance; TSS and TTS identified from multiple RNA-seq libraries
yciSM-pyrF-yciH	1810950-1813688	-	yciS,yciM,pyrF,yciH	Multiple-gene	Partly validation of co-expression by multiple RNA-seq libraries
STM14_2065	1812029-1812142	+	STM14_2065	Orphan	Inferred according to the intergenic distance
pgpB	1813838-1814602	-	pgpB	Orphan-like	TSS or TTS predicted from multiple RNA-seq libraries
ribA	1814798-1815388	+	ribA	Orphan	Inferred according to the intergenic distance; TSS and TTS identified from multiple RNA-seq libraries
acnA	1815444-1818119	-	acnA	Orphan	Inferred according to the intergenic distance
STM14_2071	1818504-1818674	-	STM14_2071	Orphan	Inferred according to the intergenic distance; TSS and TTS identified from multiple RNA-seq libraries
cysB	1819096-1820070	-	cysB	Orphan-like	TSS and TTS identified from multiple RNA-seq libraries
STM14_2073	1820026-1820190	+	STM14_2073	Orphan	Inferred according to the intergenic distance
topA-STM2074	1820225-1823078	-	topA,STM14_2074	Multiple-gene	Inferred from intergenic distance
STM14_2076	1823233-1823364	-	STM14_2076	Orphan-like	TSS or TTS predicted from multiple RNA-seq libraries
yciN	1823481-1823732	+	yciN	Orphan	Inferred according to the intergenic distance
sohB	1823774-1824820	-	sohB	Orphan	Inferred according to the intergenic distance; TSS and TTS identified from multiple RNA-seq libraries
STM14_2079	1824904-1825014	+	STM14_2079	Orphan-like	TSS or TTS predicted from multiple RNA-seq libraries
yciK-btuR	1825058-1826406	+	yciK,btuR	Multiple-gene	Validation of co-expression by multiple RNA-seq libraries (0.88);operon TSS identified from multiple RNA-seq libraries
yciL	1826493-1827368	-	yciL	Orphan	Inferred according to the intergenic distance
trpH	1828097-1828978	-	trpH	Orphan	Inferred according to the intergenic distance
trpLEDCBA	1829100-1835767	+	trpL,trpE,trpD,trpC,trpB,trpA	Multiple-gene	Partly validation of co-expression by multiple RNA-seq libraries
yciGFE-STM2094	1836247-1838500	+	yciG,yciF,yciE,STM14_2094	Multiple-gene	Validation of co-expression by multiple RNA-seq libraries (0.86);operon TSS and TTS identified from multiple RNA-seq libraries
ompW	1838582-1839220	-	ompW	Orphan	Inferred according to the intergenic distance; TSS and TTS identified from multiple RNA-seq libraries
STM14_2096	1839558-1839962	+	STM14_2096	Orphan-like	TSS or TTS predicted from multiple RNA-seq libraries
yciCB	1839988-1841327	+	yciC,yciB	Multiple-gene	Validation of co-expression by multiple RNA-seq libraries (0.9);operon TSS and TTS identified from multiple RNA-seq libraries
yciA	1841488-1841889	+	yciA	Orphan-like	TSS or TTS predicted from multiple RNA-seq libraries
tonB	1841949-1842800	-	tonB	Orphan	Inferred according to the intergenic distance
yciI	1842901-1843197	+	yciI	Orphan	Inferred according to the intergenic distance; TSS and TTS identified from multiple RNA-seq libraries
STM14_2102	1843241-1843414	-	STM14_2102	Orphan	Inferred according to the intergenic distance; TSS and TTS identified from multiple RNA-seq libraries
cls	1843557-1845017	+	cls	Orphan	Inferred according to the intergenic distance
oppABCDF-STM2105	1845428-1851928	-	oppA,oppB,oppC,oppD,oppF,STM14_2105	Multiple-gene	Validation of co-expression by multiple RNA-seq libraries (0.94)
STM14_2111	1851996-1852310	+	STM14_2111	Orphan	Inferred according to the intergenic distance
ychE	1852693-1853340	-	ychE	Orphan	Inferred according to the intergenic distance
adhE	1853817-1856495	+	adhE	Orphan	Inferred according to the intergenic distance; TSS and TTS identified from multiple RNA-seq libraries
tdk_2	1856692-1857309	-	tdk_2	Orphan	Inferred according to the intergenic distance
STM14_2115	1857497-1857622	+	STM14_2115	Orphan	Inferred according to the intergenic distance
hns	1857972-1858385	+	hns	Orphan-like	TSS and TTS identified from multiple RNA-seq libraries
STM14_2117	1858398-1858580	+	STM14_2117	Orphan	Inferred according to the intergenic distance
galU	1858517-1859425	-	galU	Orphan	Inferred according to the intergenic distance
hnr	1859628-1860641	-	hnr	Orphan-like	TSS or TTS predicted from multiple RNA-seq libraries
ychK	1860732-1861637	-	ychK	Orphan-like	TSS or TTS predicted from multiple RNA-seq libraries
ychJ-purU	1861748-1863099	+	ychJ,purU	Multiple-gene	Validation of co-expression by multiple RNA-seq libraries (0.92);operon TSS identified from multiple RNA-seq libraries
STM14_2123	1863160-1863279	-	STM14_2123	Orphan	Inferred according to the intergenic distance
STM14_2127	1864415-1865944	-	STM14_2127	Orphan	Inferred according to the intergenic distance
STM14_2128	1865980-1866144	+	STM14_2128	Orphan	Inferred according to the intergenic distance
narGHJI	1866186-1872845	-	narG,narH,narJ,narI	Multiple-gene	Inferred from intergenic distance
STM14_2133	1872924-1873043	+	STM14_2133	Orphan	Inferred according to the intergenic distance
STM2135-narK	1873233-1874903	-	STM14_2135,narK	Multiple-gene	Inferred from intergenic distance
narXL	1874971-1877410	+	narX,narL	Multiple-gene	Validation of co-expression by multiple RNA-seq libraries (0.87)
ychP	1877411-1878835	-	ychP	Orphan	Inferred according to the intergenic distance
ychN	1879012-1879365	+	ychN	Orphan	Inferred according to the intergenic distance; TSS and TTS identified from multiple RNA-seq libraries
chaB	1879445-1879675	-	chaB	Orphan	Inferred according to the intergenic distance; TSS and TTS identified from multiple RNA-seq libraries
chaA	1879942-1881042	+	chaA	Orphan	Inferred according to the intergenic distance
prfA--kdsA	1881096-1885102	-	prfA,hemK,sirC,ychA,kdsA	Multiple-gene	Validation of co-expression by multiple RNA-seq libraries (0.77)
hemA	1885143-1886399	-	hemA	Orphan-like	TSS and TTS identified from multiple RNA-seq libraries
STM14_2148	1886567-1886695	-	STM14_2148	Orphan	Inferred according to the intergenic distance
lolB-ipk	1886713-1888184	+	lolB,ipk	Multiple-gene	Validation of co-expression by multiple RNA-seq libraries (0.86);operon TSS identified from multiple RNA-seq libraries
STM2152-2151	1888181-1888433	-	STM14_2152,STM14_2151	Multiple-gene	Inferred from intergenic distance
prsA	1888450-1889397	+	prsA	Orphan-like	TSS or TTS predicted from multiple RNA-seq libraries
ychM	1889546-1891207	+	ychM	Orphan-like	TSS or TTS predicted from multiple RNA-seq libraries
ychH	1891252-1891530	-	ychH	Orphan	Inferred according to the intergenic distance
pth	1891806-1892390	+	pth	Orphan	Inferred according to the intergenic distance
ychF	1892507-1893598	+	ychF	Orphan-like	TSS and TTS identified from multiple RNA-seq libraries
STM2159-2158	1893588-1895022	-	STM14_2159,STM14_2158	Multiple-gene	Inferred from intergenic distance
STM14_2160	1895293-1895421	-	STM14_2160	Orphan	Inferred according to the intergenic distance
STM2161--2169	1895517-1903876	+	STM14_2161,STM14_2162,STM14_2163,STM14_2164,STM14_2164,STM14_2166,STM14_2167,STM14_2168,STM14_2169	Multiple-gene	Inferred from intergenic distance
STM14_2170	1904220-1905545	+	STM14_2170	Orphan	Inferred according to the intergenic distance
STM14_2171	1905555-1905662	-	STM14_2171	Orphan	Inferred according to the intergenic distance
treA	1905759-1907471	+	treA	Orphan	Inferred according to the intergenic distance; TSS and TTS identified from multiple RNA-seq libraries
ymgE	1907534-1907788	-	ymgE	Orphan	Inferred according to the intergenic distance; TSS and TTS identified from multiple RNA-seq libraries
ycgR	1907957-1908691	+	ycgR	Orphan	Inferred according to the intergenic distance
emtA	1908705-1909316	-	emtA	Orphan	Inferred according to the intergenic distance
ldcA	1909487-1910401	+	ldcA	Orphan-like	TSS and TTS identified from multiple RNA-seq libraries
ycgO	1910498-1912231	+	ycgO	Orphan	Inferred according to the intergenic distance
dadX	1912294-1913364	-	dadX	Orphan	Inferred according to the intergenic distance
dadA	1913378-1914676	-	dadA	Orphan-like	TSS and TTS identified from multiple RNA-seq libraries
STM14_2180	1914824-1914934	-	STM14_2180	Orphan	Inferred according to the intergenic distance
ycgB	1915005-1916531	+	ycgB	Orphan	Inferred according to the intergenic distance; TSS and TTS identified from multiple RNA-seq libraries
fadR	1916578-1917297	-	fadR	Orphan	Inferred according to the intergenic distance; TSS and TTS identified from multiple RNA-seq libraries
nhaB-dsbB-STM2185	1917517-1920183	+	nhaB,dsbB,STM14_2185	Multiple-gene	Inferred from intergenic distance
STM14_2186	1920255-1920428	-	STM14_2186	Orphan-like	TSS and TTS identified from multiple RNA-seq libraries
STM14_2187	1920441-1920557	+	STM14_2187	Orphan	Inferred according to the intergenic distance
STM14_2188	1920620-1920757	-	STM14_2188	Orphan-like	TSS or TTS predicted from multiple RNA-seq libraries
STM14_2189	1920801-1920899	-	STM14_2189	Orphan-like	TSS or TTS predicted from multiple RNA-seq libraries
ycgMN	1921109-1922307	-	ycgM,ycgN	Multiple-gene	Validation of co-expression by multiple RNA-seq libraries (0.78)
ycgL	1922357-1922689	-	ycgL	Orphan-like	TSS or TTS predicted from multiple RNA-seq libraries
minCDE	1922776-1924589	+	minC,minD,minE	Multiple-gene	Validation of co-expression by multiple RNA-seq libraries (0.88);operon TSS and TTS identified from multiple RNA-seq libraries
STM2198-tnpA6-rnd	1924711-1926578	-	STM14_2198,tnpA_6,rnd	Multiple-gene	Partly validation of co-expression by multiple RNA-seq libraries
fadD	1926624-1928309	-	fadD	Orphan-like	TSS and TTS identified from multiple RNA-seq libraries
STM14_2200	1928329-1928535	+	STM14_2200	Orphan	Inferred according to the intergenic distance
slp	1928514-1929095	-	slp	Orphan-like	TSS or TTS predicted from multiple RNA-seq libraries
yeaZ	1929167-1929862	-	yeaZ	Orphan-like	TSS or TTS predicted from multiple RNA-seq libraries
yoaA	1929920-1931830	-	yoaA	Orphan-like	TSS or TTS predicted from multiple RNA-seq libraries
yoaB	1931961-1932305	+	yoaB	Orphan	Inferred according to the intergenic distance
yoaH	1932311-1932490	-	yoaH	Orphan	Inferred according to the intergenic distance; TSS and TTS identified from multiple RNA-seq libraries
pabB-yeaB	1932571-1934517	+	pabB,yeaB	Multiple-gene	Validation of co-expression by multiple RNA-seq libraries (0.84)
sdaA	1934781-1936145	+	sdaA	Orphan-like	TSS and TTS identified from multiple RNA-seq libraries
STM14_2209	1936181-1937884	+	STM14_2209	Orphan	Inferred according to the intergenic distance
STM2211-yoaE	1937906-1939788	-	STM14_2211,yoaE	Multiple-gene	Validation of co-expression by multiple RNA-seq libraries (0.83)
manXYZ	1939938-1942623	+	manX,manY,manZ	Multiple-gene	Validation of co-expression by multiple RNA-seq libraries (0.99);operon TSS and TTS identified from multiple RNA-seq libraries
STM14_2215	1942681-1943139	+	STM14_2215	Orphan-like	TSS or TTS predicted from multiple RNA-seq libraries
yebN	1943495-1944115	+	yebN	Orphan	Inferred according to the intergenic distance
rrmA	1944112-1944921	-	rrmA	Orphan-like	TSS and TTS identified from multiple RNA-seq libraries
STM2219-2218	1944987-1946859	-	STM14_2219,STM14_2218	Multiple-gene	Inferred from intergenic distance
cspC	1946952-1947161	-	cspC	Orphan-like	TSS or TTS predicted from multiple RNA-seq libraries
yobF	1947174-1947317	-	yobF	Orphan-like	TSS or TTS predicted from multiple RNA-seq libraries
STM2222-2223	1947434-1947696	+	STM14_2222,STM14_2223	Multiple-gene	Inferred from intergenic distance
STM14_2224	1947624-1947740	-	STM14_2224	Orphan	Inferred according to the intergenic distance
STM14_2225	1947966-1948253	-	STM14_2225	Orphan-like	TSS or TTS predicted from multiple RNA-seq libraries
yobG	1948324-1948467	-	yobG	Orphan-like	TSS or TTS predicted from multiple RNA-seq libraries
STM14_2227	1948625-1948864	+	STM14_2227	Orphan	Inferred according to the intergenic distance; TSS and TTS identified from multiple RNA-seq libraries
STM2229-kdgR	1949076-1949978	-	STM14_2229,kdgR	Multiple-gene	Validation of co-expression by multiple RNA-seq libraries (0.87)
STM14_2230	1950043-1951416	+	STM14_2230	Orphan	Inferred according to the intergenic distance
htpX	1951464-1952345	-	htpX	Orphan-like	TSS and TTS identified from multiple RNA-seq libraries
prc	1952539-1954587	-	prc	Orphan-like	TSS or TTS predicted from multiple RNA-seq libraries
yebR-proQ	1954607-1955975	-	yebR,proQ	Multiple-gene	Validation of co-expression by multiple RNA-seq libraries (0.62)
yebS--STM2238	1956017-1961522	+	yebS,STM14_2236,yebU,STM14_2238	Multiple-gene	Partly validation of co-expression by multiple RNA-seq libraries;operon TSS identified from multiple RNA-seq libraries
STM14_2239	1961534-1961773	+	STM14_2239	Orphan-like	TSS and TTS identified from multiple RNA-seq libraries
yebW	1961884-1962075	+	yebW	Orphan-like	TSS and TTS identified from multiple RNA-seq libraries
pphA	1962094-1962762	-	pphA	Orphan	Inferred according to the intergenic distance
STM14_2242	1962968-1963132	-	STM14_2242	Orphan	Inferred according to the intergenic distance; TSS and TTS identified from multiple RNA-seq libraries
STM14_2243	1963183-1963311	+	STM14_2243	Orphan	Inferred according to the intergenic distance
sopE2	1963417-1964139	-	sopE2	Orphan	Inferred according to the intergenic distance
STM14_2245	1964429-1964551	+	STM14_2245	Orphan	Inferred according to the intergenic distance
STM14_2246	1964644-1964787	-	STM14_2246	Orphan	Inferred according to the intergenic distance
STM14_2247	1964823-1965218	+	STM14_2247	Orphan	Inferred according to the intergenic distance
STM14_2248	1965548-1966024	+	STM14_2248	Orphan	Inferred according to the intergenic distance
STM14_2249	1966412-1966831	-	STM14_2249	Orphan	Inferred according to the intergenic distance
STM14_2250	1966960-1967154	-	STM14_2250	Orphan-like	TSS and TTS identified from multiple RNA-seq libraries
STM2251-2252	1967201-1967776	+	STM14_2251,STM14_2252	Multiple-gene	Validation of co-expression by multiple RNA-seq libraries (0.88);operon TTS identified from multiple RNA-seq libraries
STM14_2255	1970094-1970294	-	STM14_2255	Orphan	Inferred according to the intergenic distance
pagO-STM2257-2258	1970912-1972741	+	pagO,STM14_2257,STM14_2258	Multiple-gene	Partly validation of co-expression by multiple RNA-seq libraries
STM14_2260	1973190-1973366	-	STM14_2260	Orphan	Inferred according to the intergenic distance; TSS and TTS identified from multiple RNA-seq libraries
STM14_2261	1973229-1973375	+	STM14_2261	Orphan	Inferred according to the intergenic distance
STM14_2263	1973981-1974151	-	STM14_2263	Orphan	Inferred according to the intergenic distance
STM14_2264	1974277-1974393	+	STM14_2264	Orphan-like	TSS or TTS predicted from multiple RNA-seq libraries
pagK	1974584-1974784	+	pagK	Orphan-like	TSS or TTS predicted from multiple RNA-seq libraries
STM2267-mig3	1974881-1976180	-	STM14_2267,mig-3	Multiple-gene	Validation of co-expression by multiple RNA-seq libraries (0.89)
STM2268--STM2271	1976235-1976927	+	STM14_2268,STM14_2269,STM14_2270,STM14_2271	Multiple-gene	Partly validation of co-expression by multiple RNA-seq libraries
STM2273-2272	1976912-1977786	-	STM14_2273,STM14_2272	Multiple-gene	Inferred from intergenic distance
STM14_2274	1977760-1978413	+	STM14_2274	Orphan	Inferred according to the intergenic distance
STM2279--STM2276	1979312-1980946	-	STM14_2279,STM14_2278,STM14_2277,STM14_2276	Multiple-gene	Partly validation of co-expression by multiple RNA-seq libraries
yobA	1980947-1981321	-	yobA	Orphan-like	TSS or TTS predicted from multiple RNA-seq libraries
holE	1981459-1981689	+	holE	Orphan-like	TSS or TTS predicted from multiple RNA-seq libraries
STM14_2282	1981797-1982453	+	STM14_2282	Orphan-like	TSS or TTS predicted from multiple RNA-seq libraries
exoX	1982477-1983175	+	exoX	Orphan-like	TSS and TTS identified from multiple RNA-seq libraries
ptrB	1983210-1985261	-	ptrB	Orphan	Inferred according to the intergenic distance
yebE	1985474-1986133	-	yebE	Orphan-like	TSS or TTS predicted from multiple RNA-seq libraries
yebF	1986227-1986580	-	yebF	Orphan-like	TSS or TTS predicted from multiple RNA-seq libraries
yebG	1986648-1986938	-	yebG	Orphan-like	TSS and TTS identified from multiple RNA-seq libraries
purT	1987069-1988247	+	purT	Orphan	Inferred according to the intergenic distance
eda	1988347-1988988	-	eda	Orphan-like	TSS or TTS predicted from multiple RNA-seq libraries
STM2291-edd	1989026-1990985	-	STM14_2291,edd	Multiple-gene	Inferred from intergenic distance
zwf	1991072-1992547	-	zwf	Orphan-like	TSS and TTS identified from multiple RNA-seq libraries
STM14_2293	1992662-1992787	+	STM14_2293	Orphan-like	TSS or TTS predicted from multiple RNA-seq libraries
STM14_2294	1992755-1992874	-	STM14_2294	Orphan	Inferred according to the intergenic distance
yebK-pykA	1992889-1995324	+	yebK,pykA	Multiple-gene	Validation of co-expression by multiple RNA-seq libraries (0.75);operon TSS and TTS identified from multiple RNA-seq libraries
yebA-msbB	1995397-1997804	-	yebA,msbB	Multiple-gene	Validation of co-expression by multiple RNA-seq libraries (0.66)
STM14_2298	1996367-1996594	+	STM14_2298	Orphan	Inferred according to the intergenic distance
znuA	1997820-1998764	-	znuA	Orphan-like	TSS or TTS predicted from multiple RNA-seq libraries
znuCB	1998843-2000380	+	znuC,znuB	Multiple-gene	Validation of co-expression by multiple RNA-seq libraries (0.9);operon TSS identified from multiple RNA-seq libraries
ruvAB	2000459-2002089	-	ruvA,ruvB	Multiple-gene	Validation of co-expression by multiple RNA-seq libraries (0.88)
STM14_2305	2002147-2002269	+	STM14_2305	Orphan	Inferred according to the intergenic distance
STM14_2306	2002264-2002389	-	STM14_2306	Orphan-like	TSS or TTS predicted from multiple RNA-seq libraries
yebB	2004031-2004630	+	yebB	Orphan	Inferred according to the intergenic distance
ntpA-yebC-ruvC	2004632-2006412	-	ntpA,yebC,ruvC	Multiple-gene	Validation of co-expression by multiple RNA-seq libraries (0.86)
aspS	2006515-2008287	-	aspS	Orphan-like	TSS or TTS predicted from multiple RNA-seq libraries
STM2313-yecDE	2008446-2009993	+	STM14_2313,yecD,yecE	Multiple-gene	Validation of co-expression by multiple RNA-seq libraries (0.77);operon TSS and TTS identified from multiple RNA-seq libraries
yecNOP	2010046-2012193	+	yecN,yecO,yecP	Multiple-gene	Validation of co-expression by multiple RNA-seq libraries (0.9);operon TSS identified from multiple RNA-seq libraries
yecM-cutC	2012429-2013764	-	yecM,cutC	Multiple-gene	Validation of co-expression by multiple RNA-seq libraries (0.63)
STM14_2321	2013869-2013985	+	STM14_2321	Orphan	Inferred according to the intergenic distance
argS	2014001-2015734	+	argS	Orphan-like	TSS and TTS identified from multiple RNA-seq libraries
STM2323-2324	2015793-2017794	+	STM14_2323,STM14_2324	Multiple-gene	Inferred from intergenic distance
STM14_2325	2017848-2018987	-	STM14_2325	Orphan	Inferred according to the intergenic distance
flhE	2019224-2019616	-	flhE	Orphan-like	TSS or TTS predicted from multiple RNA-seq libraries
cheZ-flhBA	2019616-2023676	-	cheZ,flhB,flhA	Multiple-gene	Inferred from intergenic distance
STM14_2329	2022930-2023187	+	STM14_2329	Orphan	Inferred according to the intergenic distance
motAB-cheAWMRBY	2023687-2032415	-	motA,motB,cheA,cheW,cheM,cheR,cheB,cheY	Multiple-gene	Validation of co-expression by multiple RNA-seq libraries (0.97)
flhC-STM2339	2032400-2033118	-	flhC,STM14_2339	Multiple-gene	Validation of co-expression by multiple RNA-seq libraries (0.84)
flhD	2033121-2033471	-	flhD	Orphan-like	TSS or TTS predicted from multiple RNA-seq libraries
STM14_2342	2033684-2033827	-	STM14_2342	Orphan	Inferred according to the intergenic distance
STM14_2343	2034145-2034261	+	STM14_2343	Orphan-like	TSS or TTS predicted from multiple RNA-seq libraries
yecG	2034258-2034686	+	yecG	Orphan-like	TSS or TTS predicted from multiple RNA-seq libraries
otsA	2034704-2036125	-	otsA	Orphan-like	TSS or TTS predicted from multiple RNA-seq libraries
otsB	2036100-2037002	-	otsB	Orphan-like	TSS or TTS predicted from multiple RNA-seq libraries
araH	2037537-2038094	-	araH	Orphan	Inferred according to the intergenic distance
STM14_2349	2038156-2038305	+	STM14_2349	Orphan	Inferred according to the intergenic distance
ftnB	2038645-2039148	+	ftnB	Orphan	Inferred according to the intergenic distance; TSS and TTS identified from multiple RNA-seq libraries
STM14_2351	2039327-2039965	-	STM14_2351	Orphan	Inferred according to the intergenic distance
STM14_2352	2040221-2040556	+	STM14_2352	Orphan	Inferred according to the intergenic distance
ftn	2040796-2041293	+	ftn	Orphan	Inferred according to the intergenic distance; TSS and TTS identified from multiple RNA-seq libraries
yecH	2041339-2041578	-	yecH	Orphan	Inferred according to the intergenic distance
tyrP	2041805-2043016	+	tyrP	Orphan	Inferred according to the intergenic distance
yecA	2043091-2043756	-	yecA	Orphan	Inferred according to the intergenic distance; TSS and TTS identified from multiple RNA-seq libraries
STM14_2357	2043994-2044320	-	STM14_2357	Orphan	Inferred according to the intergenic distance
STM14_2358	2044533-2045972	-	STM14_2358	Orphan	Inferred according to the intergenic distance
STM14_2359	2046185-2046517	-	STM14_2359	Orphan	Inferred according to the intergenic distance
pgsA	2047218-2047766	-	pgsA	Orphan-like	TSS and TTS identified from multiple RNA-seq libraries
uvrC	2047823-2049655	-	uvrC	Orphan-like	TSS or TTS predicted from multiple RNA-seq libraries
uvrY	2049652-2050308	-	uvrY	Orphan-like	TSS or TTS predicted from multiple RNA-seq libraries
STM14_2366	2050620-2050775	+	STM14_2366	Orphan-like	TSS or TTS predicted from multiple RNA-seq libraries
yecF	2050772-2050996	+	yecF	Orphan-like	TSS or TTS predicted from multiple RNA-seq libraries
sdiA	2051063-2051785	-	sdiA	Orphan	Inferred according to the intergenic distance
yecSC	2052017-2053434	-	yecS,yecC	Multiple-gene	Validation of co-expression by multiple RNA-seq libraries (0.88)
yedO	2053455-2054441	-	yedO	Orphan-like	TSS or TTS predicted from multiple RNA-seq libraries
fliZY	2054595-2056093	-	fliZ,fliY	Multiple-gene	Inferred from intergenic distance
fliA	2056152-2056871	-	fliA	Orphan-like	TSS or TTS predicted from multiple RNA-seq libraries
fliB-STM2376-tnpA7	2057140-2058984	-	fliB,STM14_2376,tnpA_7	Multiple-gene	Validation of co-expression by multiple RNA-seq libraries (0.63)
STM2379-fliC	2059063-2060705	-	STM14_2379,fliC	Multiple-gene	Validation of co-expression by multiple RNA-seq libraries (0.93)
fliDST	2060807-2063000	+	fliD,fliS,fliT	Multiple-gene	Validation of co-expression by multiple RNA-seq libraries (0.97);operon TSS identified from multiple RNA-seq libraries
amyA	2063072-2064556	+	amyA	Orphan-like	TSS or TTS predicted from multiple RNA-seq libraries
yedD	2064596-2065021	-	yedD	Orphan	Inferred according to the intergenic distance; TSS and TTS identified from multiple RNA-seq libraries
yedEF	2065147-2066642	+	yedE,yedF	Multiple-gene	Inferred from intergenic distance
STM14_2387	2066907-2067293	+	STM14_2387	Orphan	Inferred according to the intergenic distance
STM2389-fliE	2067413-2067902	-	STM14_2389,fliE	Multiple-gene	Inferred from intergenic distance
fliFGHIJKLMNOPQR	2067944-2078550	+	fliF,fliG,fliH,fliI,fliJ,fliK,fliL,fliM,fliN,fliO,fliP,fliQ,fliR	Multiple-gene	Partly validation of co-expression by multiple RNA-seq libraries
rcsA	2078832-2079455	+	rcsA	Orphan	Inferred according to the intergenic distance
dsrB	2079494-2079688	-	dsrB	Orphan	Inferred according to the intergenic distance; TSS and TTS identified from multiple RNA-seq libraries
yodD	2079817-2080044	+	yodD	Orphan	Inferred according to the intergenic distance; TSS and TTS identified from multiple RNA-seq libraries
yedP	2080354-2081169	+	yedP	Orphan	Inferred according to the intergenic distance
STM14_2408	2081148-2082860	-	STM14_2408	Orphan-like	TSS or TTS predicted from multiple RNA-seq libraries
STM14_2409	2083025-2083243	-	STM14_2409	Orphan-like	TSS or TTS predicted from multiple RNA-seq libraries
yedI	2083287-2084198	-	yedI	Orphan-like	TSS or TTS predicted from multiple RNA-seq libraries
STM2411-yedA	2084253-2085294	+	STM14_2411,yedA	Multiple-gene	Inferred from intergenic distance
dcm-vsr	2085283-2087164	-	dcm,vsr	Multiple-gene	Validation of co-expression by multiple RNA-seq libraries (0.74)
STM2416-yedJ	2087238-2088324	-	STM14_2416,yedJ	Multiple-gene	Inferred from intergenic distance
STM2417-ompS	2088843-2090170	+	STM14_2417,ompS	Multiple-gene	Inferred from intergenic distance
STM14_2419	2090431-2090643	-	STM14_2419	Orphan-like	TSS or TTS predicted from multiple RNA-seq libraries
cspB	2090630-2090842	-	cspB	Orphan-like	TSS or TTS predicted from multiple RNA-seq libraries
STM2425---STM2421	2091089-2093495	-	STM14_2425,STM14_2424,umuD,umuC,STM14_2421	Multiple-gene	Partly validation of co-expression by multiple RNA-seq libraries
STM14_2427	2093906-2094127	-	STM14_2427	Orphan	Inferred according to the intergenic distance; TSS and TTS identified from multiple RNA-seq libraries
STM14_2428	2094340-2095347	+	STM14_2428	Orphan	Inferred according to the intergenic distance
STM2432--2429	2095348-2098337	-	STM14_2432,STM14_2431,STM14_2430,STM14_2429	Multiple-gene	Inferred from intergenic distance
STM2457--STM2434	2099413-2116142	-	STM14_2457,STM14_2456,STM14_2455,STM14_2454,STM14_2453,STM14_2452,STM14_2451,STM14_2450,STM14_2449,STM14_2448,STM14_2447,STM14_2446,STM14_2445,STM14_2444,STM14_2443,STM14_2442,STM14_2441,STM14_2440,STM14_2439,STM14_2438,STM14_2437,STM14_2436,STM14_2435,STM14_2434	Multiple-gene	Partly validation of co-expression by multiple RNA-seq libraries
STM2460-2459-2458	2116355-2117798	-	STM14_2460,STM14_2459,STM14_2458	Multiple-gene	Inferred from intergenic distance
STM14_2461	2117839-2117967	+	STM14_2461	Orphan	Inferred according to the intergenic distance
STM14_2462	2118324-2118683	-	STM14_2462	Orphan-like	TSS or TTS predicted from multiple RNA-seq libraries
STM2472--2463	2118714-2125729	-	STM14_2472,STM14_2471,STM14_2470,STM14_2469,STM14_2468,STM14_2467,STM14_2466,STM14_2465,STM14_2464,STM14_2463	Multiple-gene	Inferred from intergenic distance
STM14_2473	2125758-2125982	-	STM14_2473	Orphan-like	TSS or TTS predicted from multiple RNA-seq libraries
STM14_2474	2126080-2126775	+	STM14_2474	Orphan	Inferred according to the intergenic distance
STM2475--STM2484	2127428-2133610	+	STM14_2475,STM14_2476,STM14_2477,STM14_2478,STM14_2479,STM14_2480,STM14_2481,STM14_2482,STM14_2483,STM14_2484	Multiple-gene	Partly validation of co-expression by multiple RNA-seq libraries
yeeI	2133902-2134699	+	yeeI	Orphan	Inferred according to the intergenic distance; TSS and TTS identified from multiple RNA-seq libraries
STM14_2489	2136009-2136482	+	STM14_2489	Orphan	Inferred according to the intergenic distance
STM14_2490	2136957-2137655	+	STM14_2490	Orphan	Inferred according to the intergenic distance
STM2491-2492	2137998-2141953	+	STM14_2491,STM14_2492	Multiple-gene	Inferred from intergenic distance
STM14_2493	2142163-2142336	+	STM14_2493	Orphan	Inferred according to the intergenic distance
STM14_2494	2142487-2142741	-	STM14_2494	Orphan-like	TSS or TTS predicted from multiple RNA-seq libraries
amn	2142858-2144312	-	amn	Orphan-like	TSS or TTS predicted from multiple RNA-seq libraries
STM14_2496	2144508-2144834	-	STM14_2496	Orphan-like	TSS or TTS predicted from multiple RNA-seq libraries
STM14_2497	2144828-2145214	-	STM14_2497	Orphan-like	TSS or TTS predicted from multiple RNA-seq libraries
STM14_2498	2145540-2145707	+	STM14_2498	Orphan	Inferred according to the intergenic distance
STM2501-yeeO	2145928-2147539	-	STM14_2501,yeeO	Multiple-gene	Inferred from intergenic distance
erfK	2147847-2148776	-	erfK	Orphan-like	TSS and TTS identified from multiple RNA-seq libraries
cbiABCDETFGHJKLMNQOP-cobUST	2148854-2165352	-	cbiA,cbiB,cbiC,cbiD,cbiE,cbiT,cbiF,cbiG,cbiH,cbiJ,cbiK,cbiL,cbiM,cbiN,cbiQ,cbiO,cbiP,cobU,cobS,cobT	Multiple-gene	Validation of co-expression by multiple RNA-seq libraries (0.96)
pocR-STM2524	2165668-2166861	-	pocR,STM14_2524	Multiple-gene	Validation of co-expression by multiple RNA-seq libraries (0.91)
pduF	2167078-2168160	-	pduF	Orphan	Inferred according to the intergenic distance
pduABCDEGHJKLMNOPQRSTUVWX	2180288-2185166	+	pduA,pduB,pduC,pduD,pduE,pduG,pduH,pduJ,pduK,pduL,pduM,pduN,pduO,pduP,pduQ,pduR,pduS,pduT,pduU,pduV,pduW,pduX	Multiple-gene	Inferred from intergenic distance
yeeX	2185200-2185535	-	yeeX	Orphan-like	TSS or TTS predicted from multiple RNA-seq libraries
STM14_2549	2185570-2185701	-	STM14_2549	Orphan-like	TSS or TTS predicted from multiple RNA-seq libraries
yeeA	2185780-2186838	-	yeeA	Orphan-like	TSS or TTS predicted from multiple RNA-seq libraries
phsBC-dacD-sbmC	2186957-2190212	-	phsB,phsC,dacD,sbmC	Multiple-gene	Validation of co-expression by multiple RNA-seq libraries (0.83)
phsA	2190227-2192503	-	phsA	Orphan-like	TSS or TTS predicted from multiple RNA-seq libraries
STM14_2556	2192950-2193219	-	STM14_2556	Orphan	Inferred according to the intergenic distance
sopA	2193122-2195470	+	sopA	Orphan	Inferred according to the intergenic distance
STM14_2558	2195674-2195796	-	STM14_2558	Orphan	Inferred according to the intergenic distance
sbcB	2195813-2197243	+	sbcB	Orphan	Inferred according to the intergenic distance
yeeF	2197379-2198743	-	yeeF	Orphan-like	TSS or TTS predicted from multiple RNA-seq libraries
STM14_2561	2198729-2198896	+	STM14_2561	Orphan	Inferred according to the intergenic distance
yeeY-STM2562	2198740-2199937	-	yeeY,STM14_2562	Multiple-gene	Inferred from intergenic distance
yeeZ	2199983-2200807	-	yeeZ	Orphan-like	TSS and TTS identified from multiple RNA-seq libraries
hisGDCBHAFI	2201032-2208303	+	hisG,hisD,hisC,hisB,hisH,hisA,hisF,hisI	Multiple-gene	Validation of co-expression by multiple RNA-seq libraries (0.87)
wzzB	2208384-2209367	-	wzzB	Orphan-like	TSS and TTS identified from multiple RNA-seq libraries
udg	2209510-2210676	-	udg	Orphan	Inferred according to the intergenic distance
gnd	2210913-2212319	-	gnd	Orphan-like	TSS or TTS predicted from multiple RNA-seq libraries
rfbUNMKP	2212483-2218851	-	rfbU,rfbN,rfbM,rfbK,rfbP	Multiple-gene	Validation of co-expression by multiple RNA-seq libraries (0.96)
rfbBDACIFGHJXV	2219171-2230132	-	rfbB,rfbD,rfbA,rfbC,rfbI,rfbF,rfbG,rfbH,rfbJ,rfbX,rfbV	Multiple-gene	Validation of co-expression by multiple RNA-seq libraries (0.94)
galF	2230509-2231531	-	galF	Orphan-like	TSS or TTS predicted from multiple RNA-seq libraries
wza--wcaM	2231580-2254203	-	wza,wzb,wzc,wcaA,wcaB,wcaC,wcaD,wcaE,wcaF,gmd,wcaG,wcaH,wcaI,manC,cpsG,wcaJ,wzxC,wcaK,wcaL,wcaM	Multiple-gene	Inferred from intergenic distance
STM14_2599	2239941-2240216	+	STM14_2599	Orphan	Inferred according to the intergenic distance
STM14_2614	2254277-2254522	+	STM14_2614	Orphan	Inferred according to the intergenic distance
yegH	2254878-2256458	+	yegH	Orphan	Inferred according to the intergenic distance; TSS and TTS identified from multiple RNA-seq libraries
asmA	2256544-2258400	-	asmA	Orphan-like	TSS or TTS predicted from multiple RNA-seq libraries
STM2619-udk-dcd	2258439-2259998	-	STM14_2619,udk,dcd	Multiple-gene	Partly validation of co-expression by multiple RNA-seq libraries
yegE	2260083-2263073	+	yegE	Orphan	Inferred according to the intergenic distance
alkA	2263041-2264012	-	alkA	Orphan	Inferred according to the intergenic distance
yegD	2264044-2265396	+	yegD	Orphan	Inferred according to the intergenic distance
STM14_2623	2265633-2265749	-	STM14_2623	Orphan	Inferred according to the intergenic distance; TSS and TTS identified from multiple RNA-seq libraries
STM2624-yegNOB	2265837-2274690	+	STM14_2624,yegN,yegO,yegB	Multiple-gene	Inferred from intergenic distance;operon TSS identified from multiple RNA-seq libraries
baeSR	2274690-2276812	+	baeS,baeR	Multiple-gene	Validation of co-expression by multiple RNA-seq libraries (0.85);operon TTS identified from multiple RNA-seq libraries
STM2631--yegQ	2277399-2282598	+	STM14_2631,STM14_2632,STM14_2633,yegQ	Multiple-gene	Inferred from intergenic distance
STM14_2635	2282708-2282821	-	STM14_2635	Orphan	Inferred according to the intergenic distance
STM14_2637	2284131-2284547	-	STM14_2637	Orphan	Inferred according to the intergenic distance
STM14_2638	2284669-2285004	-	STM14_2638	Orphan-like	TSS and TTS identified from multiple RNA-seq libraries
STM14_2639	2285114-2285233	+	STM14_2639	Orphan	Inferred according to the intergenic distance
STM14_2640	2285366-2285482	-	STM14_2640	Orphan	Inferred according to the intergenic distance
yegS	2285566-2286465	+	yegS	Orphan	Inferred according to the intergenic distance; TSS and TTS identified from multiple RNA-seq libraries
fbaB	2286518-2287570	-	fbaB	Orphan	Inferred according to the intergenic distance
yegTUV	2287824-2291058	+	yegT,yegU,yegV	Multiple-gene	Validation of co-expression by multiple RNA-seq libraries (0.82)
yegW	2291032-2291778	-	yegW	Orphan-like	TSS and TTS identified from multiple RNA-seq libraries
thiMD	2291814-2293398	-	thiM,thiD	Multiple-gene	Validation of co-expression by multiple RNA-seq libraries (0.72)
STM14_2649	2293497-2293682	-	STM14_2649	Orphan-like	TSS or TTS predicted from multiple RNA-seq libraries
STM14_2650	2293808-2294122	+	STM14_2650	Orphan	Inferred according to the intergenic distance
STM14_2651	2294185-2294343	-	STM14_2651	Orphan-like	TSS or TTS predicted from multiple RNA-seq libraries
stcABCD	2294385-2299180	-	stcA,stcB,stcC,stcD	Multiple-gene	Inferred from intergenic distance
yehE	2299459-2299740	-	yehE	Orphan	Inferred according to the intergenic distance; TSS and TTS identified from multiple RNA-seq libraries
mrp	2300018-2301127	-	mrp	Orphan	Inferred according to the intergenic distance; TSS and TTS identified from multiple RNA-seq libraries
metG	2301292-2303325	+	metG	Orphan	Inferred according to the intergenic distance; TSS and TTS identified from multiple RNA-seq libraries
yehR-STM2660	2303566-2304726	+	yehR,STM14_2660	Multiple-gene	Inferred from intergenic distance
yehUTS	2304783-2307800	-	yehU,yehT,yehS	Multiple-gene	Validation of co-expression by multiple RNA-seq libraries (0.76)
yehV	2307921-2308652	+	yehV	Orphan-like	TSS or TTS predicted from multiple RNA-seq libraries
STM14_2665	2308712-2308819	+	STM14_2665	Orphan-like	TSS or TTS predicted from multiple RNA-seq libraries
yehYXW	2308800-2311624	-	yehY,yehX,yehW	Multiple-gene	Validation of co-expression by multiple RNA-seq libraries (0.94)
bglX-yehZ	2311628-2315023	-	bglX,yehZ	Multiple-gene	Validation of co-expression by multiple RNA-seq libraries (0.72)
STM14_2671	2315124-2315237	-	STM14_2671	Orphan-like	TSS or TTS predicted from multiple RNA-seq libraries
dld	2315290-2317020	+	dld	Orphan	Inferred according to the intergenic distance
pbpG	2317078-2318025	-	pbpG	Orphan-like	TSS or TTS predicted from multiple RNA-seq libraries
STM14_2674	2317916-2318191	-	STM14_2674	Orphan-like	TSS or TTS predicted from multiple RNA-seq libraries
yohC	2318191-2318778	-	yohC	Orphan-like	TSS or TTS predicted from multiple RNA-seq libraries
STM2676-yohD	2318810-2319506	+	STM14_2676,yohD	Multiple-gene	Inferred from intergenic distance;operon TTS identified from multiple RNA-seq libraries
yohF	2319555-2320316	-	yohF	Orphan-like	TSS and TTS identified from multiple RNA-seq libraries
yohG	2320382-2321818	-	yohG	Orphan	Inferred according to the intergenic distance
STM14_2680	2322009-2322206	+	STM14_2680	Orphan	Inferred according to the intergenic distance
STM2686--STM2682	2323324-2328309	-	STM14_2686,STM14_2685,STM14_2684,STM14_2683,STM14_2682	Multiple-gene	Partly validation of co-expression by multiple RNA-seq libraries
STM2687-yohJK-cdd	2328435-2331603	+	STM14_2687,yohJ,yohK,cdd	Multiple-gene	Validation of co-expression by multiple RNA-seq libraries (0.74)
sanA	2331780-2332499	+	sanA	Orphan-like	TSS and TTS identified from multiple RNA-seq libraries
STM14_2692	2332496-2332741	+	STM14_2692	Orphan	Inferred according to the intergenic distance
STM2693-yeiA	2332946-2335416	+	STM14_2693,yeiA	Multiple-gene	Validation of co-expression by multiple RNA-seq libraries (0.97)
mglAC	2335491-2338037	-	mglA,mglC	Multiple-gene	Validation of co-expression by multiple RNA-seq libraries (0.88)
STM14_2697	2338065-2338184	+	STM14_2697	Orphan	Inferred according to the intergenic distance
mglB	2338171-2339169	-	mglB	Orphan-like	TSS or TTS predicted from multiple RNA-seq libraries
STM14_2699	2339344-2339451	+	STM14_2699	Orphan	Inferred according to the intergenic distance
yeiB-galS	2339668-2341982	-	yeiB,galS	Multiple-gene	Validation of co-expression by multiple RNA-seq libraries (0.56)
STM14_2701	2340683-2340847	+	STM14_2701	Orphan	Inferred according to the intergenic distance
folE	2341997-2342665	-	folE	Orphan-like	TSS or TTS predicted from multiple RNA-seq libraries
STM14_2704	2342649-2342762	-	STM14_2704	Orphan-like	TSS or TTS predicted from multiple RNA-seq libraries
STM14_2705	2342720-2342848	-	STM14_2705	Orphan-like	TSS or TTS predicted from multiple RNA-seq libraries
STM2706-fghA	2342834-2343852	+	STM14_2706,fghA	Multiple-gene	Validation of co-expression by multiple RNA-seq libraries (0.9);operon TSS and TTS identified from multiple RNA-seq libraries
STM2710-2709-2708	2343841-2345787	-	STM14_2710,STM14_2709,STM14_2708	Multiple-gene	Partly validation of co-expression by multiple RNA-seq libraries
STM2711-2712	2345819-2348061	+	STM14_2711,STM14_2712	Multiple-gene	Inferred from intergenic distance
cirA	2348105-2350096	-	cirA	Orphan	Inferred according to the intergenic distance
STM14_2714	2349999-2350304	+	STM14_2714	Orphan	Inferred according to the intergenic distance
lysP	2350441-2351910	-	lysP	Orphan-like	TSS or TTS predicted from multiple RNA-seq libraries
STM14_2716	2351963-2352097	-	STM14_2716	Orphan-like	TSS or TTS predicted from multiple RNA-seq libraries
STM2718-yeiE	2352100-2353110	-	STM14_2718,yeiE	Multiple-gene	Inferred from intergenic distance
yeiH	2353084-2354133	+	yeiH	Orphan-like	TSS or TTS predicted from multiple RNA-seq libraries
nfo	2354212-2355069	+	nfo	Orphan-like	TSS or TTS predicted from multiple RNA-seq libraries
fruA	2355134-2356822	-	fruA	Orphan-like	TSS or TTS predicted from multiple RNA-seq libraries
fruK	2356839-2357777	-	fruK	Orphan-like	TSS or TTS predicted from multiple RNA-seq libraries
fruF	2357777-2358907	-	fruF	Orphan-like	TSS or TTS predicted from multiple RNA-seq libraries
STM2724-2725-setB	2358928-2360457	+	STM14_2724,STM14_2725,setB	Multiple-gene	Inferred from intergenic distance
STM14_2726	2359149-2359277	-	STM14_2726	Orphan	Inferred according to the intergenic distance
STM2731--2728	2360522-2361953	-	STM14_2731,STM14_2730,STM14_2729,STM14_2728	Multiple-gene	Inferred from intergenic distance
yeiP	2362139-2362849	+	yeiP	Orphan	Inferred according to the intergenic distance
yeiRU	2363062-2364797	+	yeiR,yeiU	Multiple-gene	Validation of co-expression by multiple RNA-seq libraries (0.8);operon TSS identified from multiple RNA-seq libraries
STM14_2736	2364975-2365205	-	STM14_2736	Orphan	Inferred according to the intergenic distance
spr-STM2738	2365211-2366040	+	spr,STM14_2738	Multiple-gene	Validation of co-expression by multiple RNA-seq libraries (0.83);operon TSS identified from multiple RNA-seq libraries
rtn-yejABEF	2366109-2373297	+	rtn,yejA,yejB,yejE,yejF	Multiple-gene	Validation of co-expression by multiple RNA-seq libraries (0.95);operon TSS identified from multiple RNA-seq libraries
yejG	2373301-2373645	-	yejG	Orphan-like	Not co-expressed with adjacent operons
bcr-STM2745	2373810-2375226	-	bcr,STM14_2745	Multiple-gene	Validation of co-expression by multiple RNA-seq libraries (0.71)
rsuA	2375254-2375949	-	rsuA	Orphan-like	TSS or TTS predicted from multiple RNA-seq libraries
yejH	2376101-2377861	+	yejH	Orphan	Inferred according to the intergenic distance
rplY	2377986-2378270	+	rplY	Orphan-like	TSS and TTS identified from multiple RNA-seq libraries
STM2751-2750	2378246-2378999	-	STM14_2751,STM14_2750	Multiple-gene	Inferred from intergenic distance
yejK	2379027-2380034	-	yejK	Orphan-like	TSS and TTS identified from multiple RNA-seq libraries
yejLM	2380214-2382233	+	yejL,yejM	Multiple-gene	Validation of co-expression by multiple RNA-seq libraries (0.85);operon TSS identified from multiple RNA-seq libraries
STM14_2756	2382514-2382984	-	STM14_2756	Orphan	Inferred according to the intergenic distance
STM14_2757	2383045-2383335	+	STM14_2757	Orphan	Inferred according to the intergenic distance
oafA	2383683-2385512	+	oafA	Orphan	Inferred according to the intergenic distance
STM14_2759	2385566-2386009	-	STM14_2759	Orphan	Inferred according to the intergenic distance
STM2764--2760	2386387-2389207	-	STM14_2764,STM14_2763,STM14_2762,STM14_2761,STM14_2760	Multiple-gene	Inferred from intergenic distance
STM14_2765	2389377-2390708	+	STM14_2765	Orphan	Inferred according to the intergenic distance
STM2768-2767-2766	2390737-2392347	-	STM14_2768,STM14_2767,STM14_2766	Multiple-gene	Partly validation of co-expression by multiple RNA-seq libraries
STM2770-sspH2	2392438-2395176	-	STM14_2770,sspH2	Multiple-gene	Inferred from intergenic distance
STM14_2771	2395473-2396264	-	STM14_2771	Orphan	Inferred according to the intergenic distance
STM14_2772	2396453-2396770	+	STM14_2772	Orphan	Inferred according to the intergenic distance
STM14_2773	2396962-2397525	-	STM14_2773	Orphan	Inferred according to the intergenic distance
STM14_2774	2397715-2397861	+	STM14_2774	Orphan	Inferred according to the intergenic distance
narP	2398255-2398902	+	narP	Orphan	Inferred according to the intergenic distance
napDAGHBC-ccmA1B1C1D1F1G1H1	2398946-2410717	-	napD,napA,napG,napH,napB,napC,ccmA_1,ccmB_1,ccmC_1,ccmD_1,ccmF_1,ccmG_1,ccmH_1	Multiple-gene	Partly validation of co-expression by multiple RNA-seq libraries
napF	2410707-2411198	-	napF	Orphan-like	TSS or TTS predicted from multiple RNA-seq libraries
STM14_2791	2411310-2411441	+	STM14_2791	Orphan	Inferred according to the intergenic distance
eco	2411612-2412106	+	eco	Orphan-like	TSS and TTS identified from multiple RNA-seq libraries
ada-alkB-yojI	2412315-2415748	-	ada,alkB,yojI	Multiple-gene	Validation of co-expression by multiple RNA-seq libraries (0.75)
ompC-apbE	2415829-2418132	-	ompC,apbE	Multiple-gene	Validation of co-expression by multiple RNA-seq libraries (0.75)
STM14_2798	2418131-2418256	+	STM14_2798	Orphan	Inferred according to the intergenic distance
yojN-rcsB	2418861-2422197	+	yojN,rcsB	Multiple-gene	Validation of co-expression by multiple RNA-seq libraries (0.95);operon TTS identified from multiple RNA-seq libraries
STM2803-rcsC	2422300-2425280	-	STM14_2803,rcsC	Multiple-gene	Inferred from intergenic distance
gyrA	2425264-2427900	-	gyrA	Orphan-like	TSS and TTS identified from multiple RNA-seq libraries
STM2805-2806	2427980-2428293	+	STM14_2805,STM14_2806	Multiple-gene	Inferred from intergenic distance
STM2807-2808	2428310-2430852	-	STM14_2807,STM14_2808	Multiple-gene	Inferred from intergenic distance
STM14_2809	2430902-2431786	+	STM14_2809	Orphan	Inferred according to the intergenic distance
ubiG	2431869-2432597	+	ubiG	Orphan-like	TSS and TTS identified from multiple RNA-seq libraries
STM14_2811	2432657-2432773	+	STM14_2811	Orphan-like	TSS or TTS predicted from multiple RNA-seq libraries
nrdAB-yfaE	2432953-2436735	+	nrdA,nrdB,yfaE	Multiple-gene	Validation of co-expression by multiple RNA-seq libraries (0.95);operon TSS identified from multiple RNA-seq libraries
STM14_2815	2436737-2438023	-	STM14_2815	Orphan	Inferred according to the intergenic distance
STM14_2816	2438089-2438967	+	STM14_2816	Orphan	Inferred according to the intergenic distance
glpTQ	2439083-2441516	-	glpT,glpQ	Multiple-gene	Validation of co-expression by multiple RNA-seq libraries (0.86)
glpABC--sseL	2441789-2447301	+	glpA,glpB,glpC,STM14_2822,STM14_2823,sseL	Multiple-gene	Partly validation of co-expression by multiple RNA-seq libraries
yfaWV-STM2826-2825	2447411-2450984	-	yfaW,yfaV,STM14_2826,STM14_2825	Multiple-gene	Validation of co-expression by multiple RNA-seq libraries (0.79)
yfaX	2450986-2451768	-	yfaX	Orphan-like	TSS or TTS predicted from multiple RNA-seq libraries
yfaZ-STM2830	2452018-2453976	-	yfaZ,STM14_2830	Multiple-gene	Validation of co-expression by multiple RNA-seq libraries (0.86)
yfaO	2454150-2454575	+	yfaO	Orphan	Inferred according to the intergenic distance
ais	2454620-2455225	-	ais	Orphan	Inferred according to the intergenic distance
STM14_2834	2455277-2455405	+	STM14_2834	Orphan	Inferred according to the intergenic distance
yfbE	2455524-2456663	+	yfbE	Orphan-like	TSS and TTS identified from multiple RNA-seq libraries
pmrF--STM2841	2456666-2462876	+	pmrF,yfbG,STM14_2838,arnT,STM14_2840,STM14_2841	Multiple-gene	Validation of co-expression by multiple RNA-seq libraries (0.97)
pmrD	2462871-2463128	-	pmrD	Orphan-like	TSS and TTS identified from multiple RNA-seq libraries
menBCE	2463226-2466409	-	menB,menC,menE	Multiple-gene	Validation of co-expression by multiple RNA-seq libraries (0.92)
yfbB	2466424-2467182	-	yfbB	Orphan-like	TSS or TTS predicted from multiple RNA-seq libraries
menD	2467179-2468849	-	menD	Orphan-like	TSS and TTS identified from multiple RNA-seq libraries
menF	2468935-2470230	-	menF	Orphan-like	TSS or TTS predicted from multiple RNA-seq libraries
elaB	2470331-2470642	-	elaB	Orphan-like	TSS or TTS predicted from multiple RNA-seq libraries
elaA	2470691-2471152	-	elaA	Orphan-like	TSS or TTS predicted from multiple RNA-seq libraries
STM14_2852	2472195-2473196	+	STM14_2852	Orphan	Inferred according to the intergenic distance; TSS and TTS identified from multiple RNA-seq libraries
yfbK	2473237-2475018	-	yfbK	Orphan	Inferred according to the intergenic distance
STM14_2854	2475407-2475529	-	STM14_2854	Orphan	Inferred according to the intergenic distance
STM2855-2856	2475538-2475836	+	STM14_2855,STM14_2856	Multiple-gene	Inferred from intergenic distance
nuoMN	2475906-2478899	-	nuoM,nuoN	Multiple-gene	Validation of co-expression by multiple RNA-seq libraries (0.98)
nuoBCEFGHIJKL	2479213-2490591	-	nuoB,nuoC,nuoE,nuoF,nuoG,nuoH,nuoI,nuoJ,nuoK,nuoL	Multiple-gene	Validation of co-expression by multiple RNA-seq libraries (0.98)
lrhA--nuoA	2490607-2492615	-	lrhA,STM14_2872,STM14_2871,nuoA	Multiple-gene	Partly validation of co-expression by multiple RNA-seq libraries
STM14_2870	2491031-2491153	+	STM14_2870	Orphan	Inferred according to the intergenic distance
yfbQ	2493547-2494761	+	yfbQ	Orphan-like	TSS or TTS predicted from multiple RNA-seq libraries
STM14_2875	2494855-2495454	+	STM14_2875	Orphan-like	TSS or TTS predicted from multiple RNA-seq libraries
STM2879-yfbUTS	2495546-2499151	-	STM14_2879,yfbU,yfbT,yfbS	Multiple-gene	Partly validation of co-expression by multiple RNA-seq libraries
STM14_2880	2499179-2499430	-	STM14_2880	Orphan-like	TSS or TTS predicted from multiple RNA-seq libraries
STM14_2881	2499320-2499454	+	STM14_2881	Orphan-like	TSS or TTS predicted from multiple RNA-seq libraries
ackA-pta	2499491-2502914	+	ackA,pta	Multiple-gene	Validation of co-expression by multiple RNA-seq libraries (0.84);operon TSS and TTS identified from multiple RNA-seq libraries
yfcC	2503132-2504652	+	yfcC	Orphan	Inferred according to the intergenic distance
STM14_2885	2504701-2505654	-	STM14_2885	Orphan-like	TSS or TTS predicted from multiple RNA-seq libraries
STM2888-ulaA2-STM2886	2505647-2508158	-	STM14_2888,ulaA_2,STM14_2886	Multiple-gene	Validation of co-expression by multiple RNA-seq libraries (0.97)
STM14_2889	2508239-2508682	-	STM14_2889	Orphan-like	TSS or TTS predicted from multiple RNA-seq libraries
STM2890-2891	2508681-2509954	+	STM14_2890,STM14_2891	Multiple-gene	Inferred from intergenic distance
STM14_2892	2509960-2510514	-	STM14_2892	Orphan-like	TSS or TTS predicted from multiple RNA-seq libraries
yfcE	2510571-2511122	-	yfcE	Orphan-like	TSS or TTS predicted from multiple RNA-seq libraries
yfcF	2511178-2511822	-	yfcF	Orphan-like	TSS or TTS predicted from multiple RNA-seq libraries
hisJQMP	2513683-2516825	-	hisJ,hisQ,hisM,hisP	Multiple-gene	Validation of co-expression by multiple RNA-seq libraries (0.93)
argT	2517063-2517845	-	argT	Orphan	Inferred according to the intergenic distance; TSS and TTS identified from multiple RNA-seq libraries
STM14_2902	2517875-2518045	+	STM14_2902	Orphan	Inferred according to the intergenic distance
STM2906--ubiX	2518134-2522726	-	STM14_2906,STM14_2905,STM14_2904,ubiX	Multiple-gene	Partly validation of co-expression by multiple RNA-seq libraries
STM14_2907	2522817-2524214	-	STM14_2907	Orphan-like	TSS or TTS predicted from multiple RNA-seq libraries
STM14_2908	2524425-2525852	+	STM14_2908	Orphan	Inferred according to the intergenic distance
purF	2525888-2527405	-	purF	Orphan-like	TSS or TTS predicted from multiple RNA-seq libraries
pdxB--cvpA	2527443-2535157	-	pdxB,usg,truA,dedA,accD,folC,dedD,STM14_2911,cvpA	Multiple-gene	Validation of co-expression by multiple RNA-seq libraries (0.84)
flk	2535147-2536148	+	flk	Orphan	Inferred according to the intergenic distance; TSS and TTS identified from multiple RNA-seq libraries
STM2922-2920	2536145-2537877	-	STM14_2922,STM14_2920	Multiple-gene	Inferred from intergenic distance
STM14_2921	2537322-2537438	+	STM14_2921	Orphan	Inferred according to the intergenic distance
STM2923-2924-2925	2538050-2539353	+	STM14_2923,STM14_2924,STM14_2925	Multiple-gene	Inferred from intergenic distance
STM14_2926	2539420-2540076	-	STM14_2926	Orphan	Inferred according to the intergenic distance
fabB	2540174-2541388	-	fabB	Orphan-like	TSS and TTS identified from multiple RNA-seq libraries
mnmC	2541548-2543548	+	mnmC	Orphan	Inferred according to the intergenic distance
aroC-mepA-yfcAML	2543600-2547178	-	aroC,mepA,yfcA,yfcM,yfcL	Multiple-gene	Validation of co-expression by multiple RNA-seq libraries (0.82)
yfcB	2547214-2548146	-	yfcB	Orphan-like	TSS or TTS predicted from multiple RNA-seq libraries
yfcN	2548312-2548863	+	yfcN	Orphan	Inferred according to the intergenic distance
sixA	2548963-2549448	-	sixA	Orphan	Inferred according to the intergenic distance; TSS and TTS identified from multiple RNA-seq libraries
fadJ	2549657-2551804	-	fadJ	Orphan-like	TSS or TTS predicted from multiple RNA-seq libraries
fadI	2551804-2553114	-	fadI	Orphan-like	TSS or TTS predicted from multiple RNA-seq libraries
yfcZ	2553292-2553576	-	yfcZ	Orphan-like	TSS and TTS identified from multiple RNA-seq libraries
STM14_2940	2553683-2553823	+	STM14_2940	Orphan	Inferred according to the intergenic distance
STM14_2941	2553820-2553948	-	STM14_2941	Orphan	Inferred according to the intergenic distance
fadL	2553941-2555254	+	fadL	Orphan-like	TSS and TTS identified from multiple RNA-seq libraries
STM14_2943	2555315-2556166	-	STM14_2943	Orphan	Inferred according to the intergenic distance; TSS and TTS identified from multiple RNA-seq libraries
yfdC	2556359-2557300	+	yfdC	Orphan	Inferred according to the intergenic distance; TSS and TTS identified from multiple RNA-seq libraries
pgtE	2557607-2558545	-	pgtE	Orphan	Inferred according to the intergenic distance
pgtBA	2558813-2562056	-	pgtB,pgtA	Multiple-gene	Validation of co-expression by multiple RNA-seq libraries (0.95)
pgtC	2562053-2563363	-	pgtC	Orphan-like	TSS or TTS predicted from multiple RNA-seq libraries
pgtP	2563682-2565073	+	pgtP	Orphan	Inferred according to the intergenic distance
STM14_2951	2565349-2565591	-	STM14_2951	Orphan-like	TSS and TTS identified from multiple RNA-seq libraries
STM14_2952	2565752-2565865	-	STM14_2952	Orphan	Inferred according to the intergenic distance
ddg	2566113-2567033	+	ddg	Orphan	Inferred according to the intergenic distance
yfdZ	2567557-2568795	-	yfdZ	Orphan	Inferred according to the intergenic distance; TSS and TTS identified from multiple RNA-seq libraries
STM14_2955	2569137-2569283	-	STM14_2955	Orphan	Inferred according to the intergenic distance
glk	2569516-2570481	-	glk	Orphan	Inferred according to the intergenic distance
STM14_2957	2570685-2571920	+	STM14_2957	Orphan	Inferred according to the intergenic distance
STM14_2958	2571940-2573592	-	STM14_2958	Orphan	Inferred according to the intergenic distance
STM14_2959	2573587-2573775	+	STM14_2959	Orphan-like	TSS or TTS predicted from multiple RNA-seq libraries
STM14_2960	2573772-2574770	+	STM14_2960	Orphan-like	TSS or TTS predicted from multiple RNA-seq libraries
ypeC	2574884-2575210	+	ypeC	Orphan-like	TSS and TTS identified from multiple RNA-seq libraries
mntH	2575271-2576512	-	mntH	Orphan	Inferred according to the intergenic distance
nupC	2576855-2578057	+	nupC	Orphan	Inferred according to the intergenic distance; TSS and TTS identified from multiple RNA-seq libraries
yfeA	2578110-2580299	-	yfeA	Orphan	Inferred according to the intergenic distance
yfeCD	2580905-2581661	+	yfeC,yfeD	Multiple-gene	Validation of co-expression by multiple RNA-seq libraries (0.91);operon TSS identified from multiple RNA-seq libraries
gltX	2581715-2583130	-	gltX	Orphan	Inferred according to the intergenic distance; TSS and TTS identified from multiple RNA-seq libraries
STM2977--xapR	2583946-2587333	-	STM14_2977,xapB,STM14_2975,xapR	Multiple-gene	Inferred from intergenic distance
yfeN	2587499-2588260	+	yfeN	Orphan	Inferred according to the intergenic distance
yfeR	2588322-2589248	-	yfeR	Orphan	Inferred according to the intergenic distance
yfeH	2589338-2590336	+	yfeH	Orphan	Inferred according to the intergenic distance
ligA-STM2981	2590333-2592568	-	ligA,STM14_2981	Multiple-gene	Validation of co-expression by multiple RNA-seq libraries (0.85)
zipA	2592640-2593626	-	zipA	Orphan-like	TSS and TTS identified from multiple RNA-seq libraries
cysZ	2593747-2594619	+	cysZ	Orphan	Inferred according to the intergenic distance
cysK	2594783-2595754	+	cysK	Orphan-like	TSS and TTS identified from multiple RNA-seq libraries
STM14_2986	2595762-2595923	+	STM14_2986	Orphan	Inferred according to the intergenic distance
STM14_2987	2595873-2596028	-	STM14_2987	Orphan	Inferred according to the intergenic distance
STM14_2988	2595966-2596094	+	STM14_2988	Orphan-like	TSS and TTS identified from multiple RNA-seq libraries
ptsHI	2596138-2598171	+	ptsH,ptsI	Multiple-gene	Validation of co-expression by multiple RNA-seq libraries (0.93);operon TSS and TTS identified from multiple RNA-seq libraries
crr	2598212-2598721	+	crr	Orphan-like	TSS or TTS predicted from multiple RNA-seq libraries
STM14_2992	2598870-2599109	-	STM14_2992	Orphan-like	TSS or TTS predicted from multiple RNA-seq libraries
pdxK	2599106-2599972	-	pdxK	Orphan-like	TSS or TTS predicted from multiple RNA-seq libraries
ptsJ-yfeJKL	2600055-2603072	+	ptsJ,yfeJ,yfeK,yfeL	Multiple-gene	Validation of co-expression by multiple RNA-seq libraries (0.79)
cysM	2603203-2604114	-	cysM	Orphan-like	TSS and TTS identified from multiple RNA-seq libraries
cysPUWA	2604182-2607993	-	cysP,cysU,cysW,cysA	Multiple-gene	Inferred from intergenic distance
ucpA	2608151-2608942	-	ucpA	Orphan-like	TSS or TTS predicted from multiple RNA-seq libraries
STM14_3004	2609180-2610079	-	STM14_3004	Orphan-like	TSS and TTS identified from multiple RNA-seq libraries
STM3007-yfeZ-STM3005	2610174-2611807	-	STM14_3007,yfeZ,STM14_3005	Multiple-gene	Validation of co-expression by multiple RNA-seq libraries (0.78)
amiA--STM3011	2611885-2615412	+	amiA,hemF,STM14_3010,STM14_3011	Multiple-gene	Partly validation of co-expression by multiple RNA-seq libraries;operon TSS identified from multiple RNA-seq libraries
eutKR	2615612-2617206	-	eutK,eutR	Multiple-gene	Validation of co-expression by multiple RNA-seq libraries (0.82)
eutPQTDMNEJGHABCL	2617219-2630054	-	eutP,eutQ,eutT,eutD,eutM,eutN,eutE,eutJ,eutG,eutH,eutA,eutB,eutC,eutL	Multiple-gene	Validation of co-expression by multiple RNA-seq libraries (0.91)
eutS	2630067-2630402	-	eutS	Orphan-like	TSS or TTS predicted from multiple RNA-seq libraries
STM3030-tnpA8	2630883-2631486	-	STM14_3030,tnpA_8	Multiple-gene	Validation of co-expression by multiple RNA-seq libraries (0.61)
maeB	2631531-2633810	-	maeB	Orphan-like	TSS and TTS identified from multiple RNA-seq libraries
STM14_3032	2633812-2634012	+	STM14_3032	Orphan-like	TSS or TTS predicted from multiple RNA-seq libraries
talA-tktB	2634082-2637052	+	talA,tktB	Multiple-gene	Validation of co-expression by multiple RNA-seq libraries (0.82);operon TSS and TTS identified from multiple RNA-seq libraries
ypfG-STM3036-3035	2637115-2638516	-	ypfG,STM14_3036,STM14_3035	Multiple-gene	Validation of co-expression by multiple RNA-seq libraries (0.72)
yffH	2638641-2639216	-	yffH	Orphan-like	TSS or TTS predicted from multiple RNA-seq libraries
aegA	2641167-2643128	-	aegA	Orphan	Inferred according to the intergenic distance
narQ-acrD	2643176-2648312	+	narQ,acrD	Multiple-gene	Validation of co-expression by multiple RNA-seq libraries (0.92)
STM14_3043	2645096-2645227	-	STM14_3043	Orphan	Inferred according to the intergenic distance
yffB	2648886-2649242	+	yffB	Orphan-like	TSS or TTS predicted from multiple RNA-seq libraries
dapE-STM3047	2649246-2650601	+	dapE,STM14_3047	Multiple-gene	Validation of co-expression by multiple RNA-seq libraries (0.91);operon TSS identified from multiple RNA-seq libraries
ypfI	2650628-2652646	-	ypfI	Orphan-like	TSS or TTS predicted from multiple RNA-seq libraries
STM14_3049	2652662-2653525	-	STM14_3049	Orphan-like	Not co-expressed with adjacent operons
purC	2653656-2654369	-	purC	Orphan-like	Not co-expressed with adjacent operons
nlpB	2654544-2655578	-	nlpB	Orphan-like	TSS or TTS predicted from multiple RNA-seq libraries
dapA	2655595-2656473	-	dapA	Orphan-like	TSS or TTS predicted from multiple RNA-seq libraries
gcvR-bcp	2656619-2657661	+	gcvR,bcp	Multiple-gene	Validation of co-expression by multiple RNA-seq libraries (0.9);operon TSS identified from multiple RNA-seq libraries
STM3056-3055	2657708-2658191	-	STM14_3056,STM14_3055	Multiple-gene	Validation of co-expression by multiple RNA-seq libraries (0.92)
perM	2658248-2659315	-	perM	Orphan-like	TSS and TTS identified from multiple RNA-seq libraries
STM3058-yfgD	2659523-2661385	+	STM14_3058,yfgD	Multiple-gene	Validation of co-expression by multiple RNA-seq libraries (0.87);operon TSS and TTS identified from multiple RNA-seq libraries
uraA-yfgE	2661412-2663497	-	uraA,yfgE	Multiple-gene	Inferred from intergenic distance
upp	2663585-2664211	-	upp	Orphan-like	TSS and TTS identified from multiple RNA-seq libraries
STM14_3063	2664349-2664552	-	STM14_3063	Orphan	Inferred according to the intergenic distance
purMN	2664610-2666300	+	purM,purN	Multiple-gene	Validation of co-expression by multiple RNA-seq libraries (0.77);operon TSS identified from multiple RNA-seq libraries
ppk-ppx	2666489-2670101	+	ppk,ppx	Multiple-gene	Validation of co-expression by multiple RNA-seq libraries (0.91);operon TSS identified from multiple RNA-seq libraries
STM3072--3068	2670137-2672915	-	STM14_3072,STM14_3071,STM14_3070,STM14_3069,STM14_3068	Multiple-gene	Inferred from intergenic distance
STM14_3071	2672763-2672954	+	STM14_3071	Orphan	Inferred according to the intergenic distance; TSS and TTS identified from multiple RNA-seq libraries
STM14_3073	2673495-2673824	+	STM14_3073	Orphan	Inferred according to the intergenic distance
guaA-STM3074	2673844-2675934	-	guaA,STM14_3074	Multiple-gene	Inferred from intergenic distance
guaB	2676004-2677554	-	guaB	Orphan-like	TSS or TTS predicted from multiple RNA-seq libraries
xseA	2677631-2678980	+	xseA	Orphan	Inferred according to the intergenic distance; TSS and TTS identified from multiple RNA-seq libraries
shdA	2679142-2685111	-	shdA	Orphan	Inferred according to the intergenic distance
STM3079-3080	2685671-2685857	+	STM14_3079,STM14_3080	Multiple-gene	Inferred from intergenic distance
STM14_3081	2685854-2685967	-	STM14_3081	Orphan	Inferred according to the intergenic distance
ispG--ratA	2693427-2708926	-	ispG,hisS,yfgM,yfgL,engA,yfgJ,STM14_3087,sinH,sinI,ratA	Multiple-gene	Partly validation of co-expression by multiple RNA-seq libraries
STM14_3086	2702354-2702470	+	STM14_3086	Orphan	Inferred according to the intergenic distance
STM14_3090	2704480-2704581	+	STM14_3090	Orphan	Inferred according to the intergenic distance
STM3096-yfgA	2708953-2710216	-	STM14_3096,yfgA	Multiple-gene	Validation of co-expression by multiple RNA-seq libraries (0.93)
yfgB	2710249-2711415	-	yfgB	Orphan-like	TSS or TTS predicted from multiple RNA-seq libraries
ndk	2711622-2712053	-	ndk	Orphan-like	TSS and TTS identified from multiple RNA-seq libraries
STM14_3099	2712052-2712147	+	STM14_3099	Orphan	Inferred according to the intergenic distance
pbpC--STM3100	2712174-2719314	-	pbpC,STM14_3103,STM14_3102,STM14_3101,STM14_3100	Multiple-gene	Partly validation of co-expression by multiple RNA-seq libraries
STM14_3105	2719315-2724249	-	STM14_3105	Orphan-like	TSS or TTS predicted from multiple RNA-seq libraries
sseA	2724458-2725300	+	sseA	Orphan	Inferred according to the intergenic distance; TSS and TTS identified from multiple RNA-seq libraries
STM14_3107	2725280-2725504	-	STM14_3107	Orphan	Inferred according to the intergenic distance
STM14_3108	2725547-2726215	+	STM14_3108	Orphan	Inferred according to the intergenic distance
STM14_3109	2726253-2726387	-	STM14_3109	Orphan	Inferred according to the intergenic distance
pepB-sseB	2726784-2728953	-	pepB,sseB	Multiple-gene	Validation of co-expression by multiple RNA-seq libraries (0.92)
nifSU--yfhJ	2729200-2732646	-	nifS,nfsU,iscA,hscB,hscA,fdx,yfhJ	Multiple-gene	Validation of co-expression by multiple RNA-seq libraries (0.88)
STM14_3119	2734356-2734475	+	STM14_3119	Orphan	Inferred according to the intergenic distance
yfhP	2734484-2734978	-	yfhP	Orphan-like	TSS or TTS predicted from multiple RNA-seq libraries
STM14_3121	2735138-2735869	-	STM14_3121	Orphan-like	TSS or TTS predicted from multiple RNA-seq libraries
STM14_3122	2735856-2735978	+	STM14_3122	Orphan-like	Not co-expressed with adjacent operons
STM14_3123	2735883-2735993	-	STM14_3123	Orphan-like	Not co-expressed with adjacent operons
suhB-STM3125-asrABC	2735988-2740885	+	suhB,STM14_3125,asrA,asrB,asrC	Multiple-gene	Inferred from intergenic distance;operon TSS identified from multiple RNA-seq libraries
STM3130-3129	2740886-2742501	-	STM14_3130,STM14_3129	Multiple-gene	Validation of co-expression by multiple RNA-seq libraries (0.84)
csiE	2742627-2743904	+	csiE	Orphan	Inferred according to the intergenic distance; TSS and TTS identified from multiple RNA-seq libraries
hcaT	2743899-2745038	-	hcaT	Orphan	Inferred according to the intergenic distance
glyA	2745234-2746487	-	glyA	Orphan-like	TSS and TTS identified from multiple RNA-seq libraries
STM14_3134	2746625-2746771	-	STM14_3134	Orphan	Inferred according to the intergenic distance
hmpA-cadC	2746812-2749728	+	hmpA,cadC	Multiple-gene	Inferred from intergenic distance
cadBA-yjdL	2750089-2755163	+	cadB,cadA,yjdL	Multiple-gene	Validation of co-expression by multiple RNA-seq libraries (0.96);operon TSS identified from multiple RNA-seq libraries
glnB	2755212-2755550	-	glnB	Orphan-like	TSS or TTS predicted from multiple RNA-seq libraries
yfhKGA	2755627-2759169	-	yfhK,yfhG,yfhA	Multiple-gene	Validation of co-expression by multiple RNA-seq libraries (0.93)
STM14_3144	2759420-2759548	+	STM14_3144	Orphan	Inferred according to the intergenic distance
purG	2759807-2763694	-	purG	Orphan	Inferred according to the intergenic distance
STM3146-yfhD	2763716-2765494	+	STM14_3146,yfhD	Multiple-gene	Validation of co-expression by multiple RNA-seq libraries (0.8)
yfhC	2765545-2766096	-	yfhC	Orphan	Inferred according to the intergenic distance
yfhB	2766121-2766756	-	yfhB	Orphan-like	TSS and TTS identified from multiple RNA-seq libraries
murQ-STM3150	2766760-2769025	-	murQ,STM14_3150	Multiple-gene	Validation of co-expression by multiple RNA-seq libraries (0.87)
yfhH	2769141-2769989	+	yfhH	Orphan	Inferred according to the intergenic distance
STM3154-3153	2770028-2772163	-	STM14_3154,STM14_3153	Multiple-gene	Inferred from intergenic distance
STM14_3155	2772279-2773205	+	STM14_3155	Orphan-like	TSS or TTS predicted from multiple RNA-seq libraries
yfhL	2773243-2773503	+	yfhL	Orphan-like	TSS or TTS predicted from multiple RNA-seq libraries
acpS	2773615-2773995	-	acpS	Orphan-like	TSS or TTS predicted from multiple RNA-seq libraries
era-recO-pdxJ	2773995-2776383	-	era,recO,pdxJ	Multiple-gene	Validation of co-expression by multiple RNA-seq libraries (0.85)
rnc	2776380-2777060	-	rnc	Orphan-like	TSS or TTS predicted from multiple RNA-seq libraries
lepB	2777334-2778308	-	lepB	Orphan-like	TSS or TTS predicted from multiple RNA-seq libraries
lepA	2778325-2780124	-	lepA	Orphan-like	TSS or TTS predicted from multiple RNA-seq libraries
gogB	2780529-2782022	+	gogB	Orphan	Inferred according to the intergenic distance
STM14_3165	2782226-2782354	-	STM14_3165	Orphan	Inferred according to the intergenic distance
STM14_3166	2782885-2783430	+	STM14_3166	Orphan	Inferred according to the intergenic distance
STM14_3167	2784542-2784769	+	STM14_3167	Orphan	Inferred according to the intergenic distance
STM3180--STM3168	2784866-2799309	-	STM14_3180,STM14_3179,STM14_3178,STM14_3177,STM14_3176,STM14_3175,STM14_3174,STM14_3173,STM14_3172,STM14_3171,STM14_3170,STM14_3169,STM14_3168	Multiple-gene	Validation of co-expression by multiple RNA-seq libraries (0.92)
STM14_3181	2799317-2799718	-	STM14_3181	Orphan-like	TSS or TTS predicted from multiple RNA-seq libraries
STM14_3182	2799707-2800957	+	STM14_3182	Orphan	Inferred according to the intergenic distance
STM3184-3183	2801006-2801995	-	STM14_3184,STM14_3183	Multiple-gene	Validation of co-expression by multiple RNA-seq libraries (0.96)
STM3192--STM3186	2802428-2806937	-	STM14_3192,STM14_3191,STM14_3190,,STM14_3189,STM14_3188,STM14_3187,STM14_3186	Multiple-gene	Validation of co-expression by multiple RNA-seq libraries (0.98)
STM14_3193	2809856-2810257	+	STM14_3193	Orphan	Inferred according to the intergenic distance; TSS and TTS identified from multiple RNA-seq libraries
STM3196-3195-3194	2810493-2811728	-	STM14_3196,STM14_3195,STM14_3194	Multiple-gene	Partly validation of co-expression by multiple RNA-seq libraries
STM14_3197	2811771-2811908	+	STM14_3197	Orphan-like	TSS or TTS predicted from multiple RNA-seq libraries
STM14_3198	2812004-2812690	+	STM14_3198	Orphan-like	TSS or TTS predicted from multiple RNA-seq libraries
STM14_3199	2812905-2813093	-	STM14_3199	Orphan	Inferred according to the intergenic distance; TSS and TTS identified from multiple RNA-seq libraries
STM3208--STM3201	2813600-2816883	-	STM14_3208,STM14_3207,STM14_3206,STM14_3205,STM14_3204,STM14_3203,STM14_3202,STM14_3201	Multiple-gene	Partly validation of co-expression by multiple RNA-seq libraries
STM14_3209	2816906-2817040	+	STM14_3209	Orphan	Inferred according to the intergenic distance
STM14_3210	2817069-2817302	-	STM14_3210	Orphan-like	TSS or TTS predicted from multiple RNA-seq libraries
STM14_3211	2817545-2818177	-	STM14_3211	Orphan-like	TSS and TTS identified from multiple RNA-seq libraries
STM3216--STM3212	2818285-2821259	-	STM14_3216,STM14_3215,STM14_3214,STM14_3213,STM14_3212	Multiple-gene	Partly validation of co-expression by multiple RNA-seq libraries
STM14_3217	2821377-2821736	+	STM14_3217	Orphan-like	TSS and TTS identified from multiple RNA-seq libraries
STM3218--STM3220	2821795-2823675	+	STM14_3218,STM14_3219,STM14_3220	Multiple-gene	Validation of co-expression by multiple RNA-seq libraries (0.93);operon TSS identified from multiple RNA-seq libraries
STM3221--STM3227	2824017-2829443	+	STM14_3221,STM14_3222,STM14_3223,STM14_3224,STM14_3225,STM14_3226,STM14_3227	Multiple-gene	Partly validation of co-expression by multiple RNA-seq libraries;operon TSS identified from multiple RNA-seq libraries
STM14_3228	2829421-2830650	-	STM14_3228	Orphan	Inferred according to the intergenic distance
STM14_3229	2830868-2831005	+	STM14_3229	Orphan	Inferred according to the intergenic distance
rseC-STM3230	2831002-2831627	-	rseC,STM14_3230	Multiple-gene	Validation of co-expression by multiple RNA-seq libraries (0.73)
rpoE-rseAB	2831624-2833837	-	rpoE,rseA,rseB	Multiple-gene	Validation of co-expression by multiple RNA-seq libraries (0.9)
STM3236-3235	2833834-2834177	-	STM14_3236,STM14_3235	Multiple-gene	Inferred from intergenic distance
nadB	2834262-2835884	+	nadB	Orphan	Inferred according to the intergenic distance
STM3239-yfiC	2835869-2836725	-	STM14_3239,yfiC	Multiple-gene	Validation of co-expression by multiple RNA-seq libraries (0.86)
srmB	2836737-2838071	+	srmB	Orphan	Inferred according to the intergenic distance
yfiE	2838089-2838988	-	yfiE	Orphan	Inferred according to the intergenic distance
yfiK	2839091-2839678	+	yfiK	Orphan	Inferred according to the intergenic distance
yfiD	2839740-2840123	-	yfiD	Orphan	Inferred according to the intergenic distance; TSS and TTS identified from multiple RNA-seq libraries
ung	2840442-2841131	+	ung	Orphan	Inferred according to the intergenic distance; TSS and TTS identified from multiple RNA-seq libraries
yfiF	2841247-2842284	-	yfiF	Orphan	Inferred according to the intergenic distance; TSS and TTS identified from multiple RNA-seq libraries
trxC	2842488-2842907	+	trxC	Orphan-like	TSS and TTS identified from multiple RNA-seq libraries
yfiP	2842980-2843660	+	yfiP	Orphan-like	TSS or TTS predicted from multiple RNA-seq libraries
yfiQ--yfiM	2843714-2848212	+	yfiQ,STM14_3249,pssA,yfiM	Multiple-gene	Validation of co-expression by multiple RNA-seq libraries (0.91);operon TSS identified from multiple RNA-seq libraries
kgtP	2848209-2849510	-	kgtP	Orphan	Inferred according to the intergenic distance
STM14_3253	2849614-2850069	-	STM14_3253	Orphan-like	TSS and TTS identified from multiple RNA-seq libraries
STM3259-3260	2855709-2856031	+	STM14_3259,STM14_3260	Multiple-gene	Inferred from intergenic distance
clpB	2856033-2858606	-	clpB	Orphan-like	TSS and TTS identified from multiple RNA-seq libraries
yfiH	2858736-2859467	-	yfiH	Orphan-like	TSS or TTS predicted from multiple RNA-seq libraries
rluD	2859464-2860444	-	rluD	Orphan-like	TSS or TTS predicted from multiple RNA-seq libraries
yfiO	2860576-2861313	+	yfiO	Orphan	Inferred according to the intergenic distance; TSS and TTS identified from multiple RNA-seq libraries
yfiA	2861585-2861923	+	yfiA	Orphan-like	TSS and TTS identified from multiple RNA-seq libraries
STM14_3267	2861933-2862097	+	STM14_3267	Orphan-like	Not co-expressed with adjacent operons
pheA	2862174-2863334	+	pheA	Orphan-like	Not co-expressed with adjacent operons
aroF-tyrA-STM3269	2863295-2866462	-	aroF,tyrA,STM14_3269	Multiple-gene	Validation of co-expression by multiple RNA-seq libraries (0.74)
STM14_3272	2866577-2866735	+	STM14_3272	Orphan-like	Not co-expressed with adjacent operons
STM14_3273	2866637-2866750	-	STM14_3273	Orphan-like	Not co-expressed with adjacent operons
yfiRN	2866902-2868633	+	yfiR,yfiN	Multiple-gene	Validation of co-expression by multiple RNA-seq libraries (0.82)
rplS	2868790-2869137	-	rplS	Orphan-like	TSS or TTS predicted from multiple RNA-seq libraries
rimM-trmD	2869178-2870538	-	rimM,trmD	Multiple-gene	Validation of co-expression by multiple RNA-seq libraries (0.97)
STM3280-rpsP	2870557-2871008	-	STM14_3280,rpsP	Multiple-gene	Validation of co-expression by multiple RNA-seq libraries (0.71)
ffh	2871119-2872480	-	ffh	Orphan-like	TSS and TTS identified from multiple RNA-seq libraries
STM14_3282	2872506-2872700	+	STM14_3282	Orphan-like	TSS or TTS predicted from multiple RNA-seq libraries
corE-yfjD-STM3285	2872646-2875469	+	corE,yfjD,STM14_3285	Multiple-gene	Validation of co-expression by multiple RNA-seq libraries (0.72);operon TSS identified from multiple RNA-seq libraries
grpE	2875504-2876094	-	grpE	Orphan	Inferred according to the intergenic distance; TSS and TTS identified from multiple RNA-seq libraries
ppnK-recN	2876217-2878842	+	ppnK,recN	Multiple-gene	Validation of co-expression by multiple RNA-seq libraries (0.92);operon TSS identified from multiple RNA-seq libraries
smpA	2878991-2879329	+	smpA	Orphan-like	TSS and TTS identified from multiple RNA-seq libraries
yfjF-STM3291	2879362-2879785	-	yfjF,STM14_3291	Multiple-gene	Validation of co-expression by multiple RNA-seq libraries (0.83)
yfjG	2879775-2880251	-	yfjG	Orphan-like	TSS or TTS predicted from multiple RNA-seq libraries
smpB-STM3295	2880401-2881160	+	smpB,STM14_3295	Multiple-gene	Inferred from intergenic distance;operon TSS identified from multiple RNA-seq libraries
STM14_3296	2881388-2881540	-	STM14_3296	Orphan	Inferred according to the intergenic distance
STM3298-3299-3300	2893036-2897793	+	STM14_3298,STM14_3299,STM14_3300	Multiple-gene	Validation of co-expression by multiple RNA-seq libraries (0.95);operon TTS identified from multiple RNA-seq libraries
STM14_3301	2898012-2898236	-	STM14_3301	Orphan	Inferred according to the intergenic distance
STM14_3302	2898394-2899458	+	STM14_3302	Orphan-like	TSS or TTS predicted from multiple RNA-seq libraries
STM3303-3304	2899472-2900279	+	STM14_3303,STM14_3304	Multiple-gene	Validation of co-expression by multiple RNA-seq libraries (0.79);operon TSS identified from multiple RNA-seq libraries
STM14_3305	2900669-2901862	+	STM14_3305	Orphan	Inferred according to the intergenic distance
STM14_3306	2902197-2903024	-	STM14_3306	Orphan	Inferred according to the intergenic distance
STM3307-3308-3309	2903475-2906040	+	STM14_3307,STM14_3308,STM14_3309	Multiple-gene	Inferred from intergenic distance;operon TSS identified from multiple RNA-seq libraries
STM3310-3311	2906298-2908444	+	STM14_3310,STM14_3311	Multiple-gene	Inferred from intergenic distance
STM3313-3312	2908421-2908954	-	STM14_3313,STM14_3312	Multiple-gene	Inferred from intergenic distance
STM3314--STM3318	2909049-2912339	+	STM14_3314,STM14_3315,STM14_3316,STM14_3317,STM14_3318	Multiple-gene	Validation of co-expression by multiple RNA-seq libraries (0.93);operon TSS identified from multiple RNA-seq libraries
STM14_3319	2912634-2913836	+	STM14_3319	Orphan	Inferred according to the intergenic distance
STM3322-3321-3320	2913910-2915974	-	STM14_3322,STM14_3321,STM14_3320	Multiple-gene	Inferred from intergenic distance
STM14_3324	2917712-2917867	-	STM14_3324	Orphan	Inferred according to the intergenic distance
STM14_3325	2917868-2919547	+	STM14_3325	Orphan	Inferred according to the intergenic distance
STM14_3326	2919626-2919739	-	STM14_3326	Orphan	Inferred according to the intergenic distance
STM3327-3328	2920664-2923579	+	STM14_3327,STM14_3328	Multiple-gene	Inferred from intergenic distance
STM14_3329	2923839-2925122	-	STM14_3329	Orphan	Inferred according to the intergenic distance
STM3332-3331	2926750-2927567	-	STM14_3332,STM14_3331	Multiple-gene	Inferred from intergenic distance
STM3334-3333	2928020-2930637	-	STM14_3334,STM14_3333	Multiple-gene	Validation of co-expression by multiple RNA-seq libraries (0.85)
STM3335-3336	2930916-2932078	+	STM14_3335,STM14_3336	Multiple-gene	Validation of co-expression by multiple RNA-seq libraries (0.85);operon TSS identified from multiple RNA-seq libraries
fljA	2932858-2933397	-	fljA	Orphan-like	TSS or TTS predicted from multiple RNA-seq libraries
fljB	2933465-2934985	-	fljB	Orphan-like	TSS or TTS predicted from multiple RNA-seq libraries
hin-STM3340	2935077-2935976	+	hin,STM14_3340	Multiple-gene	Inferred from intergenic distance;operon TSS identified from multiple RNA-seq libraries
STM14_3341	2936002-2936229	-	STM14_3341	Orphan-like	TSS or TTS predicted from multiple RNA-seq libraries
STM14_3342	2936297-2936449	-	STM14_3342	Orphan-like	TSS or TTS predicted from multiple RNA-seq libraries
STM14_3343	2936325-2936507	+	STM14_3343	Orphan-like	TSS or TTS predicted from multiple RNA-seq libraries
iroBC	2936612-2941461	+	iroB,iroC	Multiple-gene	Validation of co-expression by multiple RNA-seq libraries (0.95);operon TSS and TTS identified from multiple RNA-seq libraries
iroDE	2941571-2943782	+	iroD,iroE	Multiple-gene	Validation of co-expression by multiple RNA-seq libraries (0.79)
iroN	2943824-2946004	-	iroN	Orphan	Inferred according to the intergenic distance
pipB2	2947037-2948089	-	pipB2	Orphan	Inferred according to the intergenic distance
STM14_3351	2948161-2948499	+	STM14_3351	Orphan-like	TSS or TTS predicted from multiple RNA-seq libraries
virK-STM3353-mig14	2948608-2950726	+	virK,STM14_3353,mig-14	Multiple-gene	Validation of co-expression by multiple RNA-seq libraries (0.9);operon TSS identified from multiple RNA-seq libraries
STM14_3355	2950805-2950957	-	STM14_3355	Orphan	Inferred according to the intergenic distance
STM14_3356	2951059-2951226	+	STM14_3356	Orphan-like	TSS or TTS predicted from multiple RNA-seq libraries
STM14_3357	2951242-2951355	+	STM14_3357	Orphan-like	TSS or TTS predicted from multiple RNA-seq libraries
tctE-nixA	2951448-2954009	-	tctE,nixA	Multiple-gene	Inferred from intergenic distance
tctD	2953996-2954670	-	tctD	Orphan-like	TSS or TTS predicted from multiple RNA-seq libraries
STM3361-3362-3363	2954825-2957773	+	STM14_3361,STM14_3362,STM14_3363	Multiple-gene	Validation of co-expression by multiple RNA-seq libraries (0.85)
STM14_3364	2957937-2958050	+	STM14_3364	Orphan-like	Not co-expressed with adjacent operons
STM3365--ygaE	2958076-2965364	+	STM14_3365,ygaF,gabD,gabT,gabP,ygaE	Multiple-gene	Validation of co-expression by multiple RNA-seq libraries (0.88);operon TSS and TTS identified from multiple RNA-seq libraries
ygaU	2965386-2965835	-	ygaU	Orphan	Inferred according to the intergenic distance
STM14_3372	2965822-2965938	+	STM14_3372	Orphan	Inferred according to the intergenic distance
yqaE	2965935-2966093	-	yqaE	Orphan-like	TSS and TTS identified from multiple RNA-seq libraries
STM14_3374	2966276-2966575	+	STM14_3374	Orphan-like	TSS and TTS identified from multiple RNA-seq libraries
ygaP-STM3376	2966585-2967370	+	ygaP,STM14_3376	Multiple-gene	Validation of co-expression by multiple RNA-seq libraries (0.69);operon TTS identified from multiple RNA-seq libraries
stpA	2967460-2967861	-	stpA	Orphan	Inferred according to the intergenic distance
STM3378-3379	2968220-2968534	+	STM14_3378,STM14_3379	Multiple-gene	Validation of co-expression by multiple RNA-seq libraries (0.83)
STM14_3380	2968560-2969009	+	STM14_3380	Orphan-like	TSS or TTS predicted from multiple RNA-seq libraries
STM3382-ygaC	2969044-2969494	-	STM14_3382,ygaC	Multiple-gene	Validation of co-expression by multiple RNA-seq libraries (0.79)
ygaM	2969544-2969882	+	ygaM	Orphan	Inferred according to the intergenic distance; TSS and TTS identified from multiple RNA-seq libraries
STM14_3384	2969966-2971300	-	STM14_3384	Orphan	Inferred according to the intergenic distance
STM3385-3386	2971389-2971993	+	STM14_3385,STM14_3386	Multiple-gene	Inferred from intergenic distance
nrdHIEF	2972092-2975831	+	nrdH,nrdI,nrdE,nrdF	Multiple-gene	Validation of co-expression by multiple RNA-seq libraries (0.96);operon TSS and TTS identified from multiple RNA-seq libraries
proVWX-STM3394-3395	2976186-2980859	+	proV,proW,proX,STM14_3394,STM14_3395	Multiple-gene	Inferred from intergenic distance
STM14_3396	2981060-2981167	-	STM14_3396	Orphan	Inferred according to the intergenic distance
emrR	2981356-2981886	+	emrR	Orphan-like	TSS or TTS predicted from multiple RNA-seq libraries
STM14_3398	2981900-2982022	-	STM14_3398	Orphan	Inferred according to the intergenic distance
emrAB	2982013-2984740	+	emrA,emrB	Multiple-gene	Validation of co-expression by multiple RNA-seq libraries (0.87)
STM14_3401	2984789-2986159	-	STM14_3401	Orphan	Inferred according to the intergenic distance
luxS	2986505-2987020	-	luxS	Orphan-like	TSS or TTS predicted from multiple RNA-seq libraries
gshA	2987170-2988726	-	gshA	Orphan-like	TSS or TTS predicted from multiple RNA-seq libraries
yqaA	2988803-2989228	-	yqaA	Orphan-like	TSS or TTS predicted from multiple RNA-seq libraries
yqaB	2989225-2989791	-	yqaB	Orphan-like	TSS or TTS predicted from multiple RNA-seq libraries
STM14_3411	2991063-2991173	+	STM14_3411	Orphan	Inferred according to the intergenic distance
csrA	2991186-2991371	-	csrA	Orphan	Inferred according to the intergenic distance; TSS and TTS identified from multiple RNA-seq libraries
alaS	2991606-2994236	-	alaS	Orphan-like	TSS or TTS predicted from multiple RNA-seq libraries
STM14_3414	2994186-2994350	+	STM14_3414	Orphan	Inferred according to the intergenic distance
recAX-STM3415	2994269-2996150	-	recA,recX,STM14_3415	Multiple-gene	Inferred from intergenic distance
ygaD	2996235-2996732	-	ygaD	Orphan-like	TSS or TTS predicted from multiple RNA-seq libraries
STM14_3419	2996927-2997172	+	STM14_3419	Orphan	Inferred according to the intergenic distance
mltB	2997210-2998289	-	mltB	Orphan	Inferred according to the intergenic distance
STM3421--gutQ	3001315-3003603	+	STM14_3421,srlA,srlE,slrB,slrD,gutM,srlR,gutQ	Multiple-gene	Partly validation of co-expression by multiple RNA-seq libraries
STM14_3427	3001727-3001867	-	STM14_3427	Orphan	Inferred according to the intergenic distance
ygaA	3003600-3005120	-	ygaA	Orphan	Inferred according to the intergenic distance
STM3431-ygbD	3005306-3007875	+	STM14_3431,ygbD	Multiple-gene	Inferred from intergenic distance
hycA--STM3433	3007751-3019823	-	hycA,STM14_3447,hycB,hycC,hycD,hycE,hycF,hycG,hycH,hycI,STM14_3438,STM14_3437,hydN,STM14_3435,hypF,STM14_3433	Multiple-gene	Partly validation of co-expression by multiple RNA-seq libraries
STM3449-hypA1BCDE-fhlA	3019869-3026018	+	STM14_3449,hypA_1,hypB,hypC,hypD,hypE,fhlA	Multiple-gene	Partly validation of co-expression by multiple RNA-seq libraries
ygbA	3026080-3026424	-	ygbA	Orphan	Inferred according to the intergenic distance
STM14_3457	3026426-3026551	+	STM14_3457	Orphan-like	TSS or TTS predicted from multiple RNA-seq libraries
sitABCD	3026606-3030037	+	sitA,sitB,sitC,sitD	Multiple-gene	Validation of co-expression by multiple RNA-seq libraries (0.99);operon TSS and TTS identified from multiple RNA-seq libraries
sprB-avrA	3030207-3031959	-	sprB,avrA	Multiple-gene	Validation of co-expression by multiple RNA-seq libraries (0.62)
STM14_3464	3032212-3032319	+	STM14_3464	Orphan	Inferred according to the intergenic distance
STM3466-hilC	3032344-3033403	-	STM14_3466,hilC	Multiple-gene	Inferred from intergenic distance
prgIJK-orgABC	3033576-3036554	-	prgI,prgJ,prgK,orgA,orgB,orgC	Multiple-gene	Validation of co-expression by multiple RNA-seq libraries (0.98)
prgH	3036579-3037757	-	prgH	Orphan-like	TSS or TTS predicted from multiple RNA-seq libraries
hilD	3038073-3039002	+	hilD	Orphan	Inferred according to the intergenic distance
hilA-iagB	3040093-3042254	+	hilA,iagB	Multiple-gene	Validation of co-expression by multiple RNA-seq libraries (0.93)
sptP	3042308-3043939	-	sptP	Orphan-like	TSS or TTS predicted from multiple RNA-seq libraries
sicA--sicP	3043926-3051632	-	sicA,sipB,sipC,sipD,sipA,iacP,STM14_3479,sicP	Multiple-gene	Validation of co-expression by multiple RNA-seq libraries (0.97);operon TSS identified from multiple RNA-seq libraries
invGEABCIJ-spaOPQRS	3051770-3063522	-	invG,invE,invA,invB,invC,invI,invJ,spaO,spaP,spaQ,spaR,spaS	Multiple-gene	Validation of co-expression by multiple RNA-seq libraries (0.96)
invF	3063519-3064268	-	invF	Orphan-like	TSS or TTS predicted from multiple RNA-seq libraries
invH	3064626-3065069	+	invH	Orphan	Inferred according to the intergenic distance
STM3500-3501	3065500-3066281	+	STM14_3500,STM14_3501	Multiple-gene	Inferred from intergenic distance;operon TSS identified from multiple RNA-seq libraries
STM3503-3502	3066393-3066880	-	STM14_3503,STM14_3502	Multiple-gene	Inferred from intergenic distance
STM14_3504	3067340-3067483	-	STM14_3504	Orphan	Inferred according to the intergenic distance
STM3505-3506	3067569-3068383	+	STM14_3505,STM14_3506	Multiple-gene	Validation of co-expression by multiple RNA-seq libraries (0.72);operon TSS and TTS identified from multiple RNA-seq libraries
STM3508-pphB	3068687-3069664	+	STM14_3508,pphB	Multiple-gene	Inferred from intergenic distance
STM14_3510	3069836-3070357	-	STM14_3510	Orphan	Inferred according to the intergenic distance
mutS	3070516-3073083	+	mutS	Orphan	Inferred according to the intergenic distance
STM3513-3512	3073139-3074724	-	STM14_3513,STM14_3512	Multiple-gene	Inferred from intergenic distance
STM14_3514	3074812-3075744	+	STM14_3514	Orphan	Inferred according to the intergenic distance
ygbJKLM-3516-3515	3075786-3081864	-	ygbJ,ygbK,ygbL,ygbM,STM14_3516,STM14_3515	Multiple-gene	Validation of co-expression by multiple RNA-seq libraries (0.9)
ygbI	3082061-3082825	+	ygbI	Orphan	Inferred according to the intergenic distance
STM14_3522	3082844-3083248	-	STM14_3522	Orphan	Inferred according to the intergenic distance
STM3523-3524-3525	3083419-3085686	+	STM14_3523,STM14_3524,STM14_3525	Multiple-gene	Inferred from intergenic distance
rpoS	3085731-3086723	-	rpoS	Orphan-like	TSS or TTS predicted from multiple RNA-seq libraries
ispD--nlpD	3086786-3091692	-	ispD,ispF,truD,surE,pcm,nlpD	Multiple-gene	Validation of co-expression by multiple RNA-seq libraries (0.88)
STM14_3528	3087981-3088118	+	STM14_3528	Orphan	Inferred according to the intergenic distance
ftsB	3091711-3092022	-	ftsB	Orphan-like	TSS and TTS identified from multiple RNA-seq libraries
STM14_3535	3092010-3092120	-	STM14_3535	Orphan-like	TSS or TTS predicted from multiple RNA-seq libraries
cysNC-ygbE	3092213-3094618	-	cysN,cysC,ygbE	Multiple-gene	Validation of co-expression by multiple RNA-seq libraries (0.74)
cysD	3094628-3095536	-	cysD	Orphan-like	TSS or TTS predicted from multiple RNA-seq libraries
iap	3095787-3096833	+	iap	Orphan	Inferred according to the intergenic distance
STM3549--ygbF	3098420-3107112	-	STM14_3549,ygcB,STM14_3547,STM14_3546,yghJ,STM14_3544,ygcH,STM14_3542,ygbF	Multiple-gene	Partly validation of co-expression by multiple RNA-seq libraries
sopD	3107324-3108277	+	sopD	Orphan	Inferred according to the intergenic distance
cysJIH	3108365-3112686	-	cysJ,cysI,cysH	Multiple-gene	Partly validation of co-expression by multiple RNA-seq libraries
ptpS	3113110-3113472	+	ptpS	Orphan	Inferred according to the intergenic distance
STM14_3555	3113560-3114357	-	STM14_3555	Orphan	Inferred according to the intergenic distance
ygcF	3116367-3117038	-	ygcF	Orphan-like	TSS and TTS identified from multiple RNA-seq libraries
eno	3117174-3118472	-	eno	Orphan-like	TSS or TTS predicted from multiple RNA-seq libraries
pyrG	3118555-3120192	-	pyrG	Orphan-like	TSS or TTS predicted from multiple RNA-seq libraries
mazG	3120420-3121220	-	mazG	Orphan	Inferred according to the intergenic distance
STM14_3560	3121321-3121458	+	STM14_3560	Orphan	Inferred according to the intergenic distance
STM14_3561	3121826-3121978	+	STM14_3561	Orphan	Inferred according to the intergenic distance
STM14_3562	3121988-3122278	-	STM14_3562	Orphan	Inferred according to the intergenic distance
STM14_3563	3122250-3122525	-	STM14_3563	Orphan-like	TSS and TTS identified from multiple RNA-seq libraries
rumA-relA	3122690-3126271	-	rumA,relA	Multiple-gene	Validation of co-expression by multiple RNA-seq libraries (0.93)
barA	3126329-3129085	+	barA	Orphan	Inferred according to the intergenic distance
gudT--STM3567	3129129-3134405	-	gudT,ygcY,gudD,STM14_3567	Multiple-gene	Partly validation of co-expression by multiple RNA-seq libraries
STM14_3571	3134509-3134736	+	STM14_3571	Orphan	Inferred according to the intergenic distance
yqcCB-STM3572	3134886-3136465	-	yqcC,yqcB,STM14_3572	Multiple-gene	Partly validation of co-expression by multiple RNA-seq libraries
syd	3137077-3137622	-	syd	Orphan	Inferred according to the intergenic distance
queF	3137691-3138539	+	queF	Orphan	Inferred according to the intergenic distance
ygdH	3138652-3140016	+	ygdH	Orphan-like	TSS and TTS identified from multiple RNA-seq libraries
STM3579-3580	3140022-3140359	+	STM14_3579,STM14_3580	Multiple-gene	Inferred from intergenic distance
sdaCB	3140581-3143296	+	sdaC,sdaB	Multiple-gene	Validation of co-expression by multiple RNA-seq libraries (0.9);operon TSS and TTS identified from multiple RNA-seq libraries
STM14_3583	3143293-3143478	-	STM14_3583	Orphan	Inferred according to the intergenic distance
xni	3143407-3144222	+	xni	Orphan-like	TSS or TTS predicted from multiple RNA-seq libraries
STM3588-fucAO-STM3585	3144205-3146447	-	STM14_3588,fucA,fucO,STM14_3585	Multiple-gene	Inferred from intergenic distance
fucIKUR	3148029-3152515	+	fucI,fucK,fucU,fucR	Multiple-gene	Validation of co-expression by multiple RNA-seq libraries (0.79)
ygdDE	3152574-3154062	-	ygdD,ygdE	Multiple-gene	Validation of co-expression by multiple RNA-seq libraries (0.88)
gcvA	3154081-3154998	-	gcvA	Orphan-like	TSS or TTS predicted from multiple RNA-seq libraries
ygdI	3155345-3155572	-	ygdI	Orphan	Inferred according to the intergenic distance; TSS and TTS identified from multiple RNA-seq libraries
csdA--STM3601	3155765-3158600	+	csdA,ygdK,STM14_3600,STM14_3601	Multiple-gene	Partly validation of co-expression by multiple RNA-seq libraries
mltA-ygdL	3158652-3160665	-	mltA,ygdL	Multiple-gene	Validation of co-expression by multiple RNA-seq libraries (0.58)
amiC	3161165-3162418	-	amiC	Orphan	Inferred according to the intergenic distance
argA	3162651-3163982	+	argA	Orphan	Inferred according to the intergenic distance
thyA--recD	3164085-3178620	-	thyA,ppdA,ppdB,ygdB,ppdC,recC,ptr,recB,recD	Multiple-gene	Partly validation of co-expression by multiple RNA-seq libraries
STM14_3616	3177651-3177833	+	STM14_3616	Orphan	Inferred according to the intergenic distance
ptsP-STM3619-lgt	3178627-3181964	-	ptsP,STM14_3619,lgt	Multiple-gene	Validation of co-expression by multiple RNA-seq libraries (0.9)
STM3624-3622-ygdP	3181977-3183004	-	STM14_3624,STM14_3622,ygdP	Multiple-gene	Inferred from intergenic distance
STM14_3623	3182641-3182757	+	STM14_3623	Orphan	Inferred according to the intergenic distance
STM14_3625	3183029-3183154	+	STM14_3625	Orphan-like	Not co-expressed with adjacent operons
STM14_3626	3183053-3183160	-	STM14_3626	Orphan-like	Not co-expressed with adjacent operons
mutH-STM3628	3183190-3184095	+	mutH,STM14_3628	Multiple-gene	Validation of co-expression by multiple RNA-seq libraries (0.61)
ygdQ	3184067-3184780	+	ygdQ	Orphan-like	TSS or TTS predicted from multiple RNA-seq libraries
ygdR	3184950-3185168	+	ygdR	Orphan-like	TSS and TTS identified from multiple RNA-seq libraries
STM14_3631	3185172-3185342	+	STM14_3631	Orphan-like	TSS or TTS predicted from multiple RNA-seq libraries
tas	3185359-3186399	+	tas	Orphan-like	TSS or TTS predicted from multiple RNA-seq libraries
aas-ygeD	3186486-3189840	-	aas,ygeD	Multiple-gene	Validation of co-expression by multiple RNA-seq libraries (0.96)
STM14_3635	3190309-3190434	-	STM14_3635	Orphan	Inferred according to the intergenic distance
galR-STM3637	3190433-3192494	+	galR,STM14_3637	Multiple-gene	Validation of co-expression by multiple RNA-seq libraries (0.89);operon TSS identified from multiple RNA-seq libraries
lysA	3192504-3193766	-	lysA	Orphan	Inferred according to the intergenic distance
lysR	3193884-3194819	+	lysR	Orphan	Inferred according to the intergenic distance
araE-ygeA	3194791-3197029	-	araE,ygeA	Multiple-gene	Validation of co-expression by multiple RNA-seq libraries (0.79)
STM3645-kduID-STM3642	3197131-3199198	-	STM14_3645,kduI,kduD,STM14_3642	Multiple-gene	Inferred from intergenic distance
yqeF	3199467-3200645	-	yqeF	Orphan-like	TSS and TTS identified from multiple RNA-seq libraries
STM14_3647	3200768-3201631	-	STM14_3647	Orphan	Inferred according to the intergenic distance
STM3648-3649-3650	3201708-3203561	+	STM14_3648,STM14_3649,STM14_3650	Multiple-gene	Inferred from intergenic distance
yohL	3203592-3203864	-	yohL	Orphan	Inferred according to the intergenic distance
yohM	3203986-3204894	+	yohM	Orphan	Inferred according to the intergenic distance
stdABC--STM3653	3205104-3211681	-	stdA,stdB,stdC,STM14_3655,STM14_3654,STM14_3653	Multiple-gene	Inferred from intergenic distance
STM14_3658	3210549-3210968	+	STM14_3658	Orphan	Inferred according to the intergenic distance
STM3662-3661-3660	3212274-3213719	-	STM14_3662,STM14_3661,STM14_3660	Multiple-gene	Inferred from intergenic distance
STM3664-3663	3214295-3215070	-	STM14_3664,STM14_3663	Multiple-gene	Validation of co-expression by multiple RNA-seq libraries (0.85)
STM14_3666	3215425-3215670	-	STM14_3666	Orphan	Inferred according to the intergenic distance
STM14_3667	3215623-3216429	+	STM14_3667	Orphan	Inferred according to the intergenic distance
STM14_3669	3216714-3217472	-	STM14_3669	Orphan	Inferred according to the intergenic distance; TSS and TTS identified from multiple RNA-seq libraries
STM14_3670	3217519-3217686	+	STM14_3670	Orphan	Inferred according to the intergenic distance
idi	3217737-3218282	+	idi	Orphan-like	TSS and TTS identified from multiple RNA-seq libraries
lysS	3218358-3219875	-	lysS	Orphan-like	TSS or TTS predicted from multiple RNA-seq libraries
xerD--prfB	3219885-3224460	-	xerD,dsbC,recJ,prfB	Multiple-gene	Validation of co-expression by multiple RNA-seq libraries (0.88)
fldB	3224573-3225094	+	fldB	Orphan	Inferred according to the intergenic distance
ygfX	3225147-3225560	-	ygfX	Orphan-like	TSS or TTS predicted from multiple RNA-seq libraries
ygfY	3225541-3225807	-	ygfY	Orphan-like	TSS or TTS predicted from multiple RNA-seq libraries
STM14_3680	3225806-3226042	+	STM14_3680	Orphan	Inferred according to the intergenic distance
ygfZ	3226057-3227037	+	ygfZ	Orphan-like	TSS and TTS identified from multiple RNA-seq libraries
yqfA	3227153-3227812	-	yqfA	Orphan-like	TSS or TTS predicted from multiple RNA-seq libraries
yqfB	3227976-3228287	-	yqfB	Orphan-like	TSS or TTS predicted from multiple RNA-seq libraries
bglA	3228446-3229879	+	bglA	Orphan	Inferred according to the intergenic distance
STM3686-3685	3229927-3231050	-	STM14_3686,STM14_3685	Multiple-gene	Inferred from intergenic distance
gcvTHP	3231276-3235821	-	gcvT,gcvH,gcvP	Multiple-gene	Validation of co-expression by multiple RNA-seq libraries (0.99)
STM14_3690	3235813-3235968	+	STM14_3690	Orphan	Inferred according to the intergenic distance
STM14_3691	3236175-3236279	+	STM14_3691	Orphan	Inferred according to the intergenic distance
visC	3236276-3237478	-	visC	Orphan-like	TSS or TTS predicted from multiple RNA-seq libraries
STM14_3693	3237457-3237624	+	STM14_3693	Orphan	Inferred according to the intergenic distance
pepP-ubiH	3237604-3240095	-	pepP,ubiH	Multiple-gene	Validation of co-expression by multiple RNA-seq libraries (0.94)
ygfB	3240121-3240699	-	ygfB	Orphan-like	TSS or TTS predicted from multiple RNA-seq libraries
ygfE	3240866-3241195	+	ygfE	Orphan	Inferred according to the intergenic distance; TSS and TTS identified from multiple RNA-seq libraries
ygfA	3241489-3242037	+	ygfA	Orphan	Inferred according to the intergenic distance
serA	3242418-3243650	-	serA	Orphan	Inferred according to the intergenic distance; TSS and TTS identified from multiple RNA-seq libraries
STM14_3700	3243685-3243795	+	STM14_3700	Orphan	Inferred according to the intergenic distance
rpiA	3243916-3244575	-	rpiA	Orphan	Inferred according to the intergenic distance; TSS and TTS identified from multiple RNA-seq libraries
STM14_3702	3244595-3244732	+	STM14_3702	Orphan-like	TSS or TTS predicted from multiple RNA-seq libraries
iciA-STM3704	3244729-3245885	+	iciA,STM14_3704	Multiple-gene	Inferred from intergenic distance;operon TSS identified from multiple RNA-seq libraries
yggE	3245888-3246634	-	yggE	Orphan-like	TSS or TTS predicted from multiple RNA-seq libraries
yggA	3246728-3247363	-	yggA	Orphan-like	TSS or TTS predicted from multiple RNA-seq libraries
yggB	3247563-3248423	-	yggB	Orphan-like	TSS and TTS identified from multiple RNA-seq libraries
fba	3248650-3249729	-	fba	Orphan-like	TSS or TTS predicted from multiple RNA-seq libraries
pgk	3249831-3250994	-	pgk	Orphan-like	TSS or TTS predicted from multiple RNA-seq libraries
epd	3251016-3252062	-	epd	Orphan-like	TSS or TTS predicted from multiple RNA-seq libraries
STM14_3711	3252233-3252433	+	STM14_3711	Orphan-like	TSS or TTS predicted from multiple RNA-seq libraries
STM3712--STM3716	3252436-3255488	+	STM14_3712,STM14_3713,STM14_3714,STM14_3715,STM14_3716	Multiple-gene	Validation of co-expression by multiple RNA-seq libraries (0.9);operon TSS identified from multiple RNA-seq libraries
tktA	3255532-3257523	-	tktA	Orphan	Inferred according to the intergenic distance; TSS and TTS identified from multiple RNA-seq libraries
STM14_3718	3257540-3257698	+	STM14_3718	Orphan	Inferred according to the intergenic distance
[truncated: 995 more rows]
