# Supplementary material for: An empirical strategy to detect bacterial transcript structure from directional RNA-seq transcriptome data
Source: BMC Genomics. 2015 May 7;16(1):359. doi: 10.1186/s12864-015-1555-8 (PMC4422608; doi:10.1186/s12864-015-1555-8)
Supplement: Additional file 4: — List of S. Typhimurium 14028s genes with promoter regions containing sigma 38 or sigma 70 binding motifs. Description of data: Worksheet 1 – genes where the −10 promoter region has a sigma 38 binding motif. Worksheet 2 – genes where the −10 promoter region has a sigma 70 binding motif. Worksheet 3 – genes where the −35 promoter region has a sigma 70 binding motif. [file 12864_2015_1555_MOESM4_ESM.xls]

## Sheet: Sigma38
Genes with putative sigma 38 binding motifs at about -10 region (gene name | strand)
ampD|+
hemH|+
ybgI|+
ybgS|-
gpmA|-
ybhP|-
dps|-
ymdF|+
yceD|+
ndh|+
ycfR|+
STM14_1499|+
yeaQ|+
ynfM|-
STM14_1993|-
hns|+
ychH|-
fadR|-
STM14_2189|-
yebW|+
STM14_2242|-
STM14_2250|-
yehZ|-
yohF|-
ubiG|+
yfcG|+
yfdC|+
talA|+
STM14_3199|-
ygaM|+
idi|+
STM14_3985|-
crp|+
yhhT|+
yiaG|+
yibF|-
STM14_4552|+
STM14_4556|+
STM14_4847|+
sodA|+
yjbJ|+
phnB|-
ecnB|+
blc|-
frdA|-
yjgB|-
STM14_5479|+
yahO|+
STM14_1484|-
ygiB|+
yodD|+
ycaP|+
marT|-
ybdK|-
sufA|+
ssaG|+
yhcO|-
orn|+
yjeQ|-
yqjC|+
STM14_1520|-
artP|-
osmC|-
ftnB|+
flgM|-
pipB|-
galP|+
erfK|-
STM14_3166|+
yfdZ|-
yhdN|-
STM14_1884|-
trxB|-
hslV|-
yjjK|-
fadL|+
yqaE|-
STM14_1541|-
STM14_1871|-
gcd|-
yeaZ|-
argD_1|+
glgB|-
STM14_4291|-
rplM|-
glnL|-
STM14_0760|+
ppa|-
ygdQ|+
btuE|+
STM14_2239|+
ybhB|-
hemA|-
slp|-
ybeF|-
rpiA|-
ushA|+
nupC|+
yhhN|+
cigR|-
lonH|-
STM14_2227|+
STM14_4236|-
STM14_0677|+
STM14_1540|-
rstA|-
STM14_2186|-
yicC|+
cmk|+
STM14_1964|-
ymgE|-
STM14_3049|-
proP|+
STM14_3269|-
bfr|-
yajR|-
ydhE|-
ybiI|-
yjjI|-
ydcW|-
yajO|-
ycjI|+
dsrB|-
yqeF|-
STM14_3821|+
mtlA|+
yqjG|+
STM14_0542|-
fepB|-
STM14_1485|+
yfcF|-
ygdR|+
yghA|+
yigM|+
arcA|-
ygaU|-
ybjC|+
yghU|+
ycdW|+
rluD|-
acs|-
dapE|+
sdhC|+
uspB|-
cfa|-
ydiU|+
dsbG|-
STM14_965|-
gcp|-
STM14_1945|-
msyB|-
ybiK|+
yhjD|+
recQ|+
gloA|-
pnuC|+
phrB|+
ybiS|-
rsuA|-
STM14_3773|-
speE|-
hupA|+
STM14_4409|-
ycgL|-
yfiF|-
corE|+
STM14_3712|+
STM14_3820|-
pitA|+
rsmC|-
yaiA|+
tpiA|-
yabF|+
rhlE|+
ydhC|-
narU|+
STM14_2011|-
STM14_2282|+
ygbA|-
yhbC|-
STM14_0678|+
yjgF|-
ldcC|+
pcnB|-
msbB|-
mglB|-
mutT|+
STM14_2076|-
STM14_2496|-
yihI|+
yadF|-
htrB|-
ycgB|+
STM14_2313|+
pstS|-
yigN|+
STM14_5203|-
ackA|+
abrB|-
ycbY|+
ydiV|+
dcp|+
STM14_2021|-
STM14_2022|+
STM14_3667|+
mgtC|-
STM14_5326|+
acpT|+
ivbL|-
yeeA|-
trmE|+
yaiE|+
STM14_2409|-
yhaH|+
ytfL|-

## Sheet: Sigma70-10
Genes with putative sigma 70 binding motifs at about -10 region (gene name | strand)
yaeH|-
dniR|-
frsA|+
STM14_0383|+
yahN|-
hemB|-
psiF|+
yajG|-
cysS|+
fes|+
rna|-
ybeD|-
ubiF|+
ybgC|+
ybhL|+
dps|-
STM14_974|-
potF|+
ybjP|-
cspD|-
STM14_1098|+
yccT|-
yccA|-
ymdF|+
STM14_1282|+
rimJ|+
yceD|+
ndh|+
ycfR|+
pepT|+
STM14_1454|-
STM14_1480|-
STM14_1499|+
STM14_1554|+
STM14_1578|+
spy|+
katE|-
orf319|-
ssaR|+
ydhL|+
slyA|+
STM14_1795|-
ynfB|-
STM14_1932|+
STM14_1933|+
STM14_1939|-
ynaF|+
ogt|+
tyrR|-
osmB|+
pgpB|-
STM14_2071|-
trpH|-
ychH|-
STM14_2170|+
fadR|-
STM14_2189|-
yebW|+
STM14_2250|-
pagK|+
znuA|-
ftn|+
fliY|-
fliC|-
sbmC|-
yeeZ|-
yohC|-
yohF|-
STM14_2704|-
yeiE|-
rplY|+
yfdC|+
zipA|-
talA|+
glyA|-
yfhB|-
STM14_3199|-
yfiQ|+
yfiA|+
tctD|-
STM14_3365|+
sitA|+
STM14_3505|+
fldB|+
yggB|-
ribB|-
yraR|-
rplU|-
sspA|-
mdh|-
mscL|+
rpsJ|-
fkpA|-
STM14_4166|-
glyQ|-
aldB|-
yibF|-
rpmB|-
STM14_4552|+
STM14_4556|+
yidQ|+
yieF|+
trxA|+
polA|+
STM14_4847|+
cpxP|+
rpmE|+
metJ|-
murB|+
rsd|-
yjaB|-
pgi|+
ubiC|+
yjbJ|+
zur|-
yjeI|+
ecnB|+
frdA|-
rpsF|+
ytfH|+
fbp|-
yjgA|-
STM14_5395|-
STM14_5426|-
STM14_5430|+
STM14_5441|+
STM14_5479|+
wraB|-
STM14_1484|-
yejL|+
yqaB|-
fpr|-
mogA|+
STM14_1912|-
yecA|-
yodD|+
yieN|-
ybaY|+
cueR|+
ycaP|+
ompW|-
ybdR|+
STM14_5423|-
STM14_1520|-
STM14_2705|-
treA|+
osmC|-
ygfB|-
flgM|-
STM14_2988|+
cyoA|-
cobC|-
STM14_1486|+
pipB|-
galP|+
yjbB|+
orfB|+
sodC_1|-
yciG|+
cadB|+
STM14_3217|+
yhdG|+
ybaD|+
STM14_4816|-
rmf|+
xseA|+
yhdN|-
csrA|-
ycbW|+
slyB|-
STM14_2050|-
STM14_2958|-
grpE|-
yhhA|+
deoC|+
trxB|-
aspA|-
ybdH|-
minC|+
uxuR|+
purA|+
rpmE2|+
adk|+
fadL|+
def|+
rph|-
nrdD|-
yhjH|-
STM14_1140|-
yegS|+
dld|+
yqaE|-
STM14_3374|+
yhbO|+
rplK|+
flk|+
iroB|+
cyaA|+
pfs|-
pepD|-
cls|+
dkgA|+
ygiW|-
yigI|-
yeaZ|-
adhP|+
proC|-
ygjP|+
typA|+
aspC|-
glgB|-
nadE|-
yrbL|+
ilvC|+
STM14_1020|+
rtn|+
yhhP|-
oxyR|+
STM14_0760|+
ybgE|+
sifA|-
STM14_1447|+
STM14_2428|+
dapA|-
glpE|-
msrA|-
dnaT|-
STM14_0096|+
map|-
yaeP|-
ybjG|-
STM14_1506|-
pdxK|-
yeaO|-
yhaL|+
pgsA|-
acrA|-
ybdQ|-
ydiA|-
cysB|-
dadA|-
ygdI|-
ygjU|+
yraM|+
STM14_5136|-
STM14_4308|+
yaoF|+
clpP|+
acnA|-
yfcN|+
yjfY|-
yhfG|-
ybeF|-
acnB|+
seqA|+
galE|-
ybjM|+
tpx|+
pth|+
phsA|-
ygfE|+
rpiA|-
tolC|+
STM14_3944|+
yhiR|+
yibN|-
STM14_3836|+
rpsO|-
dgt|+
ushA|+
STM14_1426|-
sanA|+
ygfY|-
ppiA|-
STM14_4214|+
fdhD|+
yiiR|+
ytfJ|-
argI|-
ptrB|-
STM14_0360|-
ydaA|+
ynfD|-
STM14_2473|-
ygdP|-
folD|-
murI|+
yacC|-
ybhQ|+
ompX|+
lonH|-
fumA|+
STM14_2227|+
yebG|-
yegE|+
STM14_2638|-
STM14_2830|-
rhlB|-
ybbB|-
mtlD|+
mipA|+
gst|-
rstA|-
yfbQ|+
dfp|+
dgoR|-
mobA|-
slt|+
tolB|+
STM14_2186|-
STM14_5469|+
yaiZ|+
allA|+
modE|-
bssR|+
STM14_1964|-
STM14_3105|-
STM14_3872|-
ygiM|+
ugpB|-
tag|+
yjdB|-
sulA|-
STM14_2339|-
yabB|+
asnS|-
rpmH|+
metN|-
dacC|+
STM14_1439|+
ydhE|-
STM14_1868|+
STM14_1977|+
STM14_2881|+
STM14_2951|-
smpB|+
fieF|+
aceB|+
STM14_2960|+
rpsP|-
ygfZ|+
rpoB|+
cutA|-
fur|-
STM14_4367|+
STM14_1441|+
dnaQ|+
ybiI|-
ycfQ|-
nmpC|+
yciI|+
STM14_2342|-
narP|+
gyrA|-
STM14_2943|-
yqfA|-
rpsU|+
sugR|+
ydiK|-
STM14_1918|-
yjbN|+
STM14_0291|-
rpsT|-
fhuA|+
tesB|-
ybbK|-
ccrB|-
csgB|+
STM14_1427|+
ycjI|+
chaB|-
STM14_2649|-
pgtC|-
sdaC|+
STM14_3821|+
nirB|+
STM14_4324|-
STM14_4333|+
yihA|-
glnA|-
tas|+
ydgT|-
STM14_5465|-
STM14_0425|+
STM14_0542|-
fepB|-
cstA|+
bioB|+
yliJ|-
STM14_1531|+
STM14_1857|-
ydcY|-
yfcF|-
perM|-
STM14_3071|+
yggG|+
arcB|-
yheR|-
kbl|-
dnaA|-
STM14_4633|+
yihW|+
nudC|+
STM14_5195|+
yjeB|+
arcA|-
upp|-
rfaQ|-
feoA|+
djlA|+
nadC|-
hpt|+
priC|-
moaA|+
STM14_1223|+
STM14_1430|+
ydhO|-
anmK|+
ydcI|+
ychJ|+
spr|+
elaA|-
lepA|-
ung|+
yhaJ|-
tcp|+
STM14_4419|+
ytfB|-
rcsF|-
STM14_1087|+
gmk|+
amn|-
speA|-
panD|-
yebF|-
ycaR|+
coaE|-
prpB|+
dnaX|+
fimA|+
bioA|-
copR|-
bssS|-
ydjA|+
ydcK|+
adhE|+
ychK|-
yfeC|+
ndk|-
pipB2|-
epd|-
STM14_3799|-
ygiF|-
mug|-
yhbY|+
ompR|-
STM14_4332|-
yibL|+
kdtA|+
aphA|+
acs|-
yjfQ|-
rob|-
ydhF|+
ribF|+
nagB|-
ybaJ|-
ybbL|+
yceE|-
STM14_2102|-
fadD|-
yecF|+
purM|+
asd|-
STM14_4703|+
ppiC|-
cyaY|-
yjiJ|-
cypD|+
cfa|-
hemL|-
brnQ|+
sfbA|+
fepD|-
dsbG|-
gltA|-
hutI|+
STM14_1449|-
ldhA|+
yobG|-
invF|-
STM14_3567|-
STM14_3727|-
yggS|+
yqjI|+
yhcB|+
yhfA|-
gidA|-
fdoG|-
cysQ|+
pmbA|+
rho|+
dctA|-
yafS|+
thiI|+
pagP|+
ybfA|+
STM14_1507|+
cedA|+
ydhD|+
sapA|+
sohB|-
sdaA|+
yebS|+
STM14_2497|-
eco|+
ppk|+
STM14_3193|+
STM14_3235|-
yfiD|-
hypO|-
ygiE|+
yhhV|-
yhjD|+
phnA|-
degS|+
STM14_3121|-
recQ|+
gloA|-
STM14_1833|-
mppA|-
prlC|-
rplN|-
ybaN|+
rihA|-
nagE|+
glnS|+
STM14_1073|-
cydD|-
STM14_1277|-
ydgH|-
smvA|-
sifB|+
STM14_1999|+
yciA|+
holE|+
aspS|-
gltX|-
yfhL|+
STM14_3210|-
srmB|+
prgH|-
argG|+
aroK|-
yjbE|+
dgkA|+
yiiU|+
gcvA|-
STM14_3563|-
yghB|+
yfhC|-
bioD_2|+
yrfG|+
STM14_0191|-
gmhA|+
STM14_0451|+
ybdL|+
cydA|+
ybiV(1)|+
orfX|+
kdgR|-
argS|+
yedI|-
STM14_2427|-
yfaO|+
STM14_2941|-
yffH|-
yfiF|-
STM14_3712|+
gsp|-
STM14_3820|-
yicN|-
STM14_4581|-
STM14_5374|-
fhuF|-
gpmB|+
STM14_1438|+
rdgC|-
STM14_3004|-
pmrD|-
STM14_4587|-
yciC|+
yfbE|+
flhD|-
STM14_1156|+
parC|-
yhiI|-
cspA|+
mioC|-
STM14_5130|+
tpiA|-
carA|+
ybeB|-
yliG|-
STM14_1021|-
ycbG|+
ycfF|+
sppA|-
ribE|+
narU|+
fnr|+
STM14_2011|-
ycjG|-
pspF|+
STM14_2282|+
yebK|+
fliD|+
STM14_2624|+
yeiH|+
napF|-
STM14_2880|-
mnmC|+
cysM|-
STM14_3167|+
yfiC|-
ffh|-
ygbA|-
ftsB|-
yqfB|-
tktA|-
yhbC|-
yhdV|+
yheT|+
yiaF|-
gltS|-
yicL|+
yidA|-
STM14_4627|+
iclR|-
pepE|-
STM14_5312|-
exoX|+
yceB|-
ltaA|-
STM14_0678|+
ldcC|+
rrmA|-
argD_2|-
atpI|-
ypeC|+
STM14_4293|+
dapD|-
STM14_0262|+
slyD|-
talB|+
ligT|-
yajB|-
STM14_0484|+
yajI|-
hpaR|-
cbpA|-
STM14_1612|-
orf242|-
STM14_1998|-
STM14_2076|-
emtA|-
STM14_2496|-
cvpA|-
trxC|+
STM14_3335|+
STM14_3380|+
ygbE|-
galR|+
STM14_3669|-
yggA|-
STM14_3841|+
ygiH|+
obgE|-
nudE|-
greB|+
rpoH|-
rfaD|+
uvrD|+
rfaH|-
STM14_4861|+
STM14_5178|+
phoN|-
STM14_5404|+
sodC_2|+
hsdM|-
yjcO|-
lexA|+
STM14_1526|+
yijP|-
ftsK|+
udhA|-
deoB|+
frr|+
yehS|-
yaiI|+
pdhR|+
yacL|+
cdaR|+
ampH|-
STM14_0657|-
STM14_0819|-
modA|+
STM14_1074|+
ycbB|+
yccF|-
htrB|-
yniC|-
STM14_1614|+
add|-
STM14_1969|-
yciN|+
ycgR|+
ldcA|+
ycgB|+
yoaH|-
yobA|-
STM14_2313|+
metG|+
mntH|-
STM14_3198|+
STM14_3211|-
STM14_3396|-
mltB|-
queF|+
trmB|-
yhdA|-
slyX|+
glpD|+
gntR|-
yhhF|+
avtA|+
emrD|+
rfe|+
STM14_4813|+
yiiQ|-
glpF|-
STM14_5099|+
yjeS|-
cycA|+
yjiS|+
creA|+
yhcK|-
exbB|-
lolA|+
yidC|+
cybB|-
aroL|+
uvrB|+
STM14_1495|-
nfo|+
bfd|-
nadR|+
menD|-
yfgB|-
clpX|+
STM14_1562|+
fabI|+
caiF|+
STM14_0400|+
queA|+
ybaL|-
ppiB|-
nfnB|-
abrB|-
msbA|+
STM14_1197|-
ycbY|+
putP|+
mdoG|+
STM14_1512|-
btuC|+
ydiV|+
ttrB|-
ssrA|-
tus|-
dcp|+
ydaL|-
STM14_2021|-
STM14_2022|+
ycjE|+
purT|+
yecH|-
sbcB|+
wzzB|-
udg|-
yehE|-
nrdA|+
ddg|+
maeB|-
STM14_3314|+
stpA|-
STM14_3419|+
STM14_3522|-
iap|+
mazG|-
serA|-
STM14_3762|-
yhbT|-
rbfA|-
yrbG|+
cysG|+
yhfL|+
STM14_4361|+
STM14_4630|+
yieE|+
asnC|-
argC|+
yjbD|-
uvrA|-
soxR|+
STM14_5191|+
efp|+
yjfO|-
mpl|+
STM14_5326|+
mdoB|-
STM14_5518|-
mrcB|+
yegW|-
STM14_2665|+
fepA|-
ychF|+
pdxJ|-
ivbL|-
yeeA|-
yojI|-
avrA|-
yaiE|+
gyrB|-
tyrS|+
yhgI|+
yfcZ|-
STM14_0079|+
artM|-
flgB|+
trmU|-
rimL|-
mrp|-
yejK|-
STM14_3282|+
yhaH|+
yhcR|-
yhhK|+
clpB|-
STM14_2357|-
ytfL|-
STM14_1155|+
pncB|-
rnk|-
fumC|+
STM14_5306|+
rbn|+
ydfH|-
suhB|+
hemE|+
thiK|+
STM14_3218|+
STM14_5162|+

## Sheet: Sigma70-10-35
Genes with putative sigma 70 binding motifs both at about -10 region and at about -35 region (gene name | strand)
hemB|-
cysS|+
fes|+
ahpC|+
ybeD|-
potF|+
STM14_1282|+
STM14_1480|-
STM14_1554|+
STM14_1578|+
spy|+
ynfM|-
ydeI|+
STM14_1939|-
osmB|+
pagK|+
znuA|-
ftn|+
yehZ|-
yohC|-
yeiE|-
STM14_3505|+
yggB|-
rplU|-
glyQ|-
polA|+
pgi|+
rpsF|+
STM14_5479|+
pspA|-
yejL|+
STM14_5423|-
STM14_1486|+
yjbB|+
orfB|+
cadB|+
yhdG|+
ybaD|+
STM14_2050|-
def|+
rph|-
nrdD|-
iroB|+
cls|+
pspG|+
sifA|-
yeaO|-
acrA|-
ybdQ|-
yfcN|+
ybeF|-
seqA|+
tpx|+
phsA|-
STM14_1426|-
ompX|+
STM14_2227|+
yebG|-
STM14_2638|-
STM14_2339|-
yabB|+
yajR|-
STM14_1439|+
STM14_1868|+
STM14_2951|-
rpsP|-
rpoB|+
nmpC|+
narP|+
gyrA|-
sugR|+
STM14_1918|-
tesB|-
STM14_2649|-
STM14_4333|+
fepB|-
yggG|+
yheR|-
yihW|+
upp|-
ydcI|+
rcsF|-
pipB2|-
epd|-
ydhF|+
ybaJ|-
fadD|-
yecF|+
STM14_4703|+
yjiJ|-
gltA|-
invF|-
yafV|-
pagP|+
STM14_1507|+
eco|+
STM14_3121|-
STM14_3210|-
srmB|+
prgH|-
ybbN|-
gcvA|-
STM14_3563|-
yfgA|-
bioD_2|+
argS|+
STM14_2427|-
ygaD|-
lysA|-
STM14_3712|+
STM14_5374|-
yfbE|+
STM14_1156|+
yabF|+
ybeB|-
ycbG|+
narU|+
fnr|+
yebK|+
fliD|+
STM14_3167|+
ffh|-
tktA|-
yheT|+
gltS|-
htrA|+
argD_2|-
atpI|-
STM14_1612|-
trxC|+
STM14_3380|+
yggA|-
rpoH|-
STM14_5073|+
STM14_5178|+
phoN|-
yjcO|-
pdhR|+
STM14_0819|-
yniC|-
add|-
STM14_1969|-
gntR|-
yigN|+
STM14_4813|+
STM14_5072|+
yjeS|-
creA|+
yidC|+
uvrB|+
STM14_2875|+
clpX|+
ddl_1|-
ybaL|-
abrB|-
STM14_1197|-
btuC|+
ssrA|-
udg|-
STM14_3762|-
ydeV|-
mpl|+
yegW|-
STM14_2665|+
fepA|-
ychF|+
yojI|-
avrA|-
gyrB|-
yhgI|+
STM14_0079|+
rbn|+
